# Supplementary material for: Transcriptome analysis of Sparidentex hasta larvae exposed to water-accommodated fraction of Kuwait crude oil
Source: Sci Rep. 2024 Feb 13;14:3591. doi: 10.1038/s41598-024-53408-2 (PMC10864312; doi:10.1038/s41598-024-53408-2)
Supplement: Supplementary file 1 — Supplementary Information 1. [file 41598_2024_53408_MOESM1_ESM.xlsx]

## Sheet: Sheet1
Transcript ID	Gene ID	F/R	Primer sequence	Primer length (nt)	Tm	Product size
jg9031.t1	jg9031	FP	atgcgcaatgagctgtcagacat	23	63.32	95
		RP	tcttccaccagctgcagcatac	22	63.15
jg38000.t1	jg38000	FP	agcgtttggactaagaaggtcggg	24	64.5	129
		RP	cattctcccctcgcacctcctc	22	64.72
jg38000.t1	jg38000	FP	gggagaatgcccaggcgacga	21	67.47	124
		RP	ggcggttctcccgaggcgtg	20	68.42
jg38007.t1	jg38007	FP	ttcgggaagaggtactcctatgagg	25	62.59	135
		RP	gatggggtttgggaagtactggag	24	62.7
jg6070.t1	jg6070	FP	actacatgtagcaccacctccac	23	62.08	90
		RP	gactgcagacctgctgagagag	22	62.4
jg7604.t1	jg7604	FP	accgttattacaggtgttggaggat	25	61.71	132
		RP	gcattgttgggtaggtttgcaaac	24	61.34
jg19122.t1	jg19122	FP	gtgaagggctgtttcgaacacatc	24	62.06	107
		RP	acgatcatggcagcgatctctaag	24	62.24
jg3323.t1	jg3323	FP	caccacgctacagcatctctatctg	25	62.34	139
		RP	ctggagactgatctcgttcccatc	24	62
jg4278.t1	jg4278	FP	cttggcggtggaggtgacaaag	22	63.98	89
		RP	tactcttcatactcctcgcgtgtcatc	27	63.01
jg36772.t1	jg36772	FP	ctcacaccacaccagcaaagtt	22	61.7	128
		RP	atacgtaagccacctccaggtac	23	61.61
jg38623.t1	jg38623	FP	cggggccaaggatcatcgtatt	22	62.85	130
		RP	ggtggagtgagaatgtgggttgaa	24	62.79
jg35482.t1	jg35482	FP	gaagcgggatcagcaggacctt	22	65.03	150
		RP	gtagcgaagcagtcggaggcag	22	65.26
jg21630.t1	jg21630	FP	ggagggagcgtccatatctgtcta	24	62.88	141
		RP	ttcttccacagcttggcttggag	23	63.32
Un-differential genes (primers for the control transcripts)
jg35927.t1	jg35927	FP	gagcacagctggggcagagctac	23	67.36	117
	(Beta-actin)	RP	atgccggagccgttatcaacaacga	25	66.62
jg29429.t1	jg29429	FP	catggctgtgaaaatacctcggag	24	61.35	122
		RP	aatgtctcaagctccttctggtacg	25	62.16
