# Supplementary material for: Transcriptome analysis of Sparidentex hasta larvae exposed to water-accommodated fraction of Kuwait crude oil
Source: Sci Rep. 2024 Feb 13;14:3591. doi: 10.1038/s41598-024-53408-2 (PMC10864312; doi:10.1038/s41598-024-53408-2)
Supplement: Supplementary file 2 — Supplementary Information 2. [file 41598_2024_53408_MOESM2_ESM.xlsx]

## Sheet: SuppleFile_1
Name	No. of reads raw reads	No. of filtered reads	Max read length	% of reads retained
SH3C1	43187912	42310724	150 bp	97.9689
SH3C2	41641116	40853198	150 bp	98.1078
SH3C3	41574434	40318062	150 bp	96.978
SH3T1	40582522	38602358	150 bp	95.1206
SH3T2	41698544	40446258	150 bp	96.9968
SH3T3	40804854	39328438	150 bp	96.3818
SH6C1	42298284	40828468	150 bp	96.5251
SH6C2	41039758	39857220	150 bp	97.1186
SH6C3	40460022	39230812	150 bp	96.9619
SH6T1	41080442	39646788	150 bp	96.5101
SH6T2	40570280	38714516	150 bp	95.4258
SH6T3	41248138	39514354	150 bp	95.7967
SH24C1	97630088	93455184	100 bp	95.7238
SH24C2	97956542	95615104	100 bp	97.6097
SH24C3	97880494	95436558	100 bp	97.5031
SH24T1	97627556	93839912	100 bp	96.1203
SH24T2	100686712	96929028	100 bp	96.2679
SH48C1	93255258	89859330	100 bp	96.3585
SH48C2	103688304	99812730	100 bp	96.2623
SH48C3	117669326	113857264	100 bp	96.7604
SH48T1	139570862	133274652	100 bp	95.4889
SH48T2	93293498	90659272	100 bp	97.1764
SH48T3	97701814	93331314	100 bp	95.5267
SH72C1	40745854	39863180	150 bp	97.8337
SH72C2	42897390	41922488	150 bp	97.7274
SH72C3	40766386	39544150	150 bp	97.0019
SH72T1	40421808	38462404	150 bp	95.1526
SH72T2	40893764	38861488	150 bp	95.0304
SH72T3	41251900	39691928	150 bp	96.2184
SH96C1	41363876	39542116	150 bp	95.5958
SH96C2	41136904	39292462	150 bp	95.5163
SH96C3	41122776	39467770	150 bp	95.9755
SH96T1	41181848	39176898	150 bp	95.1315
SH96T2	40905924	38777480	150 bp	94.7967
SH96T3	40268462	38125628	150 bp	94.6786
