# Supplementary material for: Transcriptome analysis of Sparidentex hasta larvae exposed to water-accommodated fraction of Kuwait crude oil
Source: Sci Rep. 2024 Feb 13;14:3591. doi: 10.1038/s41598-024-53408-2 (PMC10864312; doi:10.1038/s41598-024-53408-2)
Supplement: Supplementary file 3 — Supplementary Information 3. [file 41598_2024_53408_MOESM3_ESM.xlsx]

## Sheet: SH3
gene	locus	Control	Treat	FPKM_Control	FPKM_Treat	log2(fold_change) in Treat vs Control	Fold change in Treat vs Control	p_value	q_value	Best_Matched_BLAST_Gene_Description
jg9031	jcf7180001230927:2099-12106	SH3_Control	SH3_Treat	1.99082	48345.8	14.5677	24283.7	0.0002	0.00433963	---NA---
jg38000	jcf7180001233745:0-507	SH3_Control	SH3_Treat	229.045	11254.9	5.61878	49.1384	5e-05	0.00149239	---NA---
jg38007	jcf7180001228988:10-5788	SH3_Control	SH3_Treat	0.643685	12.7263	4.30531	19.7709	5e-05	0.00149239	cytochrome P450 1B1
jg23177	jcf7180001227543:44155-51562	SH3_Control	SH3_Treat	0.347566	6.58055	4.24285	18.9332	5e-05	0.00149239	---NA---
jg15731	jcf7180001228935:23720-25696	SH3_Control	SH3_Treat	2.86227	30.1706	3.39791	10.5408	5e-05	0.00149239	forkhead box protein Q1a
jg9567	jcf7180001230484:14419-25474	SH3_Control	SH3_Treat	0.551971	5.81443	3.39697	10.5339	5e-05	0.00149239	glucocorticoid modulatory element-binding protein 1-like isoform X2
jg3651	jcf7180001227683:10-35756	SH3_Control	SH3_Treat	0.174697	1.384	2.98592	7.9223	5e-05	0.00149239	synaptotagmin-2-like isoform X1
jg7565	jcf7180001228545:4006-55760	SH3_Control	SH3_Treat	0.142611	0.983871	2.78639	6.89901	0.0006	0.00961736	glutamate receptor 3-like
jg6178	jcf7180001227636:36250-40625	SH3_Control	SH3_Treat	1.41348	9.55878	2.75757	6.76256	5e-05	0.00149239	putative ADP-ribosylation factor-like protein 5C
jg7672	jcf7180001233927:6286-51768	SH3_Control	SH3_Treat	7.83043	48.1172	2.61939	6.1449	0.0001	0.00260498	HILPDA domain containing protein
jg29240	jcf7180001229157:1225-5894	SH3_Control	SH3_Treat	5.5062	30.0526	2.44836	5.45795	5e-05	0.00149239	dnaJ homolog subfamily B member 1b
jg18868	jcf7180001227134:306-7929	SH3_Control	SH3_Treat	0.953589	5.1947	2.4456	5.44752	5e-05	0.00149239	Membrane-associated guanylate kinase, WW and PDZ domain-containing protein 3
jg25795	jcf7180001229970:22008-44811	SH3_Control	SH3_Treat	0.155629	0.831504	2.41761	5.34285	5e-05	0.00149239	voltage-dependent P/Q-type calcium channel subunit alpha-1A isoform X19
jg14682	jcf7180001231664:2247-3423	SH3_Control	SH3_Treat	1.85463	9.70716	2.38792	5.23402	5e-05	0.00149239	ORM1-like protein 2
jg5036	jcf7180001233538:54349-57533	SH3_Control	SH3_Treat	0.463489	2.35565	2.34552	5.08244	0.0001	0.00260498	Glutamate receptor 3
jg707	jcf7180001227669:15065-25751	SH3_Control	SH3_Treat	1.51713	7.52337	2.31003	4.95893	5e-05	0.00149239	serine/threonine-protein kinase SIK2-like
jg12754	jcf7180001229610:67032-67966	SH3_Control	SH3_Treat	1.15305	5.67612	2.29945	4.9227	5e-05	0.00149239	transcription factor HES-2-like
jg23178	jcf7180001227543:63135-64968	SH3_Control	SH3_Treat	2.2579	11.0815	2.2951	4.90788	5e-05	0.00149239	immediate early response 2b
jg24819	jcf7180001228470:298676-336792	SH3_Control	SH3_Treat	0.867404	4.13451	2.25294	4.76653	5e-05	0.00149239	sodium channel protein type 8 subunit alpha-like isoform X1
jg30708	jcf7180001228757:30-4286	SH3_Control	SH3_Treat	1.28869	5.98476	2.21538	4.64404	5e-05	0.00149239	cAMP-responsive element modulator-like isoform X2
jg32925	jcf7180001231776:11897-14222	SH3_Control	SH3_Treat	1.75534	8.02303	2.1924	4.57065	5e-05	0.00149239	diablo homolog, mitochondrial-like
jg8495	jcf7180001226865:37844-70802	SH3_Control	SH3_Treat	0.367636	1.66552	2.17962	4.53034	5e-05	0.00149239	Glutamate receptor 4
jg24317	jcf7180001227815:37026-38895	SH3_Control	SH3_Treat	13.9571	61.9159	2.14931	4.43616	5e-05	0.00149239	DNA damage-inducible transcript 4 protein-like
jg9078	jcf7180001227585:146915-164837	SH3_Control	SH3_Treat	0.240704	1.06383	2.14394	4.41967	5e-05	0.00149239	synaptotagmin-2-like isoform X1
jg5801	jcf7180001229240:6338-10150	SH3_Control	SH3_Treat	10.3788	45.1723	2.1218	4.35237	5e-05	0.00149239	dual specificity protein phosphatase 1
jg3887	jcf7180001230648:18201-22503	SH3_Control	SH3_Treat	0.554794	2.25044	2.02018	4.05634	5e-05	0.00149239	early growth response protein 1
jg38972	jcf7180001232241:1227-18991	SH3_Control	SH3_Treat	0.306314	1.19273	1.96119	3.89383	5e-05	0.00149239	BMP/retinoic acid-inducible neural-specific protein 1
jg16344	jcf7180001228498:512-4595	SH3_Control	SH3_Treat	2.47173	9.59161	1.95625	3.88052	5e-05	0.00149239	DNA damage-inducible transcript 4-like protein
jg15103	jcf7180001229346:1770-12295	SH3_Control	SH3_Treat	1.1305	4.26764	1.91648	3.77501	5e-05	0.00149239	programmed cell death 1 ligand 1-like isoform X3
jg6497	jcf7180001227383:34224-37702	SH3_Control	SH3_Treat	7.49845	27.8866	1.89491	3.71899	5e-05	0.00149239	rho-related GTP-binding protein RhoV
jg13889	jcf7180001231274:3858-42882	SH3_Control	SH3_Treat	0.216759	0.804137	1.89135	3.70982	5e-05	0.00149239	protein turtle homolog B isoform X2
jg34372	jcf7180001227597:84858-94588	SH3_Control	SH3_Treat	0.313594	1.14373	1.86678	3.64718	5e-05	0.00149239	lysine-specific demethylase 9
jg39733	jcf7180001229277:16-3455	SH3_Control	SH3_Treat	0.934034	3.31796	1.82875	3.55229	5e-05	0.00149239	---NA---
jg15342	jcf7180001231281:27808-42673	SH3_Control	SH3_Treat	0.977649	3.35032	1.77691	3.42691	5e-05	0.00149239	RNA-binding protein Nova-1 isoform X2
jg11807	jcf7180001226755:54897-71032	SH3_Control	SH3_Treat	1.15098	3.82054	1.73091	3.31937	5e-05	0.00149239	peroxisome proliferator-activated receptor alpha
jg33295	jcf7180001228886:330514-335179	SH3_Control	SH3_Treat	0.471786	1.55303	1.71889	3.29183	0.0006	0.00961736	E3 ubiquitin-protein ligase NEURL3
jg6949	jcf7180001227592:43183-45247	SH3_Control	SH3_Treat	2.26571	7.32403	1.69267	3.23254	0.00015	0.00353579	protein FAM102B-like
jg11336	jcf7180001227081:8283-18161	SH3_Control	SH3_Treat	1.32105	4.26295	1.69016	3.22692	5e-05	0.00149239	sodium- and chloride-dependent GABA transporter 1a
jg12545	jcf7180001229692:39938-70479	SH3_Control	SH3_Treat	8.70875	27.8572	1.67751	3.19875	5e-05	0.00149239	maternal B9.15 protein
jg12873	jcf7180001229431:3577-22744	SH3_Control	SH3_Treat	0.375407	1.19434	1.66969	3.18146	5e-05	0.00149239	CUGBP Elav-like family member 4
jg25794	jcf7180001229970:19769-21818	SH3_Control	SH3_Treat	52.3854	164.213	1.64833	3.13471	5e-05	0.00149239	immediate early response gene 2 protein
jg9566	jcf7180001230484:14-14288	SH3_Control	SH3_Treat	2.39554	7.07692	1.56277	2.95421	5e-05	0.00149239	---NA---
jg18495	jcf7180001226992:51027-58374	SH3_Control	SH3_Treat	7.44383	21.8826	1.55567	2.9397	5e-05	0.00149239	L-lactate dehydrogenase A chain
jg32783	jcf7180001230053:4675-7808	SH3_Control	SH3_Treat	0.461103	1.33581	1.53456	2.897	0.00015	0.00353579	relaxin-3 receptor 1
jg34203	jcf7180001229992:46087-54484	SH3_Control	SH3_Treat	3.88889	11.2142	1.5279	2.88366	0.0001	0.00260498	gamma-crystallin M2-like
jg28153	jcf7180001226721:6435-11550	SH3_Control	SH3_Treat	13.927	39.6359	1.50892	2.84597	5e-05	0.00149239	Hypothetical protein SMAX5B_008667
jg11836	jcf7180001227874:5-4819	SH3_Control	SH3_Treat	2.21504	6.26321	1.49957	2.82758	5e-05	0.00149239	golgin subfamily A member 3 isoform X2
jg3321	jcf7180001226850:27251-39231	SH3_Control	SH3_Treat	5.53959	15.4795	1.48251	2.79434	5e-05	0.00149239	sodium- and chloride-dependent neutral and basic amino acid transporter B(0+)-like
jg8569	jcf7180001226874:28-3737	SH3_Control	SH3_Treat	0.790107	2.20004	1.47741	2.78448	0.0004	0.00713409	nectin cell adhesion molecule 1b isoform X1
jg37693	jcf7180001234563:5409-7115	SH3_Control	SH3_Treat	56.4804	156.233	1.46787	2.76613	5e-05	0.00149239	acidic repeat-containing protein
jg20653	jcf7180001228452:57800-60862	SH3_Control	SH3_Treat	25.6404	70.8401	1.46615	2.76284	5e-05	0.00149239	hypothetical protein EPR50_G00097430
jg22771	jcf7180001228346:23151-28057	SH3_Control	SH3_Treat	65.5049	180.6	1.46312	2.75704	5e-05	0.00149239	lymphocyte antigen 6G-like
jg32128	jcf7180001227250:10507-11937	SH3_Control	SH3_Treat	64.5104	176.45	1.45165	2.73521	0.00035	0.00647534	histone H1.0-B
jg8661	jcf7180001228467:22206-28099	SH3_Control	SH3_Treat	118.635	324.387	1.45118	2.73432	0.0001	0.00260498	epithelial membrane protein 2-like
jg2987	jcf7180001226790:17583-31869	SH3_Control	SH3_Treat	122.656	334.6	1.44782	2.72796	0.0002	0.00433963	CD63 antigen
jg4506	jcf7180001227276:87533-96696	SH3_Control	SH3_Treat	2.46373	6.65214	1.43297	2.70002	5e-05	0.00149239	BCL-6 corepressor isoform X2
jg3407	jcf7180001231478:49272-50966	SH3_Control	SH3_Treat	217.255	581.825	1.4212	2.67808	5e-05	0.00149239	heme-binding protein 2-like
jg39243	jcf7180001229388:87029-88519	SH3_Control	SH3_Treat	11.9381	31.9484	1.42017	2.67617	5e-05	0.00149239	PTGES3L
jg33877	jcf7180001233810:4675-8549	SH3_Control	SH3_Treat	13.8931	36.8162	1.40597	2.64996	5e-05	0.00149239	serum paraoxonase/arylesterase 2-like
jg33948	jcf7180001227389:1365-15205	SH3_Control	SH3_Treat	0.435757	1.14754	1.39694	2.63342	5e-05	0.00149239	nuclear receptor ROR-alpha A isoform X2
jg33525	jcf7180001231559:549-1027	SH3_Control	SH3_Treat	16.4277	43.1628	1.39366	2.62744	0.0006	0.00961736	sulfotransferase 2B1-like
jg14971	jcf7180001229958:26735-28081	SH3_Control	SH3_Treat	121.779	319.688	1.3924	2.62515	5e-05	0.00149239	lymphocyte antigen 6D-like
jg11925	jcf7180001232853:449-1619	SH3_Control	SH3_Treat	31.9576	83.8614	1.39185	2.62415	5e-05	0.00149239	serum paraoxonase/arylesterase 2-like
jg7855	jcf7180001233193:453-2979	SH3_Control	SH3_Treat	2.095	5.47839	1.3868	2.61498	5e-05	0.00149239	serum amyloid P-component-like
jg32128	jcf7180001227250:10507-11937	SH3_Control	SH3_Treat	84.2915	217.749	1.36921	2.58329	0.00015	0.00353579	histone H1.0-B
jg33618	jcf7180001231733:10271-16064	SH3_Control	SH3_Treat	4.24384	10.943	1.36657	2.57857	0.0006	0.00961736	Transposable element Tc1 transposase
jg17259	jcf7180001230551:43-7743	SH3_Control	SH3_Treat	1.47222	3.7858	1.36261	2.5715	0.0002	0.00433963	protein FAM102B-like
jg29947,jg29949	jcf7180001228010:2493-40452	SH3_Control	SH3_Treat	14.2077	36.3044	1.35347	2.55526	5e-05	0.00149239	TSC22 domain family protein 2 isoform X1
jg11314	jcf7180001226702:81421-85505	SH3_Control	SH3_Treat	5.26422	13.4221	1.35032	2.54969	5e-05	0.00149239	OTU domain-containing protein 1
jg15120	jcf7180001226809:63551-104846	SH3_Control	SH3_Treat	0.393937	0.978275	1.31227	2.48332	0.0004	0.00713409	gamma-aminobutyric acid receptor subunit beta-3-like isoform X4
jg2096	jcf7180001227936:5-22324	SH3_Control	SH3_Treat	45.738	113.456	1.31067	2.48057	5e-05	0.00149239	dolichyl-diphosphooligosaccharide--protein glycosyltransferase subunit 4
jg33761	jcf7180001230796:4584-9156	SH3_Control	SH3_Treat	4.90882	12.1231	1.30431	2.46966	5e-05	0.00149239	tumor necrosis factor receptor superfamily member 6B-like
jg1421	jcf7180001228502:36013-82818	SH3_Control	SH3_Treat	0.71952	1.77106	1.2995	2.46144	5e-05	0.00149239	one cut domain family member 2 isoform X2
jg4728	jcf7180001229323:29707-35003	SH3_Control	SH3_Treat	1.94931	4.7671	1.29015	2.44553	0.00015	0.00353579	putative fibroblast growth factor 1 isoform X1
jg14021	jcf7180001226950:3081-9193	SH3_Control	SH3_Treat	26.0207	63.5255	1.28767	2.44133	0.00025	0.00509578	cornifelin homolog B-like
jg9418	jcf7180001226703:109714-115978	SH3_Control	SH3_Treat	12.0065	29.1829	1.28131	2.4306	5e-05	0.00149239	protein Tob1a
jg31257	jcf7180001228589:3179-6603	SH3_Control	SH3_Treat	1.19481	2.88111	1.26985	2.41136	5e-05	0.00149239	Transcription factor Maf
jg743	jcf7180001234530:10594-13898	SH3_Control	SH3_Treat	601.577	1426.01	1.24516	2.37045	5e-05	0.00149239	anterior gradient protein 2 homolog
jg21788	jcf7180001227077:311715-338100	SH3_Control	SH3_Treat	0.374002	0.875456	1.22699	2.34078	0.0003	0.00584907	kinesin-like protein KIF1A isoform X5
jg17842	jcf7180001227702:76434-80199	SH3_Control	SH3_Treat	7.32246	17.0485	1.21924	2.32824	5e-05	0.00149239	YY1-associated factor 2
jg3514	jcf7180001228167:183663-252177	SH3_Control	SH3_Treat	4.54623	10.5684	1.21702	2.32466	5e-05	0.00149239	neural cell adhesion molecule L1-like protein isoform X1
jg12817	jcf7180001229237:34591-36722	SH3_Control	SH3_Treat	1158.81	2691.16	1.21558	2.32234	0.00015	0.00353579	cytochrome c oxidase subunit 6B1
jg11115	jcf7180001227303:53993-60749	SH3_Control	SH3_Treat	1.01375	2.35077	1.21343	2.31888	5e-05	0.00149239	cAMP-specific 3',5'-cyclic phosphodiesterase 4B-like isoform X1
jg30669,jg30670	jcf7180001231663:69645-86732	SH3_Control	SH3_Treat	2.5736	5.9232	1.20259	2.30152	5e-05	0.00149239	sodium- and chloride-dependent GABA transporter 1b
jg40813	jcf7180001235195:12748-14665	SH3_Control	SH3_Treat	49.1655	112.416	1.19313	2.28648	5e-05	0.00149239	enhancer of rudimentary homolog
jg20306	jcf7180001232607:10211-19325	SH3_Control	SH3_Treat	13.6139	30.3296	1.15565	2.22785	5e-05	0.00149239	interleukin-13 receptor subunit alpha-1-like
jg8987	jcf7180001227083:6523-17690	SH3_Control	SH3_Treat	7.11286	15.8029	1.15169	2.22174	5e-05	0.00149239	transcription factor AP-1-like
jg23982	jcf7180001234185:6732-8841	SH3_Control	SH3_Treat	10.3282	22.9394	1.15124	2.22105	5e-05	0.00149239	protein phosphatase 1 regulatory subunit 27b
jg24793	jcf7180001229382:3711-13113	SH3_Control	SH3_Treat	2.28682	5.06981	1.14859	2.21697	0.0005	0.00843062	coiled-coil domain-containing protein 3a
jg38948	jcf7180001226846:48392-94428	SH3_Control	SH3_Treat	0.817645	1.80564	1.14297	2.20835	5e-05	0.00149239	phosphatidylinositol 4-phosphate 5-kinase type-1 gamma isoform X2
jg4702	jcf7180001229067:24842-29561	SH3_Control	SH3_Treat	466.631	1028.4	1.14005	2.20389	0.0002	0.00433963	40S ribosomal protein S17-like
jg8303	jcf7180001230755:17193-20007	SH3_Control	SH3_Treat	4.86252	10.6925	1.13683	2.19897	0.00055	0.00909456	serum amyloid P-component-like
jg13809	jcf7180001226736:254444-257641	SH3_Control	SH3_Treat	2.08859	4.58434	1.13418	2.19494	5e-05	0.00149239	transcription factor jun-D-like
jg10524	jcf7180001226737:62489-63855	SH3_Control	SH3_Treat	477.371	1047.11	1.13322	2.19348	5e-05	0.00149239	NADH dehydrogenase [ubiquinone] 1 alpha subcomplex subunit 1
jg16989,jg16990	jcf7180001227484:3321-13728	SH3_Control	SH3_Treat	6.3465	13.8092	1.1216	2.17588	0.00025	0.00509578	GTPase IMAP family member 4
jg37365	jcf7180001235960:125548-127517	SH3_Control	SH3_Treat	360.173	777.782	1.11068	2.15947	5e-05	0.00149239	protein PXR1-like isoform X2
jg930	jcf7180001227785:86203-90541	SH3_Control	SH3_Treat	14.4805	31.201	1.10749	2.1547	5e-05	0.00149239	protein KTI12 homolog
jg18765	jcf7180001228196:54530-77797	SH3_Control	SH3_Treat	4.15689	8.93286	1.10362	2.14893	5e-05	0.00149239	riboflavin kinase
jg2990	jcf7180001226790:39814-45278	SH3_Control	SH3_Treat	1.54852	3.32635	1.10306	2.1481	5e-05	0.00149239	nuclear receptor subfamily 4 group A member 1
jg4364	jcf7180001232897:58-2894	SH3_Control	SH3_Treat	3.11539	6.65702	1.09547	2.13683	0.00035	0.00647534	phosphatidylinositol 4-phosphate 5-kinase-like protein 1
jg4656	jcf7180001228834:35427-43411	SH3_Control	SH3_Treat	1.63152	3.48618	1.09543	2.13677	0.0003	0.00584907	elongation of very long chain fatty acids protein 4a
jg11805,jg11806	jcf7180001226755:46764-53998	SH3_Control	SH3_Treat	5.51538	11.76	1.09236	2.13223	0.0002	0.00433963	cyclin-dependent kinase inhibitor 1B-like
jg38116	jcf7180001230359:24642-26070	SH3_Control	SH3_Treat	49.7249	105.997	1.09198	2.13166	5e-05	0.00149239	mediator of RNA polymerase II transcription subunit 29
jg31720	jcf7180001234157:61-5165	SH3_Control	SH3_Treat	5.36952	11.446	1.09198	2.13166	5e-05	0.00149239	probable dual specificity protein phosphatase DDB_G0281963
jg29821	jcf7180001235126:7131-10372	SH3_Control	SH3_Treat	3.32753	7.04574	1.0823	2.11741	0.00015	0.00353579	insulin-like growth factor-binding protein 1
jg6778	jcf7180001227097:22293-25703	SH3_Control	SH3_Treat	21.1148	44.3945	1.07213	2.10254	5e-05	0.00149239	biogenesis of lysosome-related organelles complex 1 subunit 1
jg18672	jcf7180001229135:41094-42725	SH3_Control	SH3_Treat	418.295	879.163	1.07161	2.10178	5e-05	0.00149239	NADH dehydrogenase [ubiquinone] 1 alpha subcomplex subunit 2
jg19506	jcf7180001229796:809-43525	SH3_Control	SH3_Treat	1.12337	2.35102	1.06546	2.09284	5e-05	0.00149239	ligand-dependent corepressor
jg38839	jcf7180001230395:4651-6915	SH3_Control	SH3_Treat	10.7549	22.4925	1.06446	2.09139	5e-05	0.00149239	transcription factor AP-1
jg3307	jcf7180001229545:39938-46674	SH3_Control	SH3_Treat	18.2887	38.0079	1.05535	2.07822	5e-05	0.00149239	purine nucleoside phosphorylase-like
jg1269	jcf7180001228077:70880-89341	SH3_Control	SH3_Treat	20.6519	42.8934	1.05449	2.07698	5e-05	0.00149239	UBAP1-MVB12-associated (UMA)-domain containing protein 1
jg14047	jcf7180001232238:5114-8295	SH3_Control	SH3_Treat	19.4092	40.0151	1.04381	2.06167	5e-05	0.00149239	ADP-ribosyl cyclase/cyclic ADP-ribose hydrolase 1-like
jg20692	jcf7180001230816:38187-50991	SH3_Control	SH3_Treat	2.38159	4.90609	1.04265	2.06001	0.00035	0.00647534	tuftelin 1a
jg28683,jg28684,jg28685	jcf7180001227974:229385-276730	SH3_Control	SH3_Treat	234.834	483.528	1.04196	2.05902	0.00035	0.00647534	ubiquitin-conjugating enzyme E2 E1-like
jg6554	jcf7180001228016:14297-41457	SH3_Control	SH3_Treat	8.46557	17.1834	1.02133	2.02979	0.0003	0.00584907	cytochrome c oxidase assembly factor 6 homolog
jg30024	jcf7180001232809:82692-86245	SH3_Control	SH3_Treat	264.716	537.183	1.02097	2.02928	0.00015	0.00353579	cytochrome c oxidase subunit 5A, mitochondrial-like
jg35263	jcf7180001232047:2923-5658	SH3_Control	SH3_Treat	1.95573	3.95478	1.01589	2.02215	0.0005	0.00843062	homeobox protein Hox-A1a
jg838	jcf7180001231024:3988-10240	SH3_Control	SH3_Treat	12.2434	24.6209	1.00788	2.01095	0.00025	0.00509578	mesenteric estrogen-dependent adipogenesis protein-like
jg11111	jcf7180001227303:20421-22912	SH3_Control	SH3_Treat	34.6536	69.5815	1.0057	2.00792	0.00015	0.00353579	microsomal glutathione S-transferase 3a
jg12547	jcf7180001229434:6819-9067	SH3_Control	SH3_Treat	0	0.794083	inf	#VALUE!	5e-05	0.00149239	AT2B1 ATPase
jg40153	jcf7180001235209:871-3242	SH3_Control	SH3_Treat	0	1.18763	inf	#VALUE!	5e-05	0.00149239	regulating synaptic membrane exocytosis protein 1-like
jg1276	jcf7180001231763:41354-54832	SH3_Control	SH3_Treat	1.54392	0.766236	-1.01074	-2.01494	0.00015	0.00353579	ATPase family AAA domain-containing protein 2-like isoform X1
jg25704	jcf7180001233149:7675-12985	SH3_Control	SH3_Treat	5.04943	2.48535	-1.02267	-2.03168	0.0005	0.00843062	histone-binding protein N1/N2-like
jg12222	jcf7180001227182:19073-27386	SH3_Control	SH3_Treat	3.30851	1.62185	-1.02854	-2.03996	0.0002	0.00433963	prolyl 3-hydroxylase 3
jg16000	jcf7180001228565:8825-11800	SH3_Control	SH3_Treat	6.11711	2.97751	-1.03874	-2.05443	0.0001	0.00260498	nuclear pore glycoprotein p62
jg31396	jcf7180001231761:643-13864	SH3_Control	SH3_Treat	1.94064	0.943136	-1.04099	-2.05764	0.00035	0.00647534	nuclear factor of activated T-cells, cytoplasmic 4
jg2252	jcf7180001235990:15225-29582	SH3_Control	SH3_Treat	5.30461	2.57677	-1.04168	-2.05862	5e-05	0.00149239	calymmin isoform X1
jg18637	jcf7180001234144:370-2694	SH3_Control	SH3_Treat	135.734	65.8051	-1.04451	-2.06267	0.00015	0.00353579	---NA---
jg19050	jcf7180001229160:1744-22453	SH3_Control	SH3_Treat	1.99882	0.968041	-1.04601	-2.06481	0.0001	0.00260498	TATA-binding protein-associated factor 172
jg21297	jcf7180001229421:2-12044	SH3_Control	SH3_Treat	17.1646	8.27683	-1.05228	-2.0738	0.0003	0.00584907	polyadenylate-binding protein 2 isoform X2
jg36951	jcf7180001231642:3027-25183	SH3_Control	SH3_Treat	3.10506	1.49653	-1.053	-2.07484	5e-05	0.00149239	LIN1 transcriptase
jg32588	jcf7180001230429:593-5758	SH3_Control	SH3_Treat	2.26434	1.09043	-1.05419	-2.07655	0.0003	0.00584907	serrate RNA effector molecule homolog
jg21778	jcf7180001227077:239596-252273	SH3_Control	SH3_Treat	3.96633	1.90995	-1.05427	-2.07667	0.00045	0.00781134	UBX domain-containing protein 7
jg12886	jcf7180001229114:1242-23436	SH3_Control	SH3_Treat	4.3604	2.09908	-1.0547	-2.07729	0.00015	0.00353579	TLE family member 5 isoform X1
jg8340	jcf7180001231022:0-12489	SH3_Control	SH3_Treat	1.7283	0.829807	-1.05851	-2.08278	0.0001	0.00260498	autism susceptibility gene 2 protein isoform X1
jg32923	jcf7180001232254:361-10510	SH3_Control	SH3_Treat	3.18847	1.53003	-1.0593	-2.08392	0.00025	0.00509578	serum response factor-like isoform X2
jg18308	jcf7180001233812:5440-10068	SH3_Control	SH3_Treat	20.1872	9.63653	-1.06686	-2.09487	0.00025	0.00509578	nucleoporin NUP35 isoform X1
jg38056	jcf7180001226796:45289-55396	SH3_Control	SH3_Treat	0.85852	0.404083	-1.0872	-2.12461	0.0006	0.00961736	protein Jade-1
jg27900	jcf7180001232945:70-5260	SH3_Control	SH3_Treat	17.3671	8.10271	-1.09988	-2.14337	5e-05	0.00149239	leukocyte cell-derived chemotaxin 1-like
jg23615	jcf7180001231056:44138-56876	SH3_Control	SH3_Treat	5.81924	2.68979	-1.11334	-2.16346	5e-05	0.00149239	mediator of RNA polymerase II transcription subunit 24 isoform X2
jg32410	jcf7180001227870:23209-33294	SH3_Control	SH3_Treat	1.42593	0.655127	-1.12205	-2.17656	0.00015	0.00353579	pre-mRNA processing factor 4Bb
jg30582	jcf7180001229722:4363-10213	SH3_Control	SH3_Treat	3.12943	1.43091	-1.12897	-2.18703	5e-05	0.00149239	CWF19-like protein 1
jg13268	jcf7180001227457:35479-42476	SH3_Control	SH3_Treat	46.4307	21.0376	-1.14211	-2.20704	5e-05	0.00149239	Pyruvate kinase PKM
jg31120	jcf7180001227427:9250-13198	SH3_Control	SH3_Treat	12.2515	5.54211	-1.14446	-2.21063	5e-05	0.00149239	meteorin-like protein
jg31692	jcf7180001230114:127-13006	SH3_Control	SH3_Treat	4.76689	2.14776	-1.15022	-2.21948	0.00015	0.00353579	collagen, type V, alpha 2a
jg26434	jcf7180001229234:14201-20759	SH3_Control	SH3_Treat	2.63704	1.18806	-1.15031	-2.21962	0.00015	0.00353579	general transcription factor 3C polypeptide 5
jg20484	jcf7180001234253:734-8977	SH3_Control	SH3_Treat	0.892968	0.400027	-1.15851	-2.23227	0.0004	0.00713409	protocadherin-18a isoform X1
jg14041	jcf7180001231456:11655-14218	SH3_Control	SH3_Treat	21.0447	9.41754	-1.16003	-2.23462	5e-05	0.00149239	tubulin beta-4A chain-like
jg26289	jcf7180001227324:56088-62455	SH3_Control	SH3_Treat	4.28637	1.90497	-1.16999	-2.2501	5e-05	0.00149239	pre-mRNA-processing factor 39
jg35902	jcf7180001227188:339-5591	SH3_Control	SH3_Treat	4.72311	2.09619	-1.17197	-2.25319	5e-05	0.00149239	fibronectin type III domain-containing protein 7-like
jg33258	jcf7180001228782:59225-91754	SH3_Control	SH3_Treat	4.56486	2.02337	-1.17381	-2.25607	5e-05	0.00149239	activating transcription factor 7-interacting protein 1 isoform X1
jg9780	jcf7180001227961:8655-19371	SH3_Control	SH3_Treat	1.34441	0.595453	-1.17491	-2.25779	0.00055	0.00909456	guanylate cyclase soluble subunit alpha-1
jg18973	jcf7180001227059:85971-107910	SH3_Control	SH3_Treat	2.53126	1.11325	-1.18508	-2.27376	5e-05	0.00149239	importin-13-like isoform X1
jg25789	jcf7180001231459:20850-27080	SH3_Control	SH3_Treat	1.34671	0.591148	-1.18785	-2.27813	0.0002	0.00433963	uncharacterized protein LOC119029096 isoform X2
jg8330	jcf7180001227661:7276-37465	SH3_Control	SH3_Treat	1.37077	0.601697	-1.18788	-2.27818	0.00015	0.00353579	integrator complex subunit 6
jg40463	jcf7180001232180:164-16558	SH3_Control	SH3_Treat	1.09425	0.47608	-1.20067	-2.29846	0.0006	0.00961736	zinc finger protein 585A-like isoform X2
jg28665	jcf7180001228547:39467-48475	SH3_Control	SH3_Treat	2.34761	1.01573	-1.20868	-2.31126	5e-05	0.00149239	chromatin assembly factor 1 subunit B
jg14904	jcf7180001234575:466-6536	SH3_Control	SH3_Treat	3.98866	1.7222	-1.21166	-2.31604	5e-05	0.00149239	protein IWS1 homolog isoform X1
jg34296	jcf7180001231191:54146-62963	SH3_Control	SH3_Treat	3.18366	1.36511	-1.22167	-2.33217	0.00015	0.00353579	WT1 transcription factor b isoform X1
jg6512	jcf7180001231309:7765-14105	SH3_Control	SH3_Treat	23.6	10.1184	-1.22181	-2.33239	5e-05	0.00149239	H/ACA ribonucleoprotein complex subunit DKC1
jg38529	jcf7180001230516:829-10168	SH3_Control	SH3_Treat	3.56673	1.52791	-1.22304	-2.33438	0.0002	0.00433963	HHEX protein
jg21153	jcf7180001226915:40262-43317	SH3_Control	SH3_Treat	2.8073	1.20218	-1.22353	-2.33517	0.0005	0.00843062	---NA---
jg37275	jcf7180001226946:2-14441	SH3_Control	SH3_Treat	1.85445	0.782468	-1.24489	-2.37	5e-05	0.00149239	ras association domain-containing protein 8 isoform X1
jg2229	jcf7180001234829:11293-37084	SH3_Control	SH3_Treat	2.11259	0.872992	-1.27497	-2.41994	5e-05	0.00149239	mediator of RNA polymerase II transcription subunit 12 isoform X2
jg113	jcf7180001231068:974-19645	SH3_Control	SH3_Treat	2.00226	0.823747	-1.28136	-2.43068	5e-05	0.00149239	RNA-directed DNA polymerase from mobile element jockey
jg11980	jcf7180001232941:114328-122910	SH3_Control	SH3_Treat	2.50726	1.02924	-1.28453	-2.43603	5e-05	0.00149239	transcriptional activator Myb isoform X1
jg38308	jcf7180001227493:10274-31583	SH3_Control	SH3_Treat	1.10196	0.451502	-1.28726	-2.44064	5e-05	0.00149239	PH domain leucine-rich repeat protein phosphatase 1-like
jg13422	jcf7180001227534:374-17214	SH3_Control	SH3_Treat	1.15249	0.469474	-1.29563	-2.45484	0.00015	0.00353579	C2 domain-containing protein 5 isoform X8
jg21718	jcf7180001232912:1497-5539	SH3_Control	SH3_Treat	11.3472	4.62197	-1.29576	-2.45506	5e-05	0.00149239	pancreatic alpha-amylase-like
jg10943,jg10946	jcf7180001227875:81886-96138	SH3_Control	SH3_Treat	29.9575	12.1707	-1.2995	-2.46144	5e-05	0.00149239	39S ribosomal protein L37, mitochondrial
jg15236	jcf7180001231971:993-17174	SH3_Control	SH3_Treat	5.17322	2.09323	-1.30533	-2.4714	0.0005	0.00843062	vasculin-like protein 1
jg10913	jcf7180001228252:7390-23237	SH3_Control	SH3_Treat	15.2151	6.15514	-1.30564	-2.47193	5e-05	0.00149239	ubiquitin-associated protein 2-like isoform X1
jg6821	jcf7180001230418:99798-116134	SH3_Control	SH3_Treat	28.0608	11.3434	-1.3067	-2.47375	5e-05	0.00149239	homeobox protein Hox-D4b-like
jg33487	jcf7180001230480:10923-47609	SH3_Control	SH3_Treat	3.82221	1.54211	-1.3095	-2.47856	5e-05	0.00149239	sodium/potassium-transporting ATPase subunit alpha-2
jg32655	jcf7180001230846:3297-13671	SH3_Control	SH3_Treat	3.9869	1.60616	-1.31165	-2.48225	0.00035	0.00647534	calcium uniporter protein, mitochondrial
jg21613	jcf7180001235140:156-4289	SH3_Control	SH3_Treat	3.33996	1.33687	-1.32097	-2.49834	0.0001	0.00260498	protein RRNAD1
jg37987	jcf7180001232619:200-11689	SH3_Control	SH3_Treat	1.58151	0.627393	-1.33386	-2.52076	5e-05	0.00149239	microtubule-associated protein 1A-like isoform X3
jg40210	jcf7180001228039:6785-12934	SH3_Control	SH3_Treat	2.37883	0.942335	-1.33594	-2.5244	5e-05	0.00149239	storkhead-box protein 1
jg19674	jcf7180001226860:5347-10500	SH3_Control	SH3_Treat	2.56498	1.01225	-1.34139	-2.53395	0.0002	0.00433963	diencephalon/mesencephalon homeobox protein 1
jg20846	jcf7180001234245:1083-3654	SH3_Control	SH3_Treat	5.71541	2.24903	-1.34555	-2.54127	0.00015	0.00353579	Abl interactor 1
jg6268,jg6269	jcf7180001235954:7831-13729	SH3_Control	SH3_Treat	4.48576	1.76247	-1.34776	-2.54517	5e-05	0.00149239	YTH domain-containing family protein 3 isoform X1
jg30356	jcf7180001233210:19091-47752	SH3_Control	SH3_Treat	1.4733	0.578138	-1.34956	-2.54834	0.00015	0.00353579	laminin subunit alpha-4
jg13023	jcf7180001226936:134940-141090	SH3_Control	SH3_Treat	7.12305	2.75234	-1.37184	-2.588	5e-05	0.00149239	ALX homeobox protein 1
jg12705	jcf7180001232686:15-5202	SH3_Control	SH3_Treat	2.58812	0.999738	-1.37228	-2.58879	0.0004	0.00713409	Negative elongation factor B
jg5231	jcf7180001229713:10644-15583	SH3_Control	SH3_Treat	8.02067	3.06324	-1.38866	-2.61835	5e-05	0.00149239	beta-centractin
jg11324	jcf7180001227384:99831-107168	SH3_Control	SH3_Treat	8.13685	3.09285	-1.39553	-2.63085	5e-05	0.00149239	circadian-associated transcriptional repressor-like
jg14930,jg14931,jg14932	jcf7180001230621:2758-21028	SH3_Control	SH3_Treat	2.48178	0.93552	-1.40754	-2.65284	5e-05	0.00149239	ephrin-B2a
jg33860	jcf7180001227921:45842-59831	SH3_Control	SH3_Treat	2.40523	0.90094	-1.41667	-2.66969	0.0005	0.00843062	SH3-domain GRB2-like 1b
jg28460,jg28461	jcf7180001228170:59-11207	SH3_Control	SH3_Treat	5.95979	2.2229	-1.42282	-2.68109	5e-05	0.00149239	Bladder cancer-associated protein ZfBc10
jg1109	jcf7180001232877:12329-22093	SH3_Control	SH3_Treat	1.63387	0.609327	-1.42301	-2.68144	0.00015	0.00353579	transcription factor RFX4 isoform X3
jg23137	jcf7180001227314:15059-22280	SH3_Control	SH3_Treat	1.26596	0.472105	-1.42305	-2.68152	5e-05	0.00149239	calpain-10 isoform X1
jg31399	jcf7180001231761:37472-42777	SH3_Control	SH3_Treat	8.68907	3.21794	-1.43307	-2.70021	5e-05	0.00149239	Coatomer subunit alpha
jg32310	jcf7180001227157:38192-92753	SH3_Control	SH3_Treat	10.3421	3.77401	-1.45436	-2.74035	5e-05	0.00149239	MICOS complex subunit MIC19 isoform X6
jg15138	jcf7180001227925:77-15448	SH3_Control	SH3_Treat	1.08731	0.395542	-1.45886	-2.74891	5e-05	0.00149239	DNA topoisomerase 2-binding protein 1
jg24024	jcf7180001226777:171933-179942	SH3_Control	SH3_Treat	2.06908	0.75129	-1.46155	-2.75404	5e-05	0.00149239	CCR4-NOT transcription complex subunit 4
jg1977	jcf7180001231155:4443-21561	SH3_Control	SH3_Treat	4.52425	1.64031	-1.46371	-2.75817	5e-05	0.00149239	dihydropyrimidinase-related protein 3-like
jg1852	jcf7180001231677:1974-7940	SH3_Control	SH3_Treat	1.20598	0.431027	-1.48436	-2.79793	0.0006	0.00961736	mitogen-activated protein kinase-binding protein 1-like
jg21264	jcf7180001232599:4699-26105	SH3_Control	SH3_Treat	1.49989	0.529998	-1.5008	-2.83	5e-05	0.00149239	actin-binding LIM protein 2 isoform X5
jg3065	jcf7180001235132:0-5997	SH3_Control	SH3_Treat	8.55114	3.00934	-1.50667	-2.84153	5e-05	0.00149239	cleavage and polyadenylation specificity factor subunit 6 isoform X3
jg21244	jcf7180001230632:39446-50601	SH3_Control	SH3_Treat	1.14566	0.401343	-1.51327	-2.85456	0.00015	0.00353579	TCB1 transposase
jg17840	jcf7180001227702:27655-75409	SH3_Control	SH3_Treat	3.43661	1.20173	-1.51587	-2.85971	0.00025	0.00509578	prickle-like protein 1a
jg17691	jcf7180001228837:0-21779	SH3_Control	SH3_Treat	0.945739	0.327743	-1.52888	-2.88562	0.0003	0.00584907	rho guanine nucleotide exchange factor 19
jg17557	jcf7180001231784:1740-20702	SH3_Control	SH3_Treat	1.28376	0.441968	-1.53836	-2.90464	0.0001	0.00260498	RNA-directed DNA polymerase from mobile element jockey
jg8401	jcf7180001227690:86328-89942	SH3_Control	SH3_Treat	4.95022	1.69717	-1.54436	-2.91675	5e-05	0.00149239	eukaryotic translation initiation factor 3 subunit A
jg35456	jcf7180001230256:22517-24598	SH3_Control	SH3_Treat	6.64376	2.20993	-1.588	-3.00632	5e-05	0.00149239	myogenic factor 5
jg29361	jcf7180001227761:78973-110021	SH3_Control	SH3_Treat	2.76431	0.914822	-1.59536	-3.0217	0.00035	0.00647534	solute carrier family 23 member 2
jg28375	jcf7180001232054:461-8091	SH3_Control	SH3_Treat	6.43929	2.12793	-1.59745	-3.02608	5e-05	0.00149239	cell adhesion molecule-related/down-regulated by oncogenes
jg30558	jcf7180001231768:1044-26642	SH3_Control	SH3_Treat	2.99279	0.980222	-1.61031	-3.05317	5e-05	0.00149239	RNA-directed DNA polymerase from mobile element jockey-like
jg11329	jcf7180001233754:0-14076	SH3_Control	SH3_Treat	2.30251	0.73346	-1.65042	-3.13925	5e-05	0.00149239	sodium/potassium-transporting ATPase subunit alpha-3b isoform X2
jg28160	jcf7180001226721:79677-83874	SH3_Control	SH3_Treat	1.99762	0.624693	-1.67706	-3.19776	5e-05	0.00149239	dapper homolog 2
jg29347	jcf7180001231288:165536-168070	SH3_Control	SH3_Treat	59.4554	18.5719	-1.67869	-3.20137	5e-05	0.00149239	TATA-binding protein-associated factor 2N isoform X7
jg39323	jcf7180001230780:2650-12236	SH3_Control	SH3_Treat	0.893756	0.277037	-1.6898	-3.22612	0.0002	0.00433963	latent-transforming growth factor beta-binding protein 4 isoform X1
jg36441	jcf7180001233197:361-4223	SH3_Control	SH3_Treat	2.08291	0.644974	-1.69129	-3.22945	0.00035	0.00647534	tumor necrosis factor alpha-induced protein 2
jg29002	jcf7180001229250:0-14909	SH3_Control	SH3_Treat	5.6722	1.69882	-1.73937	-3.33889	5e-05	0.00149239	insulin-like growth factor 2 mRNA-binding protein 3 isoform X4
jg817	jcf7180001236167:180-4443	SH3_Control	SH3_Treat	6.13034	1.82027	-1.75182	-3.36783	5e-05	0.00149239	collagen, type XXVIII, alpha 2a
jg34577	jcf7180001229176:707-2846	SH3_Control	SH3_Treat	10.2713	3.03804	-1.7574	-3.38088	5e-05	0.00149239	zinc finger protein 503-like
jg4784,jg4785	jcf7180001226756:737-14343	SH3_Control	SH3_Treat	2.13039	0.620075	-1.78061	-3.43571	0.00045	0.00781134	excitatory amino acid transporter 1-like
jg40196	jcf7180001229883:2536-34174	SH3_Control	SH3_Treat	1.86677	0.541463	-1.78561	-3.44764	0.00025	0.00509578	TC1A transposase
jg31779	jcf7180001229691:70-34453	SH3_Control	SH3_Treat	1.11232	0.316873	-1.8116	-3.51031	0.0003	0.00584907	membrane-associated guanylate kinase, WW and PDZ domain-containing protein 1b isoform X9
jg4617	jcf7180001229455:7-7492	SH3_Control	SH3_Treat	0.761552	0.212618	-1.84068	-3.58179	0.00025	0.00509578	kinesin-like protein KIF1C
jg14462	jcf7180001229791:56892-84918	SH3_Control	SH3_Treat	0.893527	0.241358	-1.88834	-3.70209	5e-05	0.00149239	suppression of tumorigenicity 5 protein
jg23038	jcf7180001233408:161-23327	SH3_Control	SH3_Treat	0.966513	0.249999	-1.95087	-3.86608	0.0002	0.00433963	sorbin and SH3 domain-containing protein 1 isoform X1
jg2810	jcf7180001235153:1784-6572	SH3_Control	SH3_Treat	6.63494	1.68903	-1.97389	-3.92826	5e-05	0.00149239	apolipoprotein B-100-like
jg35951	jcf7180001230748:1422-12496	SH3_Control	SH3_Treat	9.8557	2.49287	-1.98315	-3.95355	0.00025	0.00509578	nuclear receptor subfamily 2 group F member 5 isoform X1
jg6658	jcf7180001228124:0-5723	SH3_Control	SH3_Treat	1.07295	0.268104	-2.00072	-4.002	0.0001	0.00260498	forkhead box protein K2-like
jg29327	jcf7180001231914:122-6357	SH3_Control	SH3_Treat	0.885037	0.218372	-2.01895	-4.05289	0.0001	0.00260498	kinesin-like protein KIF13B isoform X2
jg6070	jcf7180001228911:526-2749	SH3_Control	SH3_Treat	24.6355	6.00666	-2.0361	-4.10135	5e-05	0.00149239	---NA---
jg14683	jcf7180001231664:6929-14710	SH3_Control	SH3_Treat	1.55636	0.3784	-2.04019	-4.113	5e-05	0.00149239	PAN2-PAN3 deadenylation complex catalytic subunit PAN2 isoform X1
jg33603	jcf7180001231154:8-10535	SH3_Control	SH3_Treat	33.7769	8.20514	-2.04144	-4.11656	5e-05	0.00149239	---NA---
jg34241	jcf7180001234117:9862-20512	SH3_Control	SH3_Treat	0.830071	0.197749	-2.06956	-4.19759	5e-05	0.00149239	Tyrosine-protein phosphatase non-receptor type 23
jg20993	jcf7180001233401:19885-27510	SH3_Control	SH3_Treat	2.14066	0.508447	-2.07389	-4.2102	0.00045	0.00781134	E3 ubiquitin-protein ligase LRSAM1
jg21670	jcf7180001234158:1111-6474	SH3_Control	SH3_Treat	1.29901	0.306163	-2.08504	-4.24287	5e-05	0.00149239	inactive histone-lysine N-methyltransferase 2E isoform X3
jg32796	jcf7180001235258:173-4363	SH3_Control	SH3_Treat	1.96045	0.458714	-2.09552	-4.2738	0.00015	0.00353579	probable E3 ubiquitin-protein ligase HERC1
jg8745	jcf7180001230196:0-13668	SH3_Control	SH3_Treat	0.976187	0.227327	-2.10239	-4.2942	5e-05	0.00149239	MAP7 domain-containing protein 2-like isoform X1
jg18798	jcf7180001230505:69-17516	SH3_Control	SH3_Treat	1.476	0.338236	-2.12559	-4.36382	5e-05	0.00149239	serine/threonine-protein kinase MARK2 isoform X4
jg34756	jcf7180001231086:7-11636	SH3_Control	SH3_Treat	0.727412	0.162617	-2.1613	-4.47318	5e-05	0.00149239	polyhomeotic-like protein 3 isoform X1
jg12032	jcf7180001227848:59088-63926	SH3_Control	SH3_Treat	1.23174	0.275353	-2.16135	-4.47333	5e-05	0.00149239	eomesodermin homolog a isoform X3
jg34224	jcf7180001228942:963-4650	SH3_Control	SH3_Treat	1.1608	0.249039	-2.22068	-4.66113	5e-05	0.00149239	protocadherin-18b isoform X1
jg26866	jcf7180001234627:876-13410	SH3_Control	SH3_Treat	0.706759	0.149966	-2.23658	-4.71279	5e-05	0.00149239	phospholipid-transporting ATPase ABCA1b
jg20732	jcf7180001230481:0-29786	SH3_Control	SH3_Treat	2.4357	0.497147	-2.29259	-4.89935	0.00025	0.00509578	eyes absent homolog 1 isoform X1
jg33260	jcf7180001230393:13048-13822	SH3_Control	SH3_Treat	3.12168	0.607795	-2.36067	-5.13609	0.00025	0.00509578	LON peptidase N-terminal domain and RING finger protein 2
jg27203	jcf7180001233402:0-9798	SH3_Control	SH3_Treat	1.13562	0.215108	-2.40034	-5.27928	5e-05	0.00149239	DNA-directed RNA polymerase II subunit RPB1
jg12242	jcf7180001232434:2174-4555	SH3_Control	SH3_Treat	2.9842	0.507299	-2.55644	-5.88254	0.0002	0.00433963	Rho guanine nucleotide exchange factor 2
jg12463	jcf7180001226997:82966-115383	SH3_Control	SH3_Treat	1.13353	0.188427	-2.58875	-6.01577	5e-05	0.00149239	DNA (cytosine-5)-methyltransferase 3A-like isoform X1
jg10273	jcf7180001228373:154887-184554	SH3_Control	SH3_Treat	0.85386	0.13734	-2.63625	-6.21714	5e-05	0.00149239	meiosis regulator and mRNA stability factor 1 isoform X1
jg3601	jcf7180001235088:1122-18568	SH3_Control	SH3_Treat	0.783673	0.117316	-2.73985	-6.68001	5e-05	0.00149239	receptor-type tyrosine-protein phosphatase F-like
jg39602	jcf7180001234163:2176-7360	SH3_Control	SH3_Treat	8.14311	0	#NAME?	#NAME?	5e-05	0.00149239	sickle tail protein homolog isoform X12
jg34766	jcf7180001231312:19733-21245	SH3_Control	SH3_Treat	1.83211	0	#NAME?	#NAME?	0.00025	0.00509578	Interferon-induced 44

## Sheet: SH6
gene	locus	Control	Treat	FPKM_Control	FPKM_Treat	log2(fold_change) in Treat vs Control	Fold change in Treat vs Control	p_value	q_value	Best_Matched_BLAST_Gene_Description
jg11940	jcf7180001227555:8597-23871	SH6_Control	SH6_Treat	0.391194	29.0192	6.21298	74.1811	5e-05	0.000176096	glutamate receptor 3-like
jg22311	jcf7180001232177:9674-105761	SH6_Control	SH6_Treat	0.263407	16.0185	5.9263	60.8127	0.00345	0.00851739	receptor-type tyrosine-protein phosphatase S isoform X1
jg23177	jcf7180001227543:44155-51562	SH6_Control	SH6_Treat	0.802872	42.8128	5.73673	53.3246	5e-05	0.000176096	---NA---
jg40529	jcf7180001236243:40-2232	SH6_Control	SH6_Treat	0.212917	9.24197	5.43984	43.4065	0.0009	0.00255085	CAC1A protein
jg28642	jcf7180001227402:63142-72074	SH6_Control	SH6_Treat	0.040967	1.77271	5.43535	43.2716	0.0006	0.00175944	hypothetical protein F7725_003006
jg17598	jcf7180001229212:45121-58111	SH6_Control	SH6_Treat	0.0491033	1.832	5.22145	37.309	0.00025	0.00078783	calsyntenin-2-like isoform X1
jg16031	jcf7180001227932:2442-43685	SH6_Control	SH6_Treat	0.0908465	3.33531	5.19825	36.7138	5e-05	0.000176096	voltage-dependent P/Q-type calcium channel subunit alpha-1A isoform X1
jg18307	jcf7180001233812:645-2981	SH6_Control	SH6_Treat	0.249441	8.5369	5.09694	34.2241	5e-05	0.000176096	cytoplasmic dynein 2 heavy chain 1-like protein
jg3510	jcf7180001228167:22475-83402	SH6_Control	SH6_Treat	0.235118	7.95611	5.08061	33.8389	5e-05	0.000176096	contactin-3
jg9897,jg9898	jcf7180001231835:173-2058	SH6_Control	SH6_Treat	0.0622083	1.89511	4.92903	30.4639	0.00195	0.00514876	---NA---
jg30027	jcf7180001228596:492-38647	SH6_Control	SH6_Treat	0.233346	6.92699	4.89168	29.6854	5e-05	0.000176096	trinucleotide repeat-containing gene 6C protein isoform X1
jg17984	jcf7180001227140:3966-93753	SH6_Control	SH6_Treat	0.513557	14.4244	4.81185	28.0874	5e-05	0.000176096	putative RNA-directed DNA polymerase from transposon X-element
jg39539	jcf7180001231693:5223-7696	SH6_Control	SH6_Treat	0.033111	0.852771	4.68678	25.755	0.00155	0.00418145	potassium voltage-gated channel subfamily A member 1
jg27236	jcf7180001233551:1555-6228	SH6_Control	SH6_Treat	0.134263	3.43545	4.67736	25.5874	0.00175	0.00466468	SKI/DACH domain-containing protein 1
jg11026,jg11027	jcf7180001230501:138-8414	SH6_Control	SH6_Treat	3.50988	86.2881	4.61967	24.5844	5e-05	0.000176096	---NA---
jg3651	jcf7180001227683:10-35756	SH6_Control	SH6_Treat	0.406286	9.96472	4.61626	24.5263	5e-05	0.000176096	synaptotagmin-2-like isoform X1
jg4759	jcf7180001229795:43593-66150	SH6_Control	SH6_Treat	0.0910553	2.22692	4.61216	24.4567	0.0003	0.000929752	nociceptin receptor
jg30647	jcf7180001227905:51333-101065	SH6_Control	SH6_Treat	0.0825624	2.0056	4.6024	24.2918	5e-05	0.000176096	---NA---
jg12601	jcf7180001233808:634-8542	SH6_Control	SH6_Treat	0.168313	4.08564	4.60135	24.2742	5e-05	0.000176096	glutamate receptor 3-like
jg24819	jcf7180001228470:298676-336792	SH6_Control	SH6_Treat	1.25962	30.4222	4.59406	24.1518	5e-05	0.000176096	sodium channel protein type 8 subunit alpha-like isoform X1
jg10078,jg10081	jcf7180001226892:40926-145739	SH6_Control	SH6_Treat	0.262945	6.29982	4.58248	23.9587	5e-05	0.000176096	IQ motif and SEC7 domain-containing protein 3 isoform X2
jg6859	jcf7180001232380:1127-8047	SH6_Control	SH6_Treat	0.218668	5.11172	4.547	23.3767	0.0003	0.000929752	opioid-binding protein/cell adhesion molecule isoform X1
jg7565	jcf7180001228545:4006-55760	SH6_Control	SH6_Treat	0.296263	6.84259	4.52959	23.0963	5e-05	0.000176096	glutamate receptor 3-like
jg8237	jcf7180001227474:97684-99819	SH6_Control	SH6_Treat	0.295474	6.66617	4.49575	22.5609	0.00105	0.0029347	---NA---
jg6981	jcf7180001227388:10413-26733	SH6_Control	SH6_Treat	0.0939602	2.09812	4.4809	22.3298	5e-05	0.000176096	polycystic kidney disease protein 1-like 2
jg5144	jcf7180001229829:23021-30654	SH6_Control	SH6_Treat	0.083524	1.79949	4.42925	21.5445	0.0018	0.00478596	Glutamate receptor ionotropic, NMDA 1
jg25795	jcf7180001229970:22008-44811	SH6_Control	SH6_Treat	0.326361	6.96659	4.41591	21.3462	5e-05	0.000176096	voltage-dependent P/Q-type calcium channel subunit alpha-1A isoform X19
jg38007	jcf7180001228988:10-5788	SH6_Control	SH6_Treat	1.25925	26.2945	4.38412	20.881	5e-05	0.000176096	cytochrome P450 1B1
jg8569	jcf7180001226874:28-3737	SH6_Control	SH6_Treat	0.730096	14.973	4.35814	20.5084	5e-05	0.000176096	nectin cell adhesion molecule 1b isoform X1
jg14286	jcf7180001229812:9396-19977	SH6_Control	SH6_Treat	0.0561562	1.11788	4.31517	19.9065	0.0024	0.00619666	glycine N-acyltransferase-like protein 2
jg20774	jcf7180001230914:51543-90301	SH6_Control	SH6_Treat	0.195584	3.86807	4.30575	19.777	5e-05	0.000176096	synaptotagmin-3 isoform X2
jg15982	jcf7180001228009:12960-31596	SH6_Control	SH6_Treat	0.122322	2.37568	4.27958	19.4215	5e-05	0.000176096	neuroligin 4 X-linked a isoform X2
jg14563	jcf7180001230598:914-34390	SH6_Control	SH6_Treat	0.147548	2.8472	4.27029	19.2968	0.0009	0.00255085	filensin
jg8730	jcf7180001231278:4408-35908	SH6_Control	SH6_Treat	0.0959535	1.85065	4.26956	19.287	5e-05	0.000176096	thrombospondin type-1 domain-containing protein 7A-like
jg36837	jcf7180001229242:11496-14339	SH6_Control	SH6_Treat	0.331517	6.1576	4.21522	18.5741	5e-05	0.000176096	proline-rich receptor-like protein kinase PERK2
jg27026	jcf7180001227933:19793-37416	SH6_Control	SH6_Treat	0.759524	13.4839	4.15	17.7531	5e-05	0.000176096	netrin 2
jg17760	jcf7180001231629:0-10039	SH6_Control	SH6_Treat	0.276461	4.89278	4.14551	17.6979	5e-05	0.000176096	glutamate receptor 4a isoform X1
jg38260	jcf7180001230936:3195-16629	SH6_Control	SH6_Treat	0.448063	7.77103	4.11633	17.3436	5e-05	0.000176096	T-box transcription factor TBX5-A-like
jg18902	jcf7180001230682:723-12682	SH6_Control	SH6_Treat	5.73669	99.1464	4.11127	17.2829	5e-05	0.000176096	homeobox protein Hox-D4a
jg19419	jcf7180001232396:48122-60778	SH6_Control	SH6_Treat	0.091828	1.56899	4.09476	17.0862	5e-05	0.000176096	soluble guanylate cyclase 88E-like
jg32531	jcf7180001234895:7067-19165	SH6_Control	SH6_Treat	0.452718	7.70616	4.08933	17.022	5e-05	0.000176096	protein shisa-6 isoform X16
jg20241	jcf7180001235222:1099-4167	SH6_Control	SH6_Treat	0.147767	2.46433	4.0598	16.6771	0.00015	0.000492664	A kinase (PRKA) anchor protein 1b
jg20778,jg20779	jcf7180001230914:132062-172860	SH6_Control	SH6_Treat	0.0756493	1.25961	4.05751	16.6507	5e-05	0.000176096	SH3 and multiple ankyrin repeat domains protein 1 isoform X1
jg6633	jcf7180001228045:9564-38958	SH6_Control	SH6_Treat	0.747979	12.2075	4.02863	16.3207	5e-05	0.000176096	Mitogen-activated protein kinase 8
jg18983	jcf7180001233238:14591-32478	SH6_Control	SH6_Treat	0.350579	5.63023	4.00538	16.0598	5e-05	0.000176096	POU domain, class 2, transcription factor 2 isoform X1
jg8059	jcf7180001228844:19208-33263	SH6_Control	SH6_Treat	0.166931	2.66585	3.99727	15.9698	5e-05	0.000176096	XK-related protein 7
jg11336	jcf7180001227081:8283-18161	SH6_Control	SH6_Treat	1.68282	25.9226	3.94526	15.4043	5e-05	0.000176096	sodium- and chloride-dependent GABA transporter 1a
jg28320	jcf7180001227226:14678-39682	SH6_Control	SH6_Treat	1.02054	15.597	3.93386	15.283	5e-05	0.000176096	Zinc finger SWIM domain-containing protein 6
jg5360	jcf7180001228904:16894-23789	SH6_Control	SH6_Treat	0.575741	8.67375	3.91316	15.0653	5e-05	0.000176096	syntaxin-binding protein 5-like isoform X12
jg35838	jcf7180001231311:1265-8022	SH6_Control	SH6_Treat	0.602173	9.0037	3.90227	14.952	5e-05	0.000176096	hypothetical protein PFLUV_G00000980
jg34928	jcf7180001230373:1053-24822	SH6_Control	SH6_Treat	0.76297	11.3791	3.89862	14.9143	5e-05	0.000176096	hypothetical protein F7725_025163
jg35095	jcf7180001228792:26462-29675	SH6_Control	SH6_Treat	7.09057	105.021	3.88863	14.8113	5e-05	0.000176096	gamma-crystallin M2-like
jg12555	jcf7180001227894:2238-81639	SH6_Control	SH6_Treat	0.229521	3.38359	3.88186	14.742	0.0001	0.000337316	rabphilin-3A-like isoform X1
jg9414	jcf7180001226703:2608-26471	SH6_Control	SH6_Treat	0.140104	2.01578	3.84676	14.3877	5e-05	0.000176096	voltage-dependent T-type calcium channel subunit alpha-1I-like isoform X1
jg22738	jcf7180001227929:18360-30492	SH6_Control	SH6_Treat	0.106599	1.52883	3.84216	14.3419	5e-05	0.000176096	TANK-binding kinase 1-binding protein 1
jg19837	jcf7180001228690:17092-78082	SH6_Control	SH6_Treat	0.104016	1.4856	3.83617	14.2824	0.00015	0.000492664	putative E3 ubiquitin-protein ligase HECTD4
jg8818	jcf7180001228055:2622-28905	SH6_Control	SH6_Treat	0.202343	2.87628	3.82933	14.2149	5e-05	0.000176096	caskin-1 isoform X6
jg15342	jcf7180001231281:27808-42673	SH6_Control	SH6_Treat	1.37996	19.2794	3.80436	13.971	5e-05	0.000176096	RNA-binding protein Nova-1 isoform X2
jg19426	jcf7180001231774:24886-74992	SH6_Control	SH6_Treat	0.445245	6.17971	3.79487	13.8794	0.00025	0.00078783	histone-lysine N-methyltransferase MECOM isoform X12
jg5036	jcf7180001233538:54349-57533	SH6_Control	SH6_Treat	0.737422	10.1303	3.78005	13.7375	5e-05	0.000176096	Glutamate receptor 3
jg10779	jcf7180001236047:20-3064	SH6_Control	SH6_Treat	0.148823	2.03916	3.77631	13.702	0.0007	0.00202654	arf-GAP with GTPase, ANK repeat and PH domain-containing protein 3 isoform X3
jg24445	jcf7180001228793:12419-40316	SH6_Control	SH6_Treat	0.0963276	1.30875	3.7641	13.5865	5e-05	0.000176096	potassium voltage-gated channel subfamily B member 2-like
jg20168	jcf7180001229701:27-10326	SH6_Control	SH6_Treat	1.1971	16.1923	3.7577	13.5263	5e-05	0.000176096	---NA---
jg20315	jcf7180001230279:50504-54005	SH6_Control	SH6_Treat	0.156926	2.11659	3.75359	13.4879	0.0026	0.00660721	---NA---
jg1421	jcf7180001228502:36013-82818	SH6_Control	SH6_Treat	0.853147	11.5031	3.75309	13.4832	5e-05	0.000176096	one cut domain family member 2 isoform X2
jg830	jcf7180001235187:1172-46690	SH6_Control	SH6_Treat	0.620565	8.28155	3.73825	13.3452	5e-05	0.000176096	---NA---
jg21396	jcf7180001226923:623-36373	SH6_Control	SH6_Treat	0.193338	2.49504	3.68986	12.905	5e-05	0.000176096	adhesion G protein-coupled receptor B2
jg23176	jcf7180001227543:1780-43402	SH6_Control	SH6_Treat	0.0611569	0.77788	3.66896	12.7194	5e-05	0.000176096	calcium channel, voltage-dependent, P/Q type, alpha 1A subunit, b
jg18763	jcf7180001228196:2476-51098	SH6_Control	SH6_Treat	4.53153	55.7581	3.62111	12.3045	5e-05	0.000176096	proprotein convertase subtilisin/kexin type 5b isoform X3
jg28656	jcf7180001230994:65-7696	SH6_Control	SH6_Treat	0.697965	8.58315	3.62028	12.2974	5e-05	0.000176096	nucleolar protein 4-like isoform X1
jg18856	jcf7180001227725:18277-25701	SH6_Control	SH6_Treat	105.837	1294.88	3.61289	12.2346	5e-05	0.000176096	hypothetical protein INR49_024520
jg14912	jcf7180001231672:2-12522	SH6_Control	SH6_Treat	0.144771	1.76761	3.60996	12.2097	5e-05	0.000176096	UPF0606 protein KIAA1549
jg6115	jcf7180001227064:4011-26014	SH6_Control	SH6_Treat	0.0742038	0.895925	3.59381	12.0738	0.0003	0.000929752	SITS-binding protein isoform X2
jg33649	jcf7180001229969:18616-27810	SH6_Control	SH6_Treat	0.284332	3.40555	3.58224	11.9774	5e-05	0.000176096	plexin-A2
jg33948	jcf7180001227389:1365-15205	SH6_Control	SH6_Treat	0.676685	8.05747	3.57377	11.9073	5e-05	0.000176096	nuclear receptor ROR-alpha A isoform X2
jg28669	jcf7180001227974:29284-46459	SH6_Control	SH6_Treat	0.0672188	0.79894	3.57115	11.8857	5e-05	0.000176096	neurexophilin 1
jg12873	jcf7180001229431:3577-22744	SH6_Control	SH6_Treat	0.72345	8.46969	3.54934	11.7073	5e-05	0.000176096	CUGBP Elav-like family member 4
jg23592	jcf7180001231804:23747-56585	SH6_Control	SH6_Treat	1.105	12.8917	3.54433	11.6667	5e-05	0.000176096	receptor-type tyrosine-protein phosphatase delta
jg21104	jcf7180001227727:201762-233630	SH6_Control	SH6_Treat	2.13698	23.9341	3.48543	11.2	5e-05	0.000176096	solute carrier family 7 member 8a
jg28668	jcf7180001227974:3053-27322	SH6_Control	SH6_Treat	0.198155	2.21348	3.48162	11.1705	5e-05	0.000176096	Thrombospondin type-1 domain-containing protein 7A
jg3239,jg3241	jcf7180001226855:27518-108954	SH6_Control	SH6_Treat	1.3413	14.9818	3.4815	11.1696	5e-05	0.000176096	tensin isoform X3
jg5630	jcf7180001228194:3679-22041	SH6_Control	SH6_Treat	0.783477	8.72908	3.47787	11.1415	5e-05	0.000176096	tyrosine-protein kinase receptor UFO
jg21421,jg21422	jcf7180001229916:8069-90130	SH6_Control	SH6_Treat	0.134302	1.49306	3.47472	11.1172	5e-05	0.000176096	protocadherin-1-like
jg11847	jcf7180001227499:4464-39045	SH6_Control	SH6_Treat	1.31238	14.033	3.41857	10.6928	5e-05	0.000176096	trinucleotide repeat-containing gene 6C protein isoform X1
jg12764	jcf7180001227205:8068-99344	SH6_Control	SH6_Treat	0.75176	7.94862	3.40236	10.5733	5e-05	0.000176096	vegetative cell wall protein gp1
jg37154	jcf7180001228291:6567-26675	SH6_Control	SH6_Treat	0.746816	7.82198	3.38871	10.4738	5e-05	0.000176096	adhesion G protein-coupled receptor L3 isoform X1
jg23915	jcf7180001231013:70-1889	SH6_Control	SH6_Treat	0.154285	1.61147	3.3847	10.4447	0.0026	0.00660721	ELAV-like protein 4 isoform X1
jg36142	jcf7180001227231:54709-64179	SH6_Control	SH6_Treat	0.281193	2.81788	3.32497	10.0211	0.0001	0.000337316	inositol-trisphosphate 3-kinase B isoform X1
jg4145	jcf7180001226716:136202-196560	SH6_Control	SH6_Treat	0.291348	2.90846	3.31944	9.98277	5e-05	0.000176096	adhesion G protein-coupled receptor A3
jg1914	jcf7180001226996:8602-18912	SH6_Control	SH6_Treat	0.162577	1.61343	3.31094	9.92413	0.00035	0.00107061	heat shock factor protein 5 isoform X2
jg5628	jcf7180001228194:0-2806	SH6_Control	SH6_Treat	1.64489	16.2786	3.30691	9.89644	5e-05	0.000176096	ryanodine receptor 1b isoform X1
jg34204	jcf7180001229992:46087-54484	SH6_Control	SH6_Treat	1.90392	18.6289	3.2905	9.78451	5e-05	0.000176096	gamma-crystallin M2-like
jg26918	jcf7180001231970:2670-8907	SH6_Control	SH6_Treat	0.0999724	0.972815	3.28256	9.73081	0.0006	0.00175944	photoreceptor ankyrin repeat protein
jg21423	jcf7180001229916:200150-287861	SH6_Control	SH6_Treat	0.901134	8.73448	3.27691	9.69278	5e-05	0.000176096	---NA---
jg10862	jcf7180001228597:1062-92595	SH6_Control	SH6_Treat	0.347705	3.31736	3.2541	9.54073	5e-05	0.000176096	pregnancy-associated plasma protein A, pappalysin 1a isoform X2
jg39655	jcf7180001232918:10826-13455	SH6_Control	SH6_Treat	0.294781	2.81051	3.25312	9.53425	0.00155	0.00418145	Zinc finger SWIM domain-containing protein 5
jg27253	jcf7180001229959:2589-38789	SH6_Control	SH6_Treat	0.342674	3.2311	3.23711	9.42903	5e-05	0.000176096	RELN protein
jg26173,jg26174	jcf7180001235120:242906-270526	SH6_Control	SH6_Treat	1.52697	14.3216	3.22945	9.3791	5e-05	0.000176096	histone-lysine N-methyltransferase MECOM isoform X9
jg39088	jcf7180001231038:8482-13911	SH6_Control	SH6_Treat	0.214869	2.00085	3.21908	9.31193	5e-05	0.000176096	protocadherin-7b isoform X3
jg35482	jcf7180001233482:4-9927	SH6_Control	SH6_Treat	0.406391	3.66776	3.17396	9.02521	5e-05	0.000176096	---NA---
jg22213	jcf7180001227132:67570-73000	SH6_Control	SH6_Treat	1.1026	9.85103	3.15937	8.93439	5e-05	0.000176096	probable G protein-coupled receptor 85
jg27134,jg27138	jcf7180001229631:102760-166037	SH6_Control	SH6_Treat	0.533053	4.74951	3.15543	8.91003	5e-05	0.000176096	voltage-dependent calcium channel gamma-2 subunit
jg2406	jcf7180001230503:47-26936	SH6_Control	SH6_Treat	0.313376	2.77408	3.14604	8.85222	5e-05	0.000176096	protein unc-13 homolog A
jg19506	jcf7180001229796:809-43525	SH6_Control	SH6_Treat	1.68856	14.8032	3.13205	8.7668	5e-05	0.000176096	ligand-dependent corepressor
jg24365	jcf7180001235189:0-2649	SH6_Control	SH6_Treat	3.05439	26.1842	3.09974	8.57264	5e-05	0.000176096	---NA---
jg36587	jcf7180001228171:9178-11588	SH6_Control	SH6_Treat	0.275467	2.35392	3.09512	8.54523	5e-05	0.000176096	F-box/WD repeat-containing protein 7-like isoform X1
jg1917	jcf7180001226996:33719-101607	SH6_Control	SH6_Treat	0.172555	1.47315	3.09378	8.5373	5e-05	0.000176096	peripheral-type benzodiazepine receptor-associated protein 1 isoform X1
jg34203	jcf7180001229992:46087-54484	SH6_Control	SH6_Treat	3.86164	32.9207	3.09171	8.52506	5e-05	0.000176096	gamma-crystallin M2-like
jg24714	jcf7180001228188:51380-123508	SH6_Control	SH6_Treat	0.153454	1.30705	3.09044	8.51756	5e-05	0.000176096	tenascin-R isoform X3
jg15120	jcf7180001226809:63551-104846	SH6_Control	SH6_Treat	0.641144	5.45205	3.08808	8.50364	5e-05	0.000176096	gamma-aminobutyric acid receptor subunit beta-3-like isoform X4
jg23482	jcf7180001229239:29006-50298	SH6_Control	SH6_Treat	0.706223	5.99356	3.08522	8.4868	5e-05	0.000176096	Krueppel-like factor 13
jg1333	jcf7180001228789:4829-12966	SH6_Control	SH6_Treat	0.939797	7.96622	3.08347	8.47651	5e-05	0.000176096	---NA---
jg8676	jcf7180001232634:47768-102710	SH6_Control	SH6_Treat	0.179567	1.47043	3.03365	8.18879	0.0016	0.00430454	copine-8-like isoform X2
jg9544	jcf7180001226866:65299-81878	SH6_Control	SH6_Treat	0.308176	2.51866	3.03083	8.1728	5e-05	0.000176096	sprouty-related, EVH1 domain-containing protein 3
jg5628	jcf7180001228194:0-2806	SH6_Control	SH6_Treat	1.0626	8.49355	2.99877	7.99318	5e-05	0.000176096	ryanodine receptor 1b isoform X1
jg36221,jg36223	jcf7180001228246:8167-67455	SH6_Control	SH6_Treat	1.06642	8.40071	2.97773	7.87746	5e-05	0.000176096	cell adhesion molecule 3-like
jg3514	jcf7180001228167:183663-252177	SH6_Control	SH6_Treat	8.0401	63.0388	2.97095	7.84052	5e-05	0.000176096	neural cell adhesion molecule L1-like protein isoform X1
jg10107	jcf7180001230381:11654-29536	SH6_Control	SH6_Treat	1.26295	9.89224	2.96951	7.8327	5e-05	0.000176096	plexin-A2 isoform X1
jg9078	jcf7180001227585:146915-164837	SH6_Control	SH6_Treat	0.507731	3.95285	2.96075	7.78529	5e-05	0.000176096	synaptotagmin-2-like isoform X1
jg38972	jcf7180001232241:1227-18991	SH6_Control	SH6_Treat	0.627776	4.87832	2.95806	7.77078	5e-05	0.000176096	BMP/retinoic acid-inducible neural-specific protein 1
jg7143	jcf7180001230386:277-20540	SH6_Control	SH6_Treat	0.499759	3.8275	2.9371	7.6587	0.00245	0.00631044	prolactin-releasing peptide
jg21141	jcf7180001228639:41-20480	SH6_Control	SH6_Treat	0.123644	0.937161	2.92211	7.57954	5e-05	0.000176096	PHD finger protein 1
jg8495	jcf7180001226865:37844-70802	SH6_Control	SH6_Treat	1.05828	8.00939	2.91997	7.5683	5e-05	0.000176096	Glutamate receptor 4
jg2262	jcf7180001227374:40768-83111	SH6_Control	SH6_Treat	0.222367	1.6776	2.91539	7.54432	0.0002	0.000643455	contactin-4 isoform X1
jg11099	jcf7180001230399:5045-17772	SH6_Control	SH6_Treat	2.78515	20.9589	2.91174	7.52525	5e-05	0.000176096	zinc finger homeobox protein 4
jg21880	jcf7180001228285:47962-71933	SH6_Control	SH6_Treat	2.52932	19.0109	2.91	7.51618	5e-05	0.000176096	serine/threonine-protein phosphatase 2A 55 kDa regulatory subunit B beta isoform isoform X1
jg20790	jcf7180001227274:148143-154152	SH6_Control	SH6_Treat	0.415862	3.12046	2.90758	7.50358	5e-05	0.000176096	E3 ubiquitin-protein ligase MARCHF9
jg20131,jg20132	jcf7180001229807:41360-89331	SH6_Control	SH6_Treat	0.875457	6.56777	2.9073	7.50213	5e-05	0.000176096	POU domain, class 4, transcription factor 2 isoform X2
jg31567,jg31568	jcf7180001232169:1197-31654	SH6_Control	SH6_Treat	0.19754	1.47712	2.90257	7.47757	5e-05	0.000176096	potassium voltage-gated channel subfamily D member 1
jg9977	jcf7180001227369:116517-127309	SH6_Control	SH6_Treat	0.167117	1.23384	2.88423	7.38312	5e-05	0.000176096	hypermethylated in cancer 1 protein isoform X3
jg5395	jcf7180001229583:11174-28994	SH6_Control	SH6_Treat	0.250087	1.84459	2.8828	7.3758	5e-05	0.000176096	immunoglobulin superfamily member 3
jg5702	jcf7180001230016:0-34321	SH6_Control	SH6_Treat	0.687993	5.07299	2.88237	7.3736	0.0012	0.00331734	myomegalin isoform X4
jg19666	jcf7180001228794:50748-62062	SH6_Control	SH6_Treat	2.96817	21.7508	2.87342	7.328	5e-05	0.000176096	tetratricopeptide repeat protein 31-like
jg36265	jcf7180001232375:0-32090	SH6_Control	SH6_Treat	6.25584	45.44	2.86069	7.26363	0.0035	0.00862881	serine/threonine-protein kinase LMTK3 isoform X1
jg21788	jcf7180001227077:311715-338100	SH6_Control	SH6_Treat	0.700719	5.07346	2.85606	7.24035	5e-05	0.000176096	kinesin-like protein KIF1A isoform X5
jg27359	jcf7180001234119:150-23116	SH6_Control	SH6_Treat	2.75646	19.8979	2.85173	7.21865	5e-05	0.000176096	rho guanine nucleotide exchange factor 26-like
jg30702,jg30703	jcf7180001232795:7085-21697	SH6_Control	SH6_Treat	0.592797	4.25442	2.84335	7.17685	5e-05	0.000176096	hypothetical protein F2P81_003930
jg27509,jg27510	jcf7180001228206:69942-132922	SH6_Control	SH6_Treat	0.154426	1.09998	2.83248	7.12298	5e-05	0.000176096	transcription initiation factor TFIID subunit 4-like isoform X2
jg9567	jcf7180001230484:14419-25474	SH6_Control	SH6_Treat	0.573772	4.07413	2.82794	7.1006	5e-05	0.000176096	glucocorticoid modulatory element-binding protein 1-like isoform X2
jg19145	jcf7180001228655:737-22324	SH6_Control	SH6_Treat	0.134644	0.948426	2.81639	7.04398	0.0002	0.000643455	Leucine-rich repeat and fibronectin type-III domain-containing protein 5
jg13891	jcf7180001231274:44912-58098	SH6_Control	SH6_Treat	0.185378	1.30125	2.81136	7.01946	0.0011	0.00306254	rho GTPase-activating protein 32-like
jg17526	jcf7180001228292:37051-186368	SH6_Control	SH6_Treat	1.02449	7.16754	2.80658	6.99624	5e-05	0.000176096	pleckstrin homology-like domain family B member 1 isoform X5
jg28570	jcf7180001232419:445-3640	SH6_Control	SH6_Treat	2.89842	19.9638	2.78405	6.88783	5e-05	0.000176096	adhesion G protein-coupled receptor L2-like isoform X1
jg38990	jcf7180001228086:9401-24732	SH6_Control	SH6_Treat	0.818398	5.61867	2.77935	6.86543	0.0002	0.000643455	---NA---
jg742	jcf7180001228634:23754-35717	SH6_Control	SH6_Treat	0.310483	2.12885	2.77749	6.85658	5e-05	0.000176096	tetraspanin-9 isoform X2
jg13066	jcf7180001226826:2394-46378	SH6_Control	SH6_Treat	0.234811	1.59756	2.7663	6.80361	5e-05	0.000176096	kinesin-like protein KIF21B isoform X2
jg27300	jcf7180001228207:49838-99896	SH6_Control	SH6_Treat	0.161739	1.09645	2.7611	6.77913	5e-05	0.000176096	Semaphorin-6B
jg8260	jcf7180001226782:99889-121140	SH6_Control	SH6_Treat	0.562627	3.78924	2.75166	6.73492	5e-05	0.000176096	microtubule-actin cross-linking factor 1, isoforms 1/2/3/5
jg3571	jcf7180001228021:1654-7806	SH6_Control	SH6_Treat	1.72683	11.5404	2.74049	6.68297	0.00025	0.00078783	starch-binding domain-containing protein 1
jg18272	jcf7180001226701:59-28652	SH6_Control	SH6_Treat	3.35505	22.3456	2.73558	6.66027	5e-05	0.000176096	low-density lipoprotein receptor-related protein 1-like isoform X1
jg25825	jcf7180001227131:46821-62300	SH6_Control	SH6_Treat	3.43158	22.6987	2.72566	6.61463	5e-05	0.000176096	neural cell adhesion molecule 1a isoform X6
jg22316	jcf7180001232177:173587-176605	SH6_Control	SH6_Treat	0.53117	3.50745	2.72318	6.60327	5e-05	0.000176096	lens intrinsic membrane protein 2.2
jg179	jcf7180001233225:0-6082	SH6_Control	SH6_Treat	0.453428	2.98784	2.72016	6.58946	5e-05	0.000176096	---NA---
jg22664	jcf7180001231061:13686-22364	SH6_Control	SH6_Treat	0.618611	4.05819	2.71373	6.56016	5e-05	0.000176096	protocadherin-19 isoform X4
jg3877	jcf7180001235112:75-8603	SH6_Control	SH6_Treat	0.203442	1.33132	2.71017	6.54399	5e-05	0.000176096	hypothetical protein CDAR_461502
jg38772,jg38775	jcf7180001229231:153149-247736	SH6_Control	SH6_Treat	5.10831	33.3708	2.70767	6.53266	5e-05	0.000176096	zinc finger protein 521 isoform X3
jg3887	jcf7180001230648:18201-22503	SH6_Control	SH6_Treat	1.18076	7.67844	2.7011	6.50298	5e-05	0.000176096	early growth response protein 1
jg12340	jcf7180001227397:683-26640	SH6_Control	SH6_Treat	11.8028	76.3582	2.69366	6.46953	5e-05	0.000176096	excitatory amino acid transporter 2 isoform X3
jg25646	jcf7180001235224:10303-38725	SH6_Control	SH6_Treat	1.32143	8.5421	2.69249	6.46428	5e-05	0.000176096	neural cell adhesion molecule L1.2 isoform X1
jg30430	jcf7180001228308:254617-314017	SH6_Control	SH6_Treat	0.441029	2.84384	2.68889	6.44817	5e-05	0.000176096	protein FAM184A isoform X1
jg16343	jcf7180001231773:112144-152300	SH6_Control	SH6_Treat	2.12587	13.7036	2.68843	6.44612	5e-05	0.000176096	solute carrier family 22 member 23-like
jg27829	jcf7180001227015:23731-72772	SH6_Control	SH6_Treat	0.641369	4.12021	2.68349	6.42408	5e-05	0.000176096	potassium voltage-gated channel subfamily KQT member 4
jg16390	jcf7180001230763:1361-14588	SH6_Control	SH6_Treat	0.797132	5.1055	2.67916	6.40483	5e-05	0.000176096	protein CBFA2T3 isoform X7
jg13889	jcf7180001231274:3858-42882	SH6_Control	SH6_Treat	0.373598	2.37018	2.66544	6.34421	5e-05	0.000176096	protein turtle homolog B isoform X2
jg33947	jcf7180001232856:27634-30203	SH6_Control	SH6_Treat	1.03898	6.57093	2.66093	6.32441	5e-05	0.000176096	neurexin 2b isoform X6
jg10254	jcf7180001231273:14521-57421	SH6_Control	SH6_Treat	1.44851	9.14968	2.65915	6.31661	5e-05	0.000176096	suppression of tumorigenicity 18 protein isoform X4
jg21993	jcf7180001227413:1023-40315	SH6_Control	SH6_Treat	1.74771	10.9913	2.65283	6.289	5e-05	0.000176096	serine/threonine-protein kinase DCLK1a isoform X1
jg20163,jg20164	jcf7180001226902:85249-126251	SH6_Control	SH6_Treat	0.442041	2.77434	2.64989	6.27619	5e-05	0.000176096	---NA---
jg32089,jg32090	jcf7180001232887:0-5336	SH6_Control	SH6_Treat	1.13528	7.1119	2.64718	6.26442	5e-05	0.000176096	---NA---
jg25211	jcf7180001228156:6969-35576	SH6_Control	SH6_Treat	0.821893	5.13023	2.642	6.24196	5e-05	0.000176096	receptor-type tyrosine-protein phosphatase delta-like
jg14665	jcf7180001230275:15600-36758	SH6_Control	SH6_Treat	0.502479	3.12853	2.63835	6.22619	5e-05	0.000176096	disintegrin and metalloproteinase domain-containing protein 11-like
jg2322	jcf7180001230079:12304-21110	SH6_Control	SH6_Treat	1.3484	8.31031	2.62366	6.16312	5e-05	0.000176096	beta-secretase 1
jg34637	jcf7180001228684:140973-148383	SH6_Control	SH6_Treat	0.23157	1.42677	2.62323	6.16128	5e-05	0.000176096	protein rapunzel-like
jg15509	jcf7180001230515:16838-21779	SH6_Control	SH6_Treat	0.732031	4.48547	2.61528	6.12742	5e-05	0.000176096	Protocadherin-9 Precursor
jg6296	jcf7180001226983:13313-57175	SH6_Control	SH6_Treat	9.84462	60.2253	2.61296	6.11758	5e-05	0.000176096	agrin isoform X4
jg9844	jcf7180001226961:6061-31311	SH6_Control	SH6_Treat	0.276956	1.68675	2.60652	6.09033	5e-05	0.000176096	T-box transcription factor TBX21
jg30669,jg30670	jcf7180001231663:69645-86732	SH6_Control	SH6_Treat	6.16864	37.4682	2.60264	6.07397	5e-05	0.000176096	sodium- and chloride-dependent GABA transporter 1b
jg7144	jcf7180001230386:277-20540	SH6_Control	SH6_Treat	0.26409	1.60366	2.60227	6.07241	5e-05	0.000176096	rab effector MyRIP isoform X4
jg31516	jcf7180001228166:154-19110	SH6_Control	SH6_Treat	0.423201	2.55885	2.59608	6.04641	5e-05	0.000176096	chemokine-like protein TAFA-5
jg17716	jcf7180001228075:63991-94167	SH6_Control	SH6_Treat	0.574496	3.45832	2.5897	6.01974	0.0017	0.00454507	Netrin receptor UNC5C
jg2621	jcf7180001230729:1-6811	SH6_Control	SH6_Treat	1.27548	7.66804	2.58782	6.0119	5e-05	0.000176096	---NA---
jg29560	jcf7180001230888:90-10788	SH6_Control	SH6_Treat	0.911908	5.44097	2.5769	5.96656	5e-05	0.000176096	Thrombospondin type-1 domain-containing protein 7A
jg24435	jcf7180001230293:2431-77106	SH6_Control	SH6_Treat	0.637653	3.77455	2.56546	5.91944	5e-05	0.000176096	rho GTPase-activating protein 44-like isoform X1
jg12834	jcf7180001231473:33472-38779	SH6_Control	SH6_Treat	0.772729	4.56285	2.5619	5.90485	5e-05	0.000176096	leucine-rich repeat transmembrane neuronal protein 1
jg3367	jcf7180001235998:10582-52442	SH6_Control	SH6_Treat	0.681871	4.02408	2.56109	5.90153	0.0001	0.000337316	tight junction protein ZO-1 isoform X4
jg27237	jcf7180001233551:6312-8936	SH6_Control	SH6_Treat	1.53225	8.99385	2.55328	5.86967	5e-05	0.000176096	Polycystic kidney disease 1 like 1
jg141	jcf7180001230920:151-6878	SH6_Control	SH6_Treat	2.73734	15.9679	2.54433	5.83337	5e-05	0.000176096	sal-like protein 1a
jg39602	jcf7180001234163:2176-7360	SH6_Control	SH6_Treat	3.34205	19.3122	2.5307	5.77852	0.00175	0.00466468	sickle tail protein homolog isoform X11
jg2994	jcf7180001226790:110995-132884	SH6_Control	SH6_Treat	1.26586	7.26195	2.52024	5.73678	5e-05	0.000176096	serine/threonine-protein phosphatase 6 regulatory ankyrin repeat subunit C
jg15734	jcf7180001227121:1329-58271	SH6_Control	SH6_Treat	0.677478	3.86537	2.51236	5.70553	5e-05	0.000176096	neurobeachin isoform X3
jg37641,jg37642	jcf7180001228912:13184-16553	SH6_Control	SH6_Treat	1.43524	8.16199	2.50763	5.68685	5e-05	0.000176096	solute carrier organic anion transporter family member 5A1
jg1394	jcf7180001232591:8206-37702	SH6_Control	SH6_Treat	0.287033	1.61942	2.49619	5.64193	5e-05	0.000176096	probable cationic amino acid transporter
jg30251	jcf7180001228638:0-50734	SH6_Control	SH6_Treat	3.31579	18.5363	2.48293	5.59032	5e-05	0.000176096	LIN1 transcriptase
jg28106	jcf7180001227173:5109-22963	SH6_Control	SH6_Treat	0.939187	5.20981	2.47175	5.54716	5e-05	0.000176096	carboxyl-terminal PDZ ligand of neuronal nitric oxide synthase protein-like
jg12989	jcf7180001228190:28041-36499	SH6_Control	SH6_Treat	1.09432	6.06854	2.47132	5.54551	5e-05	0.000176096	transferrin receptor 1b
jg3765	jcf7180001229252:10721-18265	SH6_Control	SH6_Treat	0.143676	0.792613	2.4638	5.51668	0.00025	0.00078783	germ cell-specific gene 1-like protein
jg22311	jcf7180001232177:9674-105761	SH6_Control	SH6_Treat	3.38936	18.653	2.46032	5.50339	5e-05	0.000176096	receptor-type tyrosine-protein phosphatase S isoform X1
jg22773	jcf7180001228346:30812-37556	SH6_Control	SH6_Treat	1.58395	8.71269	2.45959	5.5006	5e-05	0.000176096	RNA-directed DNA polymerase from mobile element jockey
jg37916	jcf7180001231625:17402-24200	SH6_Control	SH6_Treat	0.314647	1.71025	2.4424	5.43545	5e-05	0.000176096	iroquois-class homeodomain protein IRX-2
jg6045	jcf7180001232672:559-10512	SH6_Control	SH6_Treat	0.967796	5.23974	2.43672	5.41409	5e-05	0.000176096	calcium-dependent secretion activator 1 isoform X1
jg22256	jcf7180001228739:40456-51788	SH6_Control	SH6_Treat	1.36796	7.40331	2.43615	5.41196	5e-05	0.000176096	crystallin, beta A1, like 1
jg15577	jcf7180001226906:17015-17739	SH6_Control	SH6_Treat	85.6084	462.246	2.43284	5.39955	5e-05	0.000176096	fatty acid binding protein 4b
jg29163	jcf7180001227707:35209-55725	SH6_Control	SH6_Treat	0.3902	2.10533	2.43176	5.39551	0.00015	0.000492664	MORN repeat-containing protein 4-like
jg3145	jcf7180001229810:0-12744	SH6_Control	SH6_Treat	0.580103	3.11463	2.42468	5.3691	0.0002	0.000643455	YTH domain-containing family protein 1-like
jg40633	jcf7180001227791:61369-65975	SH6_Control	SH6_Treat	0.327428	1.75379	2.42122	5.35624	0.00185	0.00490713	SLIT and NTRK-like protein 2
jg1951	jcf7180001229550:1403-61161	SH6_Control	SH6_Treat	0.364315	1.93204	2.40686	5.30319	5e-05	0.000176096	YTX2 protein
jg16703	jcf7180001227098:43917-63109	SH6_Control	SH6_Treat	4.26618	22.5653	2.40309	5.28935	5e-05	0.000176096	synaptogyrin-3
jg29240	jcf7180001229157:1225-5894	SH6_Control	SH6_Treat	7.33475	38.6804	2.39878	5.27357	5e-05	0.000176096	dnaJ homolog subfamily B member 1b
jg34290,jg34291	jcf7180001231191:4-20257	SH6_Control	SH6_Treat	1.96259	10.3453	2.39815	5.27127	5e-05	0.000176096	paired box protein Pax-6-like
jg16698	jcf7180001227098:493-29488	SH6_Control	SH6_Treat	1.51554	7.96543	2.39392	5.25584	5e-05	0.000176096	rho GDP-dissociation inhibitor 3 isoform X2
jg38148	jcf7180001232472:1391-7893	SH6_Control	SH6_Treat	0.499491	2.62034	2.39122	5.24601	0.0002	0.000643455	arfaptin-1-like
jg2152	jcf7180001228302:839-8911	SH6_Control	SH6_Treat	0.953731	4.98094	2.38476	5.22257	5e-05	0.000176096	fascin-2a isoform X1
jg19213	jcf7180001233503:53559-69779	SH6_Control	SH6_Treat	0.548949	2.86272	2.38265	5.21494	5e-05	0.000176096	phosphatidylinositol 4-phosphate 5-kinase type-1 gamma-like isoform X5
jg22267	jcf7180001226918:1227-45726	SH6_Control	SH6_Treat	2.33862	12.1756	2.38027	5.20634	5e-05	0.000176096	plexin-B2b
jg6758	jcf7180001226839:0-21114	SH6_Control	SH6_Treat	0.600472	3.11799	2.37645	5.19257	5e-05	0.000176096	neurotrophic tyrosine kinase, receptor, type 2b isoform X2
jg27907,jg27908	jcf7180001228751:16035-27381	SH6_Control	SH6_Treat	0.444195	2.30125	2.37315	5.18071	0.0004	0.00121337	cilia- and flagella-associated protein 69-like isoform X1
jg38000	jcf7180001233745:0-507	SH6_Control	SH6_Treat	628.807	3256.61	2.37268	5.17902	5e-05	0.000176096	---NA---
jg10606	jcf7180001229964:29769-37958	SH6_Control	SH6_Treat	0.752948	3.87754	2.36452	5.14981	5e-05	0.000176096	gamma-aminobutyric acid receptor subunit beta-2a isoform X2
jg14678	jcf7180001227823:1706-7381	SH6_Control	SH6_Treat	0.284793	1.45851	2.35651	5.1213	5e-05	0.000176096	sodium channel, voltage-gated, type I-like, alpha isoform X1
jg29558,jg29559	jcf7180001228605:7449-42969	SH6_Control	SH6_Treat	1.15155	5.85685	2.34655	5.08607	5e-05	0.000176096	NHS-like protein 1 isoform X2
jg27149	jcf7180001227046:5819-51638	SH6_Control	SH6_Treat	0.998655	5.06669	2.34299	5.07353	5e-05	0.000176096	KH domain-containing, RNA-binding, signal transduction-associated protein 3
jg26192	jcf7180001226955:181560-207075	SH6_Control	SH6_Treat	0.686145	3.45946	2.33396	5.04187	5e-05	0.000176096	nuclear receptor subfamily 4 group A member 2
jg35482	jcf7180001233482:4-9927	SH6_Control	SH6_Treat	1.11574	5.61111	2.33029	5.02906	5e-05	0.000176096	---NA---
jg37365	jcf7180001235960:125548-127517	SH6_Control	SH6_Treat	146.802	733.291	2.32051	4.99509	5e-05	0.000176096	protein PXR1-like isoform X2
jg33689	jcf7180001229117:8904-17611	SH6_Control	SH6_Treat	0.587181	2.93158	2.3198	4.99263	5e-05	0.000176096	cyclin-dependent kinase 5 activator 1-like
jg18870	jcf7180001227134:31149-85051	SH6_Control	SH6_Treat	0.531484	2.64848	2.31707	4.98319	5e-05	0.000176096	membrane-associated guanylate kinase, WW and PDZ domain-containing protein 3-like isoform X1
jg20217	jcf7180001235129:326-6958	SH6_Control	SH6_Treat	2.5415	12.5515	2.3041	4.93859	5e-05	0.000176096	probable JmjC domain-containing histone demethylation protein 2C isoform X2
jg312	jcf7180001232858:2543-14119	SH6_Control	SH6_Treat	0.227228	1.11922	2.30028	4.92553	0.0037	0.00906725	pro-neuregulin-1, membrane-bound isoform isoform X1
jg18788	jcf7180001227066:263490-265910	SH6_Control	SH6_Treat	2077.77	10179.9	2.29261	4.89942	5e-05	0.000176096	40S ribosomal protein S25
jg12101	jcf7180001228669:1732-12423	SH6_Control	SH6_Treat	1.01557	4.97042	2.29107	4.89419	5e-05	0.000176096	RAC-gamma serine/threonine-protein kinase
jg33295	jcf7180001228886:330514-335179	SH6_Control	SH6_Treat	0.60712	2.96358	2.28729	4.88138	5e-05	0.000176096	E3 ubiquitin-protein ligase NEURL3
jg34532	jcf7180001231789:1704-5572	SH6_Control	SH6_Treat	0.900738	4.3961	2.28704	4.88054	5e-05	0.000176096	potassium channel subfamily K member 10b
jg21424,jg21425	jcf7180001229916:298771-391640	SH6_Control	SH6_Treat	0.913285	4.45469	2.28619	4.87766	5e-05	0.000176096	roundabout homolog 1-like isoform X1
jg5393	jcf7180001232154:80-36209	SH6_Control	SH6_Treat	1.30345	6.33157	2.28023	4.85755	5e-05	0.000176096	protein-methionine sulfoxide oxidase mical3a isoform X1
jg37278	jcf7180001226946:50360-100454	SH6_Control	SH6_Treat	0.799937	3.88457	2.2798	4.85611	5e-05	0.000176096	zinc finger protein 469
jg28958	jcf7180001226861:3723-14778	SH6_Control	SH6_Treat	1.37097	6.62348	2.27239	4.83123	5e-05	0.000176096	mitogen-activated protein kinase kinase kinase 13
jg1927	jcf7180001231011:7270-11681	SH6_Control	SH6_Treat	2233.38	10786	2.27187	4.82949	5e-05	0.000176096	---NA---
jg20569	jcf7180001234120:9341-59690	SH6_Control	SH6_Treat	1.23344	5.9319	2.26581	4.80924	5e-05	0.000176096	protein 4.1 isoform X5
jg34986	jcf7180001231002:2414-46437	SH6_Control	SH6_Treat	0.243598	1.16945	2.26326	4.80075	0.00045	0.00135331	raftlin-like isoform X1
jg29337	jcf7180001231288:11458-14817	SH6_Control	SH6_Treat	7.99737	38.3231	2.26062	4.79197	5e-05	0.000176096	frizzled-9b
jg19242	jcf7180001229874:31208-43233	SH6_Control	SH6_Treat	0.305833	1.4592	2.25436	4.77123	5e-05	0.000176096	raftlin-like isoform X2
jg1917	jcf7180001226996:33719-101607	SH6_Control	SH6_Treat	0.204591	0.973543	2.2505	4.75848	0.0004	0.00121337	peripheral-type benzodiazepine receptor-associated protein 1 isoform X1
jg36190	jcf7180001229803:20911-26269	SH6_Control	SH6_Treat	5.78937	27.537	2.24989	4.75647	5e-05	0.000176096	paired box protein Pax-7 isoform X3
jg11307	jcf7180001227297:1070-60245	SH6_Control	SH6_Treat	0.15241	0.724904	2.24983	4.75627	5e-05	0.000176096	nesprin-2-like isoform X3
jg7086,jg7087	jcf7180001227528:23-30357	SH6_Control	SH6_Treat	1.40756	6.68252	2.2472	4.74761	5e-05	0.000176096	---NA---
jg19425	jcf7180001231774:4890-13701	SH6_Control	SH6_Treat	1.54646	7.33186	2.24521	4.74106	5e-05	0.000176096	sodium channel subunit beta-4
jg13258	jcf7180001227386:3618-10966	SH6_Control	SH6_Treat	0.575548	2.72689	2.24425	4.73791	5e-05	0.000176096	Prospero homeobox protein 1
jg14024	jcf7180001227745:399-25968	SH6_Control	SH6_Treat	5.08444	23.9368	2.23507	4.70786	5e-05	0.000176096	insulin-like growth factor 2 mRNA-binding protein 2 isoform X1
jg17801	jcf7180001227653:31594-36217	SH6_Control	SH6_Treat	5.00184	23.4079	2.22647	4.67988	5e-05	0.000176096	cone-rod homeobox protein
jg26074	jcf7180001230070:14272-19117	SH6_Control	SH6_Treat	1.09014	5.07126	2.21783	4.65193	5e-05	0.000176096	regulator of nonsense transcripts 3A isoform X1
jg39284,jg39285	jcf7180001229361:37824-63448	SH6_Control	SH6_Treat	0.797538	3.70621	2.21632	4.64707	5e-05	0.000176096	hypothetical protein F7725_001082
jg10359	jcf7180001234309:12136-20649	SH6_Control	SH6_Treat	16.1136	74.3953	2.20693	4.61692	5e-05	0.000176096	B-cell lymphoma/leukemia 11A-like
jg13755	jcf7180001227278:58946-75616	SH6_Control	SH6_Treat	4.7514	21.9322	2.20662	4.61593	5e-05	0.000176096	parvalbumin, thymic-like
jg33269	jcf7180001228286:109-39330	SH6_Control	SH6_Treat	2.29178	10.5633	2.20452	4.60921	5e-05	0.000176096	plasma membrane calcium-transporting ATPase 1a isoform X1
jg38769	jcf7180001229231:114989-126745	SH6_Control	SH6_Treat	7.52061	34.6159	2.20251	4.60279	5e-05	0.000176096	protein SSXT isoform X2
jg26275	jcf7180001228398:11091-23020	SH6_Control	SH6_Treat	2.13894	9.84168	2.20201	4.6012	5e-05	0.000176096	ski oncogene-like
jg16127,jg16128	jcf7180001229932:95336-132654	SH6_Control	SH6_Treat	1.36081	6.2444	2.19809	4.58871	5e-05	0.000176096	trinucleotide repeat-containing gene 6A protein isoform X1
jg10849	jcf7180001233466:7-11641	SH6_Control	SH6_Treat	0.168422	0.766319	2.18586	4.54998	0.00085	0.00242048	disks large homolog 2-like
jg590	jcf7180001229189:832-8349	SH6_Control	SH6_Treat	0.820659	3.72496	2.18237	4.53899	5e-05	0.000176096	PHD finger protein 20-like
jg2204	jcf7180001228785:68538-73104	SH6_Control	SH6_Treat	0.730844	3.31574	2.1817	4.53688	5e-05	0.000176096	class E basic helix-loop-helix protein 41
jg30740	jcf7180001227642:35240-55319	SH6_Control	SH6_Treat	0.850415	3.84088	2.1752	4.51648	5e-05	0.000176096	netrin 2
jg13821,jg13822	jcf7180001226734:59085-132041	SH6_Control	SH6_Treat	1.83945	8.30385	2.1745	4.51429	5e-05	0.000176096	---NA---
jg105	jcf7180001230082:5599-9273	SH6_Control	SH6_Treat	0.94828	4.27592	2.17285	4.50913	5e-05	0.000176096	cyclic AMP receptor-like protein A isoform X2
jg11507	jcf7180001229677:79083-119024	SH6_Control	SH6_Treat	2.00484	9.01255	2.16845	4.4954	5e-05	0.000176096	neuropilin-2a isoform X1
jg6519	jcf7180001229070:289-28638	SH6_Control	SH6_Treat	1.54415	6.90687	2.16122	4.47293	5e-05	0.000176096	disheveled-associated activator of morphogenesis 2 isoform X1
jg6688,jg6689	jcf7180001226905:166799-201593	SH6_Control	SH6_Treat	1.76983	7.90945	2.15996	4.46902	5e-05	0.000176096	disabled homolog 1
jg36771	jcf7180001229487:52-2552	SH6_Control	SH6_Treat	1.66553	7.417	2.15486	4.45325	0.00095	0.00267914	L-rhamnose-binding lectin SML-like
jg22081	jcf7180001234191:1209-4465	SH6_Control	SH6_Treat	0.635778	2.82696	2.15266	4.44647	5e-05	0.000176096	homeobox protein SIX6
jg38055	jcf7180001226796:31733-44996	SH6_Control	SH6_Treat	0.287853	1.27283	2.14463	4.42179	5e-05	0.000176096	histone-lysine N-methyltransferase NSD2
jg20789	jcf7180001227274:136092-144938	SH6_Control	SH6_Treat	3.7618	16.6048	2.14211	4.41407	0.0015	0.00406181	tetraspanin-31
jg32653	jcf7180001229488:77-25214	SH6_Control	SH6_Treat	0.261607	1.13695	2.1197	4.34604	5e-05	0.000176096	leukocyte tyrosine kinase receptor
jg33195	jcf7180001228018:76950-140467	SH6_Control	SH6_Treat	0.852024	3.68653	2.1133	4.3268	5e-05	0.000176096	corticotropin-releasing factor receptor 1 isoform X2
jg23662,jg23663	jcf7180001228448:110838-190399	SH6_Control	SH6_Treat	4.23365	18.3139	2.11297	4.32581	5e-05	0.000176096	---NA---
jg33589	jcf7180001230891:7128-15931	SH6_Control	SH6_Treat	1.7808	7.67766	2.10814	4.31135	5e-05	0.000176096	protein C-ets-1 isoform X3
jg9124	jcf7180001231174:13456-16105	SH6_Control	SH6_Treat	0.216595	0.932613	2.10628	4.3058	0.0012	0.00331734	neurexophilin-1-like
jg30653	jcf7180001229266:6697-13088	SH6_Control	SH6_Treat	2.62699	11.2703	2.10105	4.29022	5e-05	0.000176096	protocadherin alpha-C2-like
jg10135	jcf7180001227704:111407-114147	SH6_Control	SH6_Treat	1738.41	7400.54	2.08986	4.25707	5e-05	0.000176096	apolipoprotein A-II
jg34096	jcf7180001231049:144-10731	SH6_Control	SH6_Treat	5.02017	21.3296	2.08705	4.24878	5e-05	0.000176096	transcription factor 7-like 2 isoform X12
jg20616	jcf7180001227755:88137-132432	SH6_Control	SH6_Treat	0.469593	1.99491	2.08684	4.24817	5e-05	0.000176096	voltage-dependent calcium channel subunit alpha-2/delta-2-like
jg16653	jcf7180001228882:81654-220023	SH6_Control	SH6_Treat	0.461404	1.95545	2.0834	4.23805	5e-05	0.000176096	netrin receptor UNC5A isoform X3
jg3739,jg3740	jcf7180001226706:51704-75248	SH6_Control	SH6_Treat	0.259885	1.09896	2.0802	4.22866	0.0002	0.000643455	potassium voltage-gated channel subfamily G member 2
jg38528	jcf7180001234520:399-21697	SH6_Control	SH6_Treat	0.385617	1.61881	2.06969	4.19796	5e-05	0.000176096	histone-lysine N-methyltransferase 2A isoform X3
jg39209	jcf7180001228636:4539-32674	SH6_Control	SH6_Treat	2.37403	9.94894	2.0672	4.19073	5e-05	0.000176096	bromodomain-containing protein 4-like isoform X2
jg28178	jcf7180001228647:45345-106518	SH6_Control	SH6_Treat	2.10052	8.73803	2.05656	4.15993	5e-05	0.000176096	Cysteine-rich motor neuron 1 protein
jg32078	jcf7180001230060:13301-36368	SH6_Control	SH6_Treat	1.80845	7.51703	2.05541	4.15662	5e-05	0.000176096	zinc finger E-box-binding homeobox 2a isoform X1
jg11218	jcf7180001228081:24342-35109	SH6_Control	SH6_Treat	1.7514	7.26849	2.05315	4.15011	5e-05	0.000176096	protein FAM171B
jg2815	jcf7180001230257:13048-23508	SH6_Control	SH6_Treat	3.0577	12.6816	2.05221	4.14741	5e-05	0.000176096	cysteine/serine-rich nuclear protein 2 isoform X1
jg36999	jcf7180001236192:847-1951	SH6_Control	SH6_Treat	0.345197	1.43147	2.052	4.1468	0.0001	0.000337316	hepatocyte nuclear factor 6 isoform X1
jg39921	jcf7180001229419:33072-35731	SH6_Control	SH6_Treat	1.82514	7.567	2.05171	4.14597	5e-05	0.000176096	sterile alpha motif domain-containing protein 11 isoform X2
jg36405	jcf7180001227357:950-53116	SH6_Control	SH6_Treat	0.666359	2.75636	2.0484	4.13647	5e-05	0.000176096	receptor-type tyrosine-protein phosphatase U-like
jg126	jcf7180001233042:0-2757	SH6_Control	SH6_Treat	0.726831	2.99614	2.04341	4.12219	5e-05	0.000176096	zinc finger protein ZIC 5
jg22775	jcf7180001228346:41958-42680	SH6_Control	SH6_Treat	65.0017	267.422	2.04057	4.11408	5e-05	0.000176096	three-finger toxin 3b-like
jg36266,jg36267	jcf7180001232375:33409-47562	SH6_Control	SH6_Treat	3.58039	14.7276	2.04034	4.11342	5e-05	0.000176096	leukocyte receptor cluster member 1
jg14091	jcf7180001229181:23751-29139	SH6_Control	SH6_Treat	5.05603	20.793	2.04002	4.11251	5e-05	0.000176096	S phase cyclin A-associated protein in the endoplasmic reticulum isoform X3
jg29270	jcf7180001228707:24083-31954	SH6_Control	SH6_Treat	3.21664	13.2073	2.03771	4.10593	5e-05	0.000176096	triple functional domain protein isoform X3
jg34371	jcf7180001227597:31765-82893	SH6_Control	SH6_Treat	1.06469	4.37124	2.03761	4.10565	5e-05	0.000176096	membrane-associated guanylate kinase, WW and PDZ domain-containing protein 3a
jg21103	jcf7180001227727:90991-182035	SH6_Control	SH6_Treat	8.44833	34.6814	2.03742	4.10511	5e-05	0.000176096	sushi, von Willebrand factor type A, EGF and pentraxin domain-containing protein 1 isoform X2
jg11997	jcf7180001227469:15523-91334	SH6_Control	SH6_Treat	1.48821	6.04488	2.02214	4.06186	5e-05	0.000176096	ephrin type-B receptor 1
jg8785	jcf7180001228937:20-37415	SH6_Control	SH6_Treat	2.7393	11.0647	2.01409	4.03926	5e-05	0.000176096	zinc finger protein 618 isoform X9
jg14755	jcf7180001232001:6099-11998	SH6_Control	SH6_Treat	0.431949	1.73906	2.00938	4.02609	5e-05	0.000176096	probable G-protein coupled receptor 19
jg24437	jcf7180001230293:78915-91133	SH6_Control	SH6_Treat	1.91462	7.69749	2.00733	4.02037	5e-05	0.000176096	helicase SRCAP isoform X1
jg26190	jcf7180001226955:44399-73602	SH6_Control	SH6_Treat	0.348288	1.39751	2.00451	4.01252	5e-05	0.000176096	G protein-activated inward rectifier potassium channel 1
jg34623,jg34624	jcf7180001228684:17767-45848	SH6_Control	SH6_Treat	2.39061	9.57884	2.00247	4.00685	5e-05	0.000176096	putative RNA-binding protein MEX3A-like
jg37364	jcf7180001235960:114267-123746	SH6_Control	SH6_Treat	46.245	185.239	2.00202	4.0056	5e-05	0.000176096	cylicin-2-like isoform X3
jg22614	jcf7180001228982:251-34725	SH6_Control	SH6_Treat	0.345076	1.37892	1.99855	3.99598	5e-05	0.000176096	high affinity nerve growth factor receptor
jg39350	jcf7180001229878:31359-35408	SH6_Control	SH6_Treat	5.68329	22.689	1.99719	3.99222	5e-05	0.000176096	protein C-ets-2
jg35823	jcf7180001228554:1090-19354	SH6_Control	SH6_Treat	0.781339	3.11734	1.9963	3.98975	5e-05	0.000176096	CREB-regulated transcription coactivator 1 isoform X1
jg10616	jcf7180001227685:29396-37225	SH6_Control	SH6_Treat	2.03129	8.08383	1.99264	3.97965	5e-05	0.000176096	transformation/transcription domain-associated protein-like
jg27508	jcf7180001228206:61907-69586	SH6_Control	SH6_Treat	7.10319	28.0056	1.97918	3.94269	5e-05	0.000176096	LSM14A mRNA processing body assembly factor b isoform X1
jg12460,jg12461,jg12462	jcf7180001226997:20166-79349	SH6_Control	SH6_Treat	1.67666	6.57141	1.97061	3.91934	5e-05	0.000176096	kinesin-like protein KIF3B
jg29266	jcf7180001231480:5-7460	SH6_Control	SH6_Treat	11.4199	44.5911	1.96521	3.9047	5e-05	0.000176096	14-3-3 protein gamma-B
jg10864	jcf7180001228597:94485-112508	SH6_Control	SH6_Treat	0.382125	1.48965	1.96286	3.89834	5e-05	0.000176096	astrotactin-2-like isoform X1
jg8136	jcf7180001227790:38-44698	SH6_Control	SH6_Treat	0.996654	3.88388	1.96234	3.89694	5e-05	0.000176096	Guanine nucleotide exchange factor VAV3
jg19202	jcf7180001226799:27030-46032	SH6_Control	SH6_Treat	0.803108	3.12648	1.96087	3.89297	5e-05	0.000176096	atlastin-1 isoform X3
jg12592	jcf7180001228914:13143-41876	SH6_Control	SH6_Treat	0.531508	2.06618	1.9588	3.88739	5e-05	0.000176096	brain-specific angiogenesis inhibitor 1-associated protein 2-like isoform X5
jg3135	jcf7180001226903:89181-135150	SH6_Control	SH6_Treat	0.701832	2.72702	1.95813	3.88558	5e-05	0.000176096	neurexophilin-4 isoform X1
jg34642,jg34643	jcf7180001227243:58975-83181	SH6_Control	SH6_Treat	10.6521	41.3551	1.95692	3.88232	5e-05	0.000176096	melanoma inhibitory activity protein 2 isoform X1
jg22494	jcf7180001227048:57922-67338	SH6_Control	SH6_Treat	39.9599	155.128	1.95684	3.88211	5e-05	0.000176096	collagen, type XI, alpha 1a isoform X7
jg12108	jcf7180001234304:45102-48705	SH6_Control	SH6_Treat	0.635705	2.4582	1.95117	3.86688	5e-05	0.000176096	ras-specific guanine nucleotide-releasing factor 2 isoform X1
jg18763	jcf7180001228196:2476-51098	SH6_Control	SH6_Treat	11.2657	43.508	1.94934	3.86198	5e-05	0.000176096	proprotein convertase subtilisin/kexin type 5b isoform X3
jg23526	jcf7180001228887:20048-36389	SH6_Control	SH6_Treat	0.426325	1.64417	1.94733	3.8566	5e-05	0.000176096	ras-like protein family member 10A
jg10541	jcf7180001232611:15731-35316	SH6_Control	SH6_Treat	1.12947	4.3546	1.9469	3.85545	5e-05	0.000176096	protein shisa-like-1a isoform X1
jg9629	jcf7180001230797:0-8173	SH6_Control	SH6_Treat	4.776	18.2577	1.93463	3.8228	5e-05	0.000176096	ankyrin-3 isoform X13
jg21431,jg21432	jcf7180001229916:527184-641644	SH6_Control	SH6_Treat	0.427054	1.63206	1.9342	3.82166	5e-05	0.000176096	---NA---
jg4351	jcf7180001232889:140928-147841	SH6_Control	SH6_Treat	0.689766	2.63601	1.93418	3.82161	5e-05	0.000176096	homeobox even-skipped homolog protein 2
jg33458	jcf7180001230487:7943-15499	SH6_Control	SH6_Treat	0.496775	1.89804	1.93384	3.82071	5e-05	0.000176096	rhodopsin kinase grk7a
jg36093	jcf7180001228894:13787-38695	SH6_Control	SH6_Treat	1.38223	5.27079	1.93102	3.81325	5e-05	0.000176096	genetic suppressor element 1-like isoform X2
jg6634	jcf7180001228045:45265-74565	SH6_Control	SH6_Treat	1.46515	5.58446	1.93037	3.81153	5e-05	0.000176096	rho GTPase-activating protein 22 isoform X2
jg20076	jcf7180001230783:176266-193148	SH6_Control	SH6_Treat	0.548517	2.09059	1.9303	3.81134	5e-05	0.000176096	voltage-dependent calcium channel gamma-4 subunit-like
jg21430	jcf7180001229916:482204-488487	SH6_Control	SH6_Treat	1.70731	6.49891	1.92848	3.80654	5e-05	0.000176096	LIM/homeobox protein Lhx1-like
jg20653	jcf7180001228452:57800-60862	SH6_Control	SH6_Treat	37.1222	141.305	1.92846	3.80649	5e-05	0.000176096	hypothetical protein EPR50_G00097430
jg31542	jcf7180001229707:4019-9845	SH6_Control	SH6_Treat	0.460801	1.75115	1.92609	3.80024	5e-05	0.000176096	gamma-aminobutyric acid receptor subunit beta-3 isoform X4
jg36141	jcf7180001227231:0-50385	SH6_Control	SH6_Treat	2.34271	8.89894	1.92546	3.79858	5e-05	0.000176096	band 4.1-like protein 2 isoform X8
jg18775,jg18776	jcf7180001227066:155857-164655	SH6_Control	SH6_Treat	0.89309	3.37717	1.91894	3.78145	5e-05	0.000176096	protein LBH
jg34606	jcf7180001228453:880-6003	SH6_Control	SH6_Treat	0.708595	2.67708	1.91763	3.77802	5e-05	0.000176096	trans-acting T-cell-specific transcription factor GATA-3 isoform X4
jg7727	jcf7180001233755:2962-16258	SH6_Control	SH6_Treat	0.721716	2.72134	1.91481	3.77064	5e-05	0.000176096	Transposable element Tc1 transposase
jg29413	jcf7180001227545:17161-60806	SH6_Control	SH6_Treat	11.2055	42.1259	1.9105	3.75939	5e-05	0.000176096	hypothetical protein F7725_012726
jg12576	jcf7180001226784:86195-99198	SH6_Control	SH6_Treat	0.200903	0.752489	1.90517	3.74553	5e-05	0.000176096	tubby-related protein 4
jg9554,jg9555	jcf7180001226866:137088-158343	SH6_Control	SH6_Treat	1.37662	5.15232	1.90409	3.74273	5e-05	0.000176096	synapse differentiation-inducing gene protein 1
jg20541	jcf7180001229611:34356-58332	SH6_Control	SH6_Treat	2.93621	10.9384	1.89737	3.72533	5e-05	0.000176096	galactose-3-O-sulfotransferase 4 isoform X1
jg4499	jcf7180001231197:0-4915	SH6_Control	SH6_Treat	2.1468	7.99384	1.8967	3.7236	5e-05	0.000176096	homeobox protein Hox-B5a
jg37254	jcf7180001232614:178-10166	SH6_Control	SH6_Treat	0.367004	1.36651	1.89663	3.72342	5e-05	0.000176096	leucine-rich repeat-containing protein 4B
jg9453	jcf7180001227899:8078-37188	SH6_Control	SH6_Treat	1.54208	5.73956	1.89606	3.72195	5e-05	0.000176096	TOX high mobility group box family member 2-like isoform X4
jg38623	jcf7180001229002:4778-19091	SH6_Control	SH6_Treat	2.02353	7.51821	1.89352	3.71541	5e-05	0.000176096	syntaxin-binding protein 1-like isoform X2
jg11457	jcf7180001229495:33930-50820	SH6_Control	SH6_Treat	0.635174	2.34088	1.88183	3.68542	5e-05	0.000176096	Neuroendocrine convertase 1
jg10596	jcf7180001228500:28027-57507	SH6_Control	SH6_Treat	0.23597	0.866955	1.87735	3.674	5e-05	0.000176096	von Willebrand factor C domain-containing protein 2-like isoform X1
jg10136	jcf7180001227704:115911-117518	SH6_Control	SH6_Treat	2548.06	9359.9	1.87709	3.67333	5e-05	0.000176096	apolipoprotein C-II
jg12855	jcf7180001229334:366-6297	SH6_Control	SH6_Treat	0.931609	3.37369	1.85653	3.62136	0.00055	0.00162573	transcription factor COE2-like
jg15397	jcf7180001227295:52754-59398	SH6_Control	SH6_Treat	0.214803	0.777603	1.85602	3.62008	0.0006	0.00175944	leucine-rich repeat LGI family member 2-like
jg18856	jcf7180001227725:18277-25701	SH6_Control	SH6_Treat	348.97	1262.02	1.85456	3.61641	5e-05	0.000176096	hypothetical protein INR49_024520
jg21974	jcf7180001231614:23622-36910	SH6_Control	SH6_Treat	279.853	1006.92	1.84721	3.59804	5e-05	0.000176096	---NA---
jg39279	jcf7180001229361:746-9181	SH6_Control	SH6_Treat	0.838651	2.99863	1.83816	3.57554	5e-05	0.000176096	inactive dipeptidyl peptidase 10
jg23130,jg23131	jcf7180001227390:79188-86881	SH6_Control	SH6_Treat	0.853126	3.04695	1.83654	3.57152	5e-05	0.000176096	---NA---
jg10265,jg10266	jcf7180001228373:33165-48585	SH6_Control	SH6_Treat	2383.27	8507.63	1.83582	3.56974	5e-05	0.000176096	RS15A protein
jg24457	jcf7180001231607:4756-20333	SH6_Control	SH6_Treat	1.7303	6.17638	1.83574	3.56954	5e-05	0.000176096	DNA-binding protein RFX7 isoform X1
jg34333	jcf7180001228089:13640-23185	SH6_Control	SH6_Treat	0.4975	1.77551	1.83546	3.56885	0.0002	0.000643455	DmX-like protein 2
jg32213	jcf7180001228387:88080-138790	SH6_Control	SH6_Treat	1.90046	6.77948	1.83482	3.56727	5e-05	0.000176096	E3 ubiquitin-protein ligase PDZRN3-B isoform X2
jg10256	jcf7180001231273:88733-89111	SH6_Control	SH6_Treat	2.40873	8.5449	1.82679	3.54747	0.0026	0.00660721	arf-GAP with GTPase, ANK repeat and PH domain-containing protein 3 isoform X2
jg7502	jcf7180001231017:13242-21887	SH6_Control	SH6_Treat	4.58159	16.189	1.8211	3.53351	5e-05	0.000176096	chromodomain-helicase-DNA-binding protein 4 isoform X1
jg27909	jcf7180001227287:857-37416	SH6_Control	SH6_Treat	2.38724	8.42395	1.81915	3.52873	0.0001	0.000337316	RBMS3 protein
jg18982	jcf7180001232237:984-6038	SH6_Control	SH6_Treat	1.3464	4.74534	1.8174	3.52445	5e-05	0.000176096	regulator of G-protein signaling 7-like
jg21335	jcf7180001232915:7312-33127	SH6_Control	SH6_Treat	0.77279	2.72214	1.8166	3.5225	5e-05	0.000176096	aryl hydrocarbon receptor nuclear translocator-like protein 2 isoform X4
jg18179	jcf7180001231271:45623-48628	SH6_Control	SH6_Treat	11.18	39.3349	1.81489	3.51833	0.0039	0.00950569	protein kinase C alpha type isoform X2
jg17725	jcf7180001226929:4133-6973	SH6_Control	SH6_Treat	3.31452	11.6532	1.81386	3.51582	5e-05	0.000176096	RNA-binding motif protein, X-linked 2
jg8962	jcf7180001228585:13952-58005	SH6_Control	SH6_Treat	1.69149	5.94307	1.81291	3.5135	5e-05	0.000176096	cadherin-6-like isoform X2
jg27376	jcf7180001227706:64084-83407	SH6_Control	SH6_Treat	0.317431	1.11203	1.80868	3.50322	5e-05	0.000176096	period circadian protein homolog 2-like isoform X2
jg4656	jcf7180001228834:35427-43411	SH6_Control	SH6_Treat	3.82211	13.344	1.80375	3.49127	5e-05	0.000176096	elongation of very long chain fatty acids protein 4a
jg38053	jcf7180001227399:64825-72243	SH6_Control	SH6_Treat	3.04275	10.6194	1.80325	3.49006	5e-05	0.000176096	group 3 secretory phospholipase A2
jg27906	jcf7180001228751:8178-15955	SH6_Control	SH6_Treat	6.48508	22.6266	1.80282	3.48902	0.00035	0.00107061	lysine-specific histone demethylase 1B
jg8394	jcf7180001227690:24908-36027	SH6_Control	SH6_Treat	2.99005	10.4318	1.80274	3.48882	5e-05	0.000176096	poly(rC)-binding protein 3-like isoform X1
jg31276	jcf7180001228430:296-6646	SH6_Control	SH6_Treat	2.88617	10.0235	1.79616	3.47295	5e-05	0.000176096	protein FAM171A2 isoform X1
jg30424	jcf7180001228308:20030-125257	SH6_Control	SH6_Treat	2.68823	9.31427	1.79279	3.46484	5e-05	0.000176096	---NA---
jg18618	jcf7180001229798:44-7101	SH6_Control	SH6_Treat	5.57117	19.2702	1.79032	3.45892	5e-05	0.000176096	paired box protein Pax-6 isoform X1
jg27320,jg27321	jcf7180001227461:24324-30604	SH6_Control	SH6_Treat	0.460276	1.58539	1.78427	3.44444	5e-05	0.000176096	hypothetical protein CCH79_00004360, partial
jg12786	jcf7180001226927:564-15562	SH6_Control	SH6_Treat	2.74329	9.44692	1.78394	3.44365	5e-05	0.000176096	CCR4-NOT transcription complex subunit 6
jg38518,jg38519	jcf7180001234114:316-12505	SH6_Control	SH6_Treat	855.477	2945.12	1.78352	3.44265	5e-05	0.000176096	neuropathy target esterase isoform X1
jg18737	jcf7180001227920:1598-33860	SH6_Control	SH6_Treat	4.05654	13.9411	1.78102	3.43669	5e-05	0.000176096	laminin subunit beta-2 isoform X2
jg27815	jcf7180001228110:41762-59113	SH6_Control	SH6_Treat	0.214142	0.731297	1.77189	3.41501	0.00025	0.00078783	Interleukin-1 receptor accessory protein-like 1-B
jg3924	jcf7180001231268:10937-74165	SH6_Control	SH6_Treat	1.91772	6.54826	1.77172	3.41461	5e-05	0.000176096	histone-lysine N-methyltransferase 2C isoform X5
jg16022	jcf7180001230173:372-18672	SH6_Control	SH6_Treat	1.24968	4.25928	1.76905	3.40829	0.0003	0.000929752	palmitoyltransferase ZDHHC5-like isoform X1
jg19752	jcf7180001227277:5486-32175	SH6_Control	SH6_Treat	5.29427	17.9975	1.7653	3.39945	5e-05	0.000176096	MAP7 domain-containing protein 1-like isoform X6
jg30821,jg30823	jcf7180001229463:7207-68244	SH6_Control	SH6_Treat	4.41035	14.9719	1.7633	3.39474	5e-05	0.000176096	SPRY domain-containing SOCS box protein 4-like
jg37130	jcf7180001230865:34829-89132	SH6_Control	SH6_Treat	0.479153	1.62654	1.76325	3.39462	5e-05	0.000176096	inactive dipeptidyl peptidase 10-like
jg30526	jcf7180001229228:350-13771	SH6_Control	SH6_Treat	1.61286	5.46865	1.76157	3.39067	5e-05	0.000176096	PAK3 kinase
jg39346	jcf7180001228233:4468-6872	SH6_Control	SH6_Treat	1008.15	3415.95	1.76057	3.38832	5e-05	0.000176096	60S ribosomal protein L22-like 1 isoform X2
jg3666	jcf7180001228072:20442-25790	SH6_Control	SH6_Treat	1.52739	5.16529	1.75778	3.38177	0.0002	0.000643455	CD209 antigen-like protein E
jg13251	jcf7180001227068:64643-106273	SH6_Control	SH6_Treat	2.05787	6.95729	1.75737	3.38081	5e-05	0.000176096	AP-3 complex subunit beta-2 isoform X3
jg15007	jcf7180001227565:13760-38967	SH6_Control	SH6_Treat	5812.73	19592.8	1.75304	3.37068	5e-05	0.000176096	---NA---
jg5754	jcf7180001232961:40265-62879	SH6_Control	SH6_Treat	0.551287	1.8571	1.75217	3.36865	0.00015	0.000492664	polycystin-1
jg21209,jg21210	jcf7180001230670:1558-12756	SH6_Control	SH6_Treat	1665.28	5590.73	1.74727	3.35723	5e-05	0.000176096	60S ribosomal protein L35a
jg11894	jcf7180001228192:37077-40591	SH6_Control	SH6_Treat	1785.91	5993.55	1.74675	3.35602	5e-05	0.000176096	apolipoprotein A-I-like
jg17430	jcf7180001229475:12258-65792	SH6_Control	SH6_Treat	1.91818	6.43441	1.74607	3.35444	5e-05	0.000176096	neurofibromin isoform X1
jg30124	jcf7180001229866:5312-27678	SH6_Control	SH6_Treat	1.19512	4.0039	1.74425	3.35021	5e-05	0.000176096	roquin-1 isoform X1
jg1590	jcf7180001228428:18928-23353	SH6_Control	SH6_Treat	2.40953	8.06869	1.74358	3.34865	5e-05	0.000176096	purine-rich element binding protein Aa
jg11484	jcf7180001227017:317-11412	SH6_Control	SH6_Treat	1.15904	3.87597	1.74163	3.34413	5e-05	0.000176096	lysophospholipid acyltransferase 2
jg22823	jcf7180001230774:5909-12727	SH6_Control	SH6_Treat	2.44557	8.17596	1.74122	3.34318	5e-05	0.000176096	uncharacterized protein LOC119010873
jg7190	jcf7180001228053:22675-65724	SH6_Control	SH6_Treat	2.15625	7.1756	1.73458	3.32783	5e-05	0.000176096	TOX high mobility group box family member 3
jg15171	jcf7180001228323:41157-61885	SH6_Control	SH6_Treat	2.52963	8.41602	1.73421	3.32697	5e-05	0.000176096	Transmembrane protein 240
jg18571	jcf7180001227954:23091-33979	SH6_Control	SH6_Treat	1.50676	5.00653	1.73236	3.32271	5e-05	0.000176096	UPF0461 protein C5orf24 homolog
jg17742	jcf7180001230061:84975-89581	SH6_Control	SH6_Treat	4.52133	15.022	1.73226	3.32248	5e-05	0.000176096	protein phosphatase 1L isoform X2
jg7665	jcf7180001230390:10985-26017	SH6_Control	SH6_Treat	0.880365	2.92173	1.73065	3.31877	5e-05	0.000176096	inactive tyrosine-protein kinase transmembrane receptor ROR1 isoform X2
jg7182	jcf7180001230726:154-41764	SH6_Control	SH6_Treat	0.659644	2.18267	1.72633	3.30885	5e-05	0.000176096	neural cell adhesion molecule L1.1-like isoform X1
jg9457	jcf7180001227846:61616-75806	SH6_Control	SH6_Treat	2.19361	7.2164	1.71797	3.28973	5e-05	0.000176096	beta-1,4-galactosyltransferase 5
jg6576	jcf7180001227573:27-59580	SH6_Control	SH6_Treat	0.284673	0.935452	1.71636	3.28606	5e-05	0.000176096	transmembrane protein KIAA1109 homolog isoform X10
jg7581	jcf7180001226960:32297-38921	SH6_Control	SH6_Treat	151.044	496.319	1.7163	3.28593	5e-05	0.000176096	U6 snRNA-associated Sm-like protein LSm6
jg37585	jcf7180001233573:17685-27817	SH6_Control	SH6_Treat	2.18254	7.1461	1.71115	3.27422	5e-05	0.000176096	hormone-sensitive lipase isoform X2
jg23675	jcf7180001232192:2629-9851	SH6_Control	SH6_Treat	0.356156	1.16497	1.70971	3.27095	0.00275	0.00694196	semaphorin-6B
jg37544	jcf7180001231293:16086-23314	SH6_Control	SH6_Treat	1.16178	3.79228	1.70672	3.26418	0.00125	0.00344303	protein Flattop
jg20787	jcf7180001227274:104474-125582	SH6_Control	SH6_Treat	0.836087	2.72356	1.70377	3.25751	5e-05	0.000176096	arf-GAP with GTPase, ANK repeat and PH domain-containing protein 2 isoform X1
jg7202	jcf7180001230408:18034-30692	SH6_Control	SH6_Treat	0.560527	1.82145	1.70023	3.24953	0.0016	0.00430454	Metabotropic glutamate receptor 7
jg26189	jcf7180001226955:2947-33870	SH6_Control	SH6_Treat	0.351144	1.139	1.69763	3.24368	5e-05	0.000176096	polypeptide N-acetylgalactosaminyltransferase 13-like
jg38052	jcf7180001227399:38863-64144	SH6_Control	SH6_Treat	0.847332	2.74763	1.69719	3.24269	5e-05	0.000176096	rabphilin-3A isoform X1
jg19228	jcf7180001227458:10263-44281	SH6_Control	SH6_Treat	11.9825	38.8353	1.69645	3.24102	5e-05	0.000176096	ELAV-like protein 2 isoform X3
jg26647,jg26648	jcf7180001232862:11514-44499	SH6_Control	SH6_Treat	2.10589	6.81722	1.69476	3.23723	5e-05	0.000176096	transcription factor MafG
jg7234	jcf7180001231144:183150-193842	SH6_Control	SH6_Treat	2.12879	6.87542	1.69141	3.22972	5e-05	0.000176096	galectin-related protein-like isoform X2
jg31460	jcf7180001234533:11743-17078	SH6_Control	SH6_Treat	51.2371	165.453	1.69116	3.22916	5e-05	0.000176096	prostatic spermine-binding protein-like isoform X1
jg2690	jcf7180001229124:380-18294	SH6_Control	SH6_Treat	0.639066	2.05777	1.68704	3.21995	0.0003	0.000929752	shootin-1 isoform X2
jg33752	jcf7180001229023:36443-57399	SH6_Control	SH6_Treat	1.31475	4.22733	1.68496	3.21531	5e-05	0.000176096	ubiquitin carboxyl-terminal hydrolase CYLD isoform X3
jg24804	jcf7180001228470:121248-140289	SH6_Control	SH6_Treat	1.01096	3.24825	1.68394	3.21304	5e-05	0.000176096	voltage-dependent L-type calcium channel subunit beta-4 isoform X1
jg3194	jcf7180001228542:13688-103452	SH6_Control	SH6_Treat	0.244844	0.786578	1.68372	3.21255	5e-05	0.000176096	---NA---
jg11882	jcf7180001235208:101311-105056	SH6_Control	SH6_Treat	0.682583	2.1927	1.68363	3.21235	0.0009	0.00255085	hypothetical protein INR49_021560
jg21667	jcf7180001230525:5914-12681	SH6_Control	SH6_Treat	15.6763	50.2678	1.68105	3.20661	5e-05	0.000176096	zinc finger MYM-type protein 4-like isoform X3
jg1078	jcf7180001226945:167176-174574	SH6_Control	SH6_Treat	18.7101	59.9462	1.67985	3.20395	5e-05	0.000176096	eosinophil peroxidase-like
jg3933	jcf7180001227080:68279-78844	SH6_Control	SH6_Treat	5.49623	17.5947	1.67863	3.20124	5e-05	0.000176096	DNA (cytosine-5)-methyltransferase 3A-like isoform X1
jg7653	jcf7180001227078:65707-148808	SH6_Control	SH6_Treat	0.753872	2.4123	1.67802	3.19988	0.00025	0.00078783	phosphatase and actin regulator 1-like isoform X2
jg33340	jcf7180001229309:5257-30428	SH6_Control	SH6_Treat	0.730754	2.32517	1.66987	3.18186	5e-05	0.000176096	liprin-alpha-3-like isoform X1
jg30923	jcf7180001227201:239-21285	SH6_Control	SH6_Treat	0.799566	2.53775	1.66626	3.17391	5e-05	0.000176096	protein phosphatase 1H
jg20382	jcf7180001228013:86708-167760	SH6_Control	SH6_Treat	2.52447	7.88459	1.64306	3.12328	5e-05	0.000176096	bromodomain adjacent to zinc finger domain protein 2B isoform X1
jg2097	jcf7180001227936:5-22324	SH6_Control	SH6_Treat	2.70005	8.41925	1.6407	3.11817	0.0025	0.00642243	ethanolaminephosphotransferase 1
jg28184	jcf7180001228647:125381-130741	SH6_Control	SH6_Treat	0.407694	1.26884	1.63795	3.11223	0.0008	0.00228963	formin-like isoform X1
jg26421	jcf7180001228248:72444-76692	SH6_Control	SH6_Treat	3.54257	11.0155	1.63666	3.10945	5e-05	0.000176096	protein FAM107B
jg35464	jcf7180001229973:2586-25451	SH6_Control	SH6_Treat	2.54225	7.90004	1.63575	3.10749	5e-05	0.000176096	abl interactor 1-like isoform X4
jg34611	jcf7180001227217:57263-81312	SH6_Control	SH6_Treat	0.791465	2.4556	1.63348	3.1026	5e-05	0.000176096	nuclear factor of activated T-cells, cytoplasmic 2 isoform X3
jg10802,jg10803	jcf7180001230270:69216-97629	SH6_Control	SH6_Treat	100.332	311.168	1.63291	3.10138	0.00215	0.00561882	cytoplasmic dynein 2 light intermediate chain 1
jg7349	jcf7180001228300:137-26352	SH6_Control	SH6_Treat	5.92156	18.3508	1.63179	3.09897	5e-05	0.000176096	---NA---
jg29354	jcf7180001233434:8174-12685	SH6_Control	SH6_Treat	26.946	83.5022	1.63175	3.09889	5e-05	0.000176096	polyadenylate-binding protein-interacting protein 2B isoform X2
jg35459,jg35460	jcf7180001230256:67716-75104	SH6_Control	SH6_Treat	2091.54	6481.17	1.63169	3.09876	5e-05	0.000176096	40S ribosomal protein S16 isoform X2
jg39533	jcf7180001227834:510-3540	SH6_Control	SH6_Treat	1.20669	3.73739	1.63098	3.09723	5e-05	0.000176096	transcription factor Sox-14
jg5017,jg5018	jcf7180001226744:676-48244	SH6_Control	SH6_Treat	3.54169	10.9532	1.62884	3.09264	5e-05	0.000176096	chromodomain-helicase-DNA-binding protein 9 isoform X1
jg20620	jcf7180001227755:157004-205931	SH6_Control	SH6_Treat	0.830569	2.56229	1.62526	3.08498	5e-05	0.000176096	transmembrane prolyl 4-hydroxylase
jg15930	jcf7180001236062:9774-41286	SH6_Control	SH6_Treat	2.70009	8.32163	1.62386	3.08199	5e-05	0.000176096	ephrin type-B receptor 3-like
jg3764	jcf7180001229252:2584-8278	SH6_Control	SH6_Treat	3.5427	10.867	1.61703	3.06743	5e-05	0.000176096	recoverin-like
jg39256,jg39257	jcf7180001229388:207335-243768	SH6_Control	SH6_Treat	2.35361	7.21555	1.61623	3.06573	5e-05	0.000176096	putative sodium-coupled neutral amino acid transporter 10 isoform X2
jg19150	jcf7180001228891:48358-56995	SH6_Control	SH6_Treat	3.65087	11.19	1.61589	3.06501	5e-05	0.000176096	guanine nucleotide-binding protein G(t) subunit alpha-2-like
jg8796	jcf7180001229823:71881-73010	SH6_Control	SH6_Treat	5.28614	16.1411	1.61046	3.05349	5e-05	0.000176096	solute carrier family 43 member 3-like
jg1263	jcf7180001227654:8581-35115	SH6_Control	SH6_Treat	13.4179	40.9634	1.61018	3.0529	5e-05	0.000176096	aryl hydrocarbon receptor-like isoform X1
jg19458	jcf7180001227164:275-23157	SH6_Control	SH6_Treat	0.884404	2.69566	1.60786	3.04799	5e-05	0.000176096	protein MTSS 2 isoform X4
jg37131	jcf7180001230865:90378-110501	SH6_Control	SH6_Treat	0.464715	1.41183	1.60315	3.03806	5e-05	0.000176096	Inactive dipeptidyl peptidase 10
jg21537	jcf7180001227332:11036-81574	SH6_Control	SH6_Treat	0.827908	2.51489	1.60295	3.03764	0.00055	0.00162573	Protein FAM19A2
jg3407	jcf7180001231478:49272-50966	SH6_Control	SH6_Treat	158.899	482.016	1.60097	3.03347	5e-05	0.000176096	heme-binding protein 2-like
jg14972	jcf7180001229958:28890-32448	SH6_Control	SH6_Treat	557.139	1686.27	1.59773	3.02667	0.00025	0.00078783	lymphocyte antigen 6D-like
jg6744	jcf7180001227036:56615-60729	SH6_Control	SH6_Treat	0.334836	1.01075	1.5939	3.01864	0.0022	0.00573596	heparan sulfate glucosamine 3-O-sulfotransferase 4
jg29992	jcf7180001231270:18968-54997	SH6_Control	SH6_Treat	0.764988	2.30478	1.59112	3.01283	5e-05	0.000176096	sterol regulatory element-binding protein cleavage-activating protein isoform X2
jg8222	jcf7180001228755:11483-15097	SH6_Control	SH6_Treat	2.47212	7.4477	1.59104	3.01266	5e-05	0.000176096	POU domain, class 4, transcription factor 1
jg22295	jcf7180001230266:87699-110986	SH6_Control	SH6_Treat	0.445601	1.33864	1.58694	3.00411	5e-05	0.000176096	protein crumbs homolog 1 isoform X1
jg6779	jcf7180001227097:26849-30433	SH6_Control	SH6_Treat	2.84792	8.54662	1.58545	3.00101	5e-05	0.000176096	retinol dehydrogenase 5
jg29242	jcf7180001229157:22020-24739	SH6_Control	SH6_Treat	194.472	583.073	1.58412	2.99825	5e-05	0.000176096	NADH dehydrogenase [ubiquinone] 1 beta subcomplex subunit 7
jg37067	jcf7180001228076:7475-73899	SH6_Control	SH6_Treat	0.574012	1.71328	1.57761	2.98475	5e-05	0.000176096	zinc finger protein 608
jg27503	jcf7180001228206:0-6614	SH6_Control	SH6_Treat	0.719547	2.14746	1.57747	2.98446	0.00265	0.00671566	Wilms tumor protein 1-interacting protein homolog
jg25185	jcf7180001230479:5353-67409	SH6_Control	SH6_Treat	0.479782	1.43011	1.57567	2.98074	5e-05	0.000176096	roundabout homolog 2 isoform X11
jg7218	jcf7180001227527:768-12204	SH6_Control	SH6_Treat	1.13864	3.3896	1.57381	2.9769	0.0016	0.00430454	GDNF family receptor alpha-2-like
jg41140	jcf7180001229890:10668-22234	SH6_Control	SH6_Treat	1.70689	5.07435	1.57185	2.97286	5e-05	0.000176096	DENN domain-containing protein 5B isoform X5
jg12245	jcf7180001226951:33021-70375	SH6_Control	SH6_Treat	1.39299	4.14084	1.57174	2.97263	5e-05	0.000176096	integrin alpha-7 isoform X2
jg11333	jcf7180001227602:12773-37224	SH6_Control	SH6_Treat	2.32257	6.90278	1.57146	2.97205	5e-05	0.000176096	fibrosin-1-like protein isoform X1
jg18125	jcf7180001226715:0-54280	SH6_Control	SH6_Treat	0.656318	1.94521	1.56746	2.96382	0.0001	0.000337316	dynamin-1 isoform X3
jg10898	jcf7180001233564:8096-46908	SH6_Control	SH6_Treat	2.55259	7.56441	1.56727	2.96343	0.0006	0.00175944	histone demethylase UTY-like isoform X1
jg25308	jcf7180001231873:12484-79511	SH6_Control	SH6_Treat	2.15982	6.38912	1.56471	2.95818	5e-05	0.000176096	ATPase family AAA domain-containing protein 2B
jg8705	jcf7180001229804:760-28238	SH6_Control	SH6_Treat	1.71213	5.04308	1.55852	2.94552	5e-05	0.000176096	N-terminal EF-hand calcium-binding protein 1-like
jg1896	jcf7180001227275:16390-66830	SH6_Control	SH6_Treat	2.21077	6.51088	1.5583	2.94507	5e-05	0.000176096	roundabout homolog 3 isoform X2
jg39321	jcf7180001229657:0-19183	SH6_Control	SH6_Treat	6.47908	19.0395	1.55513	2.9386	5e-05	0.000176096	Pre-B-cell leukemia transcription factor 3
jg13799	jcf7180001226736:88464-150953	SH6_Control	SH6_Treat	3710.09	10890.2	1.5535	2.93528	5e-05	0.000176096	RL40 protein
jg19915	jcf7180001227124:844-33532	SH6_Control	SH6_Treat	2.67871	7.85547	1.55216	2.93256	5e-05	0.000176096	YPEL1 protein
jg12593	jcf7180001228914:44962-75055	SH6_Control	SH6_Treat	0.573033	1.67882	1.55076	2.92971	5e-05	0.000176096	serine/threonine-protein kinase LMTK1 isoform X3
jg17855	jcf7180001227429:24661-55635	SH6_Control	SH6_Treat	1.82109	5.33075	1.54953	2.92722	5e-05	0.000176096	fibroblast growth factor 22
jg4702	jcf7180001229067:24842-29561	SH6_Control	SH6_Treat	419.842	1228.35	1.5488	2.92574	5e-05	0.000176096	40S ribosomal protein S17-like
jg14709	jcf7180001229313:1626-28480	SH6_Control	SH6_Treat	0.883503	2.57761	1.54473	2.91749	5e-05	0.000176096	neuronal cell adhesion molecule-like isoform X2
jg10524	jcf7180001226737:62489-63855	SH6_Control	SH6_Treat	424.397	1237.42	1.54385	2.91572	5e-05	0.000176096	NADH dehydrogenase [ubiquinone] 1 alpha subcomplex subunit 1
jg29101	jcf7180001227105:5051-22827	SH6_Control	SH6_Treat	12.8516	37.4053	1.5413	2.91057	0.0002	0.000643455	synaptopodin
jg32749	jcf7180001226963:7217-44888	SH6_Control	SH6_Treat	0.452102	1.30244	1.5265	2.88086	0.0001	0.000337316	leucine-rich repeat-containing protein 38
jg38877	jcf7180001228564:606-6284	SH6_Control	SH6_Treat	1.73558	4.99403	1.52479	2.87745	5e-05	0.000176096	glutaminase a isoform X1
jg41139	jcf7180001229890:480-8324	SH6_Control	SH6_Treat	3.4514	9.92449	1.52381	2.87549	5e-05	0.000176096	---NA---
jg26266	jcf7180001226819:121912-126656	SH6_Control	SH6_Treat	0.659962	1.89552	1.52214	2.87217	5e-05	0.000176096	neurofilament medium polypeptide
jg16020	jcf7180001226762:46614-61442	SH6_Control	SH6_Treat	4.37685	12.5664	1.52161	2.87111	5e-05	0.000176096	ABC transporter F family member 4-like isoform X1
jg26926	jcf7180001229158:5324-47444	SH6_Control	SH6_Treat	2.01528	5.78235	1.52067	2.86924	5e-05	0.000176096	stromal interaction molecule 2 isoform X1
jg29481	jcf7180001228377:29269-58366	SH6_Control	SH6_Treat	5.57072	15.9454	1.51721	2.86237	5e-05	0.000176096	RNA-binding motif, single-stranded-interacting protein 2 isoform X1
jg18793	jcf7180001227066:366061-374544	SH6_Control	SH6_Treat	1.34735	3.85369	1.51612	2.86021	5e-05	0.000176096	bromodomain and WD repeat-containing protein 3 isoform X1
jg37030	jcf7180001230059:27907-33065	SH6_Control	SH6_Treat	0.409773	1.17078	1.51457	2.85714	5e-05	0.000176096	neurexophilin-1
jg30379,jg30380	jcf7180001228637:6441-26042	SH6_Control	SH6_Treat	3.17996	9.06212	1.51084	2.84976	5e-05	0.000176096	alpha-N-acetylneuraminide alpha-2,8-sialyltransferase
jg22353	jcf7180001227700:22961-44460	SH6_Control	SH6_Treat	1.18413	3.37357	1.51045	2.84899	5e-05	0.000176096	multiple epidermal growth factor-like domains protein 8
jg6831	jcf7180001230758:1109-21711	SH6_Control	SH6_Treat	4.11835	11.7235	1.50927	2.84666	5e-05	0.000176096	matrin 3-like 1.2 isoform X1
jg16829	jcf7180001229195:4201-12278	SH6_Control	SH6_Treat	1.88892	5.37407	1.50845	2.84504	5e-05	0.000176096	signal-induced proliferation-associated 1-like protein 2 isoform X1
jg9566	jcf7180001230484:14-14288	SH6_Control	SH6_Treat	4.43078	12.5389	1.50078	2.82996	5e-05	0.000176096	discoidin, CUB and LCCL domain-containing protein 1 isoform X1
jg939	jcf7180001226935:29645-74780	SH6_Control	SH6_Treat	2.5397	7.18658	1.50065	2.8297	5e-05	0.000176096	E3 ubiquitin-protein ligase UBR4
jg33102	jcf7180001228301:8339-26256	SH6_Control	SH6_Treat	1.86931	5.28742	1.50006	2.82854	5e-05	0.000176096	collagen alpha-2(XI) chain isoform X1
jg19326	jcf7180001227189:4256-13934	SH6_Control	SH6_Treat	1.16575	3.28877	1.49629	2.82116	5e-05	0.000176096	epsin-1-like isoform X1
jg24218	jcf7180001226723:532-106164	SH6_Control	SH6_Treat	0.325902	0.916869	1.49228	2.81333	0.0001	0.000337316	---NA---
jg21102	jcf7180001227727:90991-182035	SH6_Control	SH6_Treat	475.73	1338.33	1.49222	2.81322	0.00015	0.000492664	thioredoxin-like
jg10133,jg10134	jcf7180001227704:96190-110726	SH6_Control	SH6_Treat	3663.26	10276.5	1.48814	2.80527	5e-05	0.000176096	apolipoprotein C-I
jg28436	jcf7180001227816:135-10778	SH6_Control	SH6_Treat	0.487569	1.36448	1.48467	2.79853	5e-05	0.000176096	rho guanine nucleotide exchange factor 7-like
jg28510	jcf7180001227264:55287-72172	SH6_Control	SH6_Treat	0.330829	0.924834	1.48311	2.79551	0.00265	0.00671566	histone-lysine N-methyltransferase ASH1L-like isoform X2
jg10548	jcf7180001232611:106366-184284	SH6_Control	SH6_Treat	2.82575	7.89116	1.4816	2.79258	0.0002	0.000643455	SRSF protein kinase 2
jg38973	jcf7180001232241:89819-101242	SH6_Control	SH6_Treat	6.86528	19.169	1.48138	2.79216	5e-05	0.000176096	---NA---
jg34238	jcf7180001229882:44649-93344	SH6_Control	SH6_Treat	0.738113	2.05734	1.47887	2.7873	0.0001	0.000337316	lysine-specific demethylase 2B isoform X3
jg8965,jg8966	jcf7180001233773:0-9793	SH6_Control	SH6_Treat	0.439116	1.22263	1.47732	2.78431	0.00135	0.00369095	---NA---
jg23560	jcf7180001229494:46297-108137	SH6_Control	SH6_Treat	4.0883	11.3293	1.47049	2.77116	5e-05	0.000176096	membrane-associated guanylate kinase, WW and PDZ domain-containing protein 1-like isoform X11
jg8172	jcf7180001227926:28774-37945	SH6_Control	SH6_Treat	2.55658	7.08326	1.4702	2.7706	5e-05	0.000176096	transcriptional repressor scratch 2
jg25317	jcf7180001226733:106236-123357	SH6_Control	SH6_Treat	2.46662	6.83335	1.47006	2.77033	5e-05	0.000176096	chromodomain-helicase-DNA-binding protein 2 isoform X1
jg9850	jcf7180001226961:54760-64082	SH6_Control	SH6_Treat	1.30078	3.60193	1.46939	2.76905	5e-05	0.000176096	endoplasmic reticulum membrane sensor NFE2L1b
jg30577	jcf7180001229925:15613-18843	SH6_Control	SH6_Treat	0.475175	1.31324	1.4666	2.7637	0.0001	0.000337316	leucine-rich repeat and immunoglobulin-like domain-containing nogo receptor-interacting protein 4b
jg36807	jcf7180001232631:2498-11874	SH6_Control	SH6_Treat	1.21556	3.35751	1.46577	2.76211	5e-05	0.000176096	glucocorticoid induced 1a isoform X1
jg7855	jcf7180001233193:453-2979	SH6_Control	SH6_Treat	1.99272	5.50219	1.46526	2.76113	5e-05	0.000176096	serum amyloid P-component-like
jg21436	jcf7180001229916:745474-760851	SH6_Control	SH6_Treat	3.33268	9.19078	1.46351	2.75779	5e-05	0.000176096	vascular endothelial zinc finger 1-like isoform X2
jg14850	jcf7180001227354:154869-170997	SH6_Control	SH6_Treat	0.857722	2.36171	1.46125	2.75347	5e-05	0.000176096	tubby-related protein 4a
jg21776	jcf7180001227077:203161-225019	SH6_Control	SH6_Treat	8.85663	24.2937	1.45575	2.74299	5e-05	0.000176096	eukaryotic translation initiation factor 4 gamma 1a isoform X1
jg37739	jcf7180001228624:3044-13953	SH6_Control	SH6_Treat	12.0132	32.9506	1.45569	2.74288	5e-05	0.000176096	fasciculation and elongation protein zeta-1
jg24264,jg24265	jcf7180001226801:51764-68206	SH6_Control	SH6_Treat	0.977287	2.6776	1.45409	2.73984	0.00305	0.00762113	coiled-coil domain-containing protein 177
jg31257	jcf7180001228589:3179-6603	SH6_Control	SH6_Treat	2.56679	7.03086	1.45374	2.73917	5e-05	0.000176096	Transcription factor Maf
jg5370	jcf7180001228062:58-12970	SH6_Control	SH6_Treat	2.46708	6.74093	1.45015	2.73236	5e-05	0.000176096	LIM/homeobox protein Lhx9 isoform X3
jg18125	jcf7180001226715:0-54280	SH6_Control	SH6_Treat	1.40321	3.83399	1.45012	2.73231	5e-05	0.000176096	dynamin-1 isoform X3
jg26640	jcf7180001234122:1177-12228	SH6_Control	SH6_Treat	8.96499	24.4802	1.44924	2.73064	5e-05	0.000176096	BBSome-interacting protein 1
jg1064	jcf7180001226945:414-18968	SH6_Control	SH6_Treat	10.101	27.5146	1.4457	2.72395	0.0001	0.000337316	ADP-ribosylation factor-like protein 6-interacting protein 4
jg3525	jcf7180001233161:2476-8266	SH6_Control	SH6_Treat	91.2953	247.082	1.43638	2.70641	5e-05	0.000176096	activated RNA polymerase II transcriptional coactivator p15
jg37993	jcf7180001232370:793-2994	SH6_Control	SH6_Treat	234.658	630.993	1.42706	2.68898	5e-05	0.000176096	probable ribosome biogenesis protein RLP24
jg26951,jg26952	jcf7180001229118:21698-54453	SH6_Control	SH6_Treat	4.61181	12.3882	1.42557	2.68621	5e-05	0.000176096	CUGBP Elav-like family member 5 isoform X8
jg31176	jcf7180001229885:574-29422	SH6_Control	SH6_Treat	0.790782	2.12369	1.42522	2.68555	5e-05	0.000176096	cGMP-inhibited 3',5'-cyclic phosphodiesterase A-like isoform X2
jg10523	jcf7180001226737:37308-60999	SH6_Control	SH6_Treat	10.8081	28.881	1.41801	2.67217	5e-05	0.000176096	NF-kappa-B-activating protein
jg19649,jg19650	jcf7180001228880:43444-87344	SH6_Control	SH6_Treat	3.42082	9.10143	1.41175	2.6606	5e-05	0.000176096	microtubule-associated protein futsch isoform X1
jg35444	jcf7180001233436:4-17944	SH6_Control	SH6_Treat	11.5461	30.7	1.41084	2.65892	5e-05	0.000176096	copper-transporting ATPase 1
jg40976	jcf7180001232655:0-2923	SH6_Control	SH6_Treat	2.06548	5.46294	1.4032	2.64488	5e-05	0.000176096	dedicator of cytokinesis protein 4b isoform X3
jg9417	jcf7180001226703:67528-72289	SH6_Control	SH6_Treat	16.4907	43.614	1.40314	2.64477	5e-05	0.000176096	WAP, Kazal, immunoglobulin, Kunitz and NTR domain-containing protein 2
jg34497	jcf7180001230937:1232-8852	SH6_Control	SH6_Treat	1.70199	4.49405	1.40079	2.64046	5e-05	0.000176096	protein phosphatase 1 regulatory subunit 12B-like
jg8392	jcf7180001227073:3469-23900	SH6_Control	SH6_Treat	0.682761	1.79628	1.39556	2.63091	0.00025	0.00078783	synaptotagmin-9b isoform X1
jg31647	jcf7180001232612:1880-13132	SH6_Control	SH6_Treat	0.981977	2.58313	1.39536	2.63054	0.0011	0.00306254	zinc finger MYM-type protein 1-like
jg33623	jcf7180001233751:19603-33144	SH6_Control	SH6_Treat	2.1822	5.73414	1.39379	2.62768	5e-05	0.000176096	zinc finger and BTB domain-containing protein 45
jg21245	jcf7180001230632:52469-54522	SH6_Control	SH6_Treat	24.3352	63.2566	1.37817	2.59938	5e-05	0.000176096	retinol-binding protein 2-like
jg8257,jg8258	jcf7180001226782:1422-87576	SH6_Control	SH6_Treat	4.4419	11.5073	1.3733	2.59062	5e-05	0.000176096	plectin-like isoform X1
jg442	jcf7180001226894:145162-149505	SH6_Control	SH6_Treat	2.20996	5.7154	1.37083	2.58619	5e-05	0.000176096	transmembrane protein 178B
jg968	jcf7180001234641:368-4795	SH6_Control	SH6_Treat	1.4103	3.64286	1.36907	2.58304	5e-05	0.000176096	chromodomain-helicase-DNA-binding protein 4 isoform X3
jg12971	jcf7180001228686:88032-98955	SH6_Control	SH6_Treat	27.3091	70.5268	1.36879	2.58254	5e-05	0.000176096	nuclear receptor subfamily 2 group F member 5 isoform X2
jg14900	jcf7180001228433:10513-32567	SH6_Control	SH6_Treat	0.785593	2.02854	1.36859	2.58218	5e-05	0.000176096	Synapsin-3 Synapsin III
jg20664	jcf7180001230880:113288-176943	SH6_Control	SH6_Treat	0.645166	1.65548	1.3595	2.56596	5e-05	0.000176096	midasin
jg33316	jcf7180001229888:2244-21620	SH6_Control	SH6_Treat	2.30675	5.87369	1.34841	2.54631	5e-05	0.000176096	AT-rich interactive domain-containing protein 4B isoform X1
jg12531	jcf7180001226917:35976-46090	SH6_Control	SH6_Treat	2.93236	7.46385	1.34786	2.54534	5e-05	0.000176096	cold shock domain-containing protein C2a
jg16596	jcf7180001230997:4335-11149	SH6_Control	SH6_Treat	30.1907	76.7667	1.34638	2.54273	5e-05	0.000176096	calreticulin
jg12795	jcf7180001226927:121924-126607	SH6_Control	SH6_Treat	13.1122	33.3285	1.34585	2.5418	5e-05	0.000176096	ADP-ribosylation factor-like protein 3
jg27201	jcf7180001228584:44771-67995	SH6_Control	SH6_Treat	0.926935	2.35221	1.34347	2.53761	0.00015	0.000492664	zinc finger protein 827 isoform X2
jg5521	jcf7180001227820:21926-41479	SH6_Control	SH6_Treat	1.5971	4.05206	1.3432	2.53713	5e-05	0.000176096	junction-mediating and -regulatory protein-like
jg6897	jcf7180001231491:6874-11394	SH6_Control	SH6_Treat	30.7794	78.0338	1.34214	2.53527	5e-05	0.000176096	iron-sulfur cluster assembly 1 homolog, mitochondrial
jg18672	jcf7180001229135:41094-42725	SH6_Control	SH6_Treat	202.035	509.189	1.33359	2.52029	5e-05	0.000176096	NADH dehydrogenase [ubiquinone] 1 alpha subcomplex subunit 2
jg3025	jcf7180001229735:0-10509	SH6_Control	SH6_Treat	2.56361	6.44838	1.33076	2.51535	5e-05	0.000176096	probable E3 ubiquitin-protein ligase HERC1
jg4938	jcf7180001228247:69663-92783	SH6_Control	SH6_Treat	0.443082	1.1126	1.3283	2.51107	5e-05	0.000176096	kin of IRRE-like protein 3
jg28779	jcf7180001230057:24004-27520	SH6_Control	SH6_Treat	2091.02	5236.76	1.32447	2.50441	5e-05	0.000176096	40S ribosomal protein S13
jg19211,jg19212	jcf7180001233503:48290-51892	SH6_Control	SH6_Treat	448.107	1120.68	1.32246	2.50092	5e-05	0.000176096	phospholipid hydroperoxide glutathione peroxidase-like
jg2202	jcf7180001228785:119-54153	SH6_Control	SH6_Treat	3.76383	9.399	1.32031	2.4972	0.0003	0.000929752	inositol 1,4,5-trisphosphate receptor type 2-like isoform X1
jg4504	jcf7180001227276:72937-77249	SH6_Control	SH6_Treat	77.6208	193.785	1.31994	2.49656	5e-05	0.000176096	Renin receptor
jg6876	jcf7180001226695:64108-67762	SH6_Control	SH6_Treat	2011.22	5018.26	1.31912	2.49514	5e-05	0.000176096	40S ribosomal protein S24 isoform X1
jg4477	jcf7180001228797:744-28651	SH6_Control	SH6_Treat	0.37782	0.940394	1.31557	2.48901	5e-05	0.000176096	ryanodine receptor 1-like isoform X1
jg21098	jcf7180001227727:261-23155	SH6_Control	SH6_Treat	1.21598	3.02106	1.31293	2.48446	5e-05	0.000176096	N-acetylaspartate synthetase
jg14052	jcf7180001231490:3791-11409	SH6_Control	SH6_Treat	7.51112	18.6604	1.31288	2.48437	5e-05	0.000176096	stathmin-3
jg14971	jcf7180001229958:26735-28081	SH6_Control	SH6_Treat	106.942	265.561	1.31221	2.48322	5e-05	0.000176096	lymphocyte antigen 6D-like
jg247	jcf7180001233056:3901-7755	SH6_Control	SH6_Treat	1.5001	3.71554	1.30851	2.47686	0.0001	0.000337316	sodium/hydrogen exchanger 6-like
jg27256	jcf7180001228006:12880-22199	SH6_Control	SH6_Treat	17.8192	44.022	1.30479	2.47048	5e-05	0.000176096	cullin-3
jg10515	jcf7180001228951:497-7847	SH6_Control	SH6_Treat	5.84451	14.4323	1.30415	2.46938	5e-05	0.000176096	Semaphorin-3C
jg13430	jcf7180001227498:16742-62560	SH6_Control	SH6_Treat	2.03437	5.01582	1.30191	2.46555	5e-05	0.000176096	disco-interacting protein 2 homolog B-A isoform X2
jg22507	jcf7180001226886:79324-114172	SH6_Control	SH6_Treat	1.66283	4.09014	1.29851	2.45975	5e-05	0.000176096	ankyrin-3-like isoform X2
jg18186	jcf7180001231271:135249-197964	SH6_Control	SH6_Treat	2.14675	5.27793	1.29782	2.45857	5e-05	0.000176096	SMUF2 ligase
jg21116	jcf7180001227727:301125-304993	SH6_Control	SH6_Treat	116.89	286.841	1.2951	2.45394	5e-05	0.000176096	39S ribosomal protein L52, mitochondrial
jg1808	jcf7180001231295:7757-14928	SH6_Control	SH6_Treat	103.982	255.083	1.29463	2.45314	5e-05	0.000176096	protein mago nashi homolog
jg6536	jcf7180001229966:10184-31526	SH6_Control	SH6_Treat	102	248.639	1.28548	2.43763	5e-05	0.000176096	hyaluronan-binding protein 2-like
jg6364	jcf7180001229962:15459-59726	SH6_Control	SH6_Treat	4.08728	9.96094	1.28514	2.43706	5e-05	0.000176096	Receptor-type tyrosine-protein phosphatase F
jg34747	jcf7180001228989:67265-83545	SH6_Control	SH6_Treat	123.578	300.97	1.28419	2.43545	5e-05	0.000176096	acyl-CoA-binding domain-containing protein 7
jg32306	jcf7180001233797:624-13070	SH6_Control	SH6_Treat	7.25821	17.6388	1.28107	2.43019	5e-05	0.000176096	solute carrier family 51 subunit beta
jg39360	jcf7180001231167:5281-26964	SH6_Control	SH6_Treat	3.15564	7.66194	1.27978	2.42802	5e-05	0.000176096	BAF chromatin remodeling complex subunit BCL11A a isoform X1
jg37934	jcf7180001228186:1040-32527	SH6_Control	SH6_Treat	2.27922	5.52765	1.27813	2.42524	5e-05	0.000176096	collagen alpha-1(XXIII) chain isoform X5
jg13509	jcf7180001227296:10-36536	SH6_Control	SH6_Treat	6.9594	16.8679	1.27724	2.42375	5e-05	0.000176096	E3 ubiquitin-protein ligase ubr3 isoform X1
jg902	jcf7180001228645:738-45346	SH6_Control	SH6_Treat	50.8796	123.007	1.27358	2.41761	0.0008	0.00228963	39S ribosomal protein L41, mitochondrial
jg39243	jcf7180001229388:87029-88519	SH6_Control	SH6_Treat	15.8753	38.3002	1.27056	2.41255	5e-05	0.000176096	PTGES3L
jg29339	jcf7180001231288:33763-48518	SH6_Control	SH6_Treat	2.13937	5.1524	1.26806	2.40837	5e-05	0.000176096	tyrosine-protein kinase BAZ1B isoform X1
jg39286	jcf7180001229361:64332-70070	SH6_Control	SH6_Treat	1.52145	3.65807	1.26564	2.40434	5e-05	0.000176096	isocitrate dehydrogenase [NAD] subunit gamma, mitochondrial-like
jg15401	jcf7180001227295:80912-85321	SH6_Control	SH6_Treat	0.584707	1.40506	1.26485	2.40302	0.00095	0.00267914	solute carrier family 22 member 7-like
jg19115	jcf7180001227826:32935-66809	SH6_Control	SH6_Treat	0.632627	1.51747	1.26224	2.39868	5e-05	0.000176096	bromo adjacent homology domain-containing 1 protein
jg12519	jcf7180001232398:16668-19762	SH6_Control	SH6_Treat	1.49887	3.58701	1.25891	2.39315	5e-05	0.000176096	mitogen-activated protein kinase kinase kinase 10
jg28381	jcf7180001227616:2246-12265	SH6_Control	SH6_Treat	7.19337	17.1936	1.25713	2.3902	5e-05	0.000176096	ral guanine nucleotide dissociation stimulator-like 1 isoform X2
jg6821	jcf7180001230418:99798-116134	SH6_Control	SH6_Treat	7.37631	17.6305	1.2571	2.39015	5e-05	0.000176096	homeobox protein Hox-D4b-like
jg26600	jcf7180001229549:39507-40798	SH6_Control	SH6_Treat	264.242	631.352	1.25658	2.38929	5e-05	0.000176096	ATP synthase subunit g, mitochondrial-like
jg30958	jcf7180001226726:2141-67330	SH6_Control	SH6_Treat	1.93142	4.61137	1.25553	2.38755	5e-05	0.000176096	PCGF3 protein
jg2999	jcf7180001226920:59057-77123	SH6_Control	SH6_Treat	3.2364	7.71024	1.25239	2.38236	5e-05	0.000176096	axin-2-like
jg10594	jcf7180001228189:21573-68197	SH6_Control	SH6_Treat	2.04382	4.86747	1.2519	2.38155	5e-05	0.000176096	arginine-glutamic acid dipeptide repeats protein isoform X1
jg13318	jcf7180001227412:3523-29522	SH6_Control	SH6_Treat	2.54646	6.06262	1.25145	2.38081	5e-05	0.000176096	itchy E3 ubiquitin protein ligase b
jg1063	jcf7180001226945:414-18968	SH6_Control	SH6_Treat	1.8299	4.32049	1.23943	2.36105	0.00065	0.00189437	membrane-associated phosphatidylinositol transfer protein 2-like isoform X1
jg7805	jcf7180001231152:29916-35755	SH6_Control	SH6_Treat	1.00457	2.36815	1.23719	2.35739	0.0005	0.00149003	calcyon neuron-specific vesicular protein
jg18530	jcf7180001231968:2334-19803	SH6_Control	SH6_Treat	0.497976	1.17364	1.23684	2.35682	5e-05	0.000176096	histone-lysine N-methyltransferase SETD1A
jg15788	jcf7180001230526:10138-14493	SH6_Control	SH6_Treat	3.54496	8.34649	1.2354	2.35447	5e-05	0.000176096	homer protein homolog 1
jg35455	jcf7180001230256:3708-17315	SH6_Control	SH6_Treat	0.456577	1.07323	1.23302	2.35059	0.0018	0.00478596	protein lin-7 homolog A isoform X2
jg24587	jcf7180001229501:13-12955	SH6_Control	SH6_Treat	4.29051	10.0779	1.23197	2.34888	5e-05	0.000176096	transcription factor AP-2 gamma isoform X2
jg15676,jg15677	jcf7180001228244:58363-97000	SH6_Control	SH6_Treat	0.362016	0.849301	1.23022	2.34603	0.0037	0.00906725	spectrin beta chain, non-erythrocytic 4-like
jg23422	jcf7180001227635:70685-73009	SH6_Control	SH6_Treat	943.486	2211.38	1.22888	2.34385	5e-05	0.000176096	cytochrome c oxidase subunit 7B, mitochondrial
jg28890	jcf7180001231455:46854-78839	SH6_Control	SH6_Treat	1207.25	2828.73	1.22843	2.34312	5e-05	0.000176096	dispanin subfamily A member 2b-like
jg33192	jcf7180001228018:826-72046	SH6_Control	SH6_Treat	5.89815	13.7921	1.22551	2.33838	5e-05	0.000176096	microtubule-associated protein tau isoform X1
jg8340	jcf7180001231022:0-12489	SH6_Control	SH6_Treat	1.87881	4.39169	1.22496	2.33749	5e-05	0.000176096	autism susceptibility gene 2 protein isoform X1
jg28153	jcf7180001226721:6435-11550	SH6_Control	SH6_Treat	14.3355	33.4926	1.22425	2.33634	5e-05	0.000176096	Hypothetical protein SMAX5B_008667
jg10814	jcf7180001230270:306353-391915	SH6_Control	SH6_Treat	0.397985	0.926449	1.219	2.32785	0.00325	0.00808215	RAC-gamma serine/threonine-protein kinase
jg6340	jcf7180001228778:5-5416	SH6_Control	SH6_Treat	9.8047	22.7836	1.21645	2.32374	5e-05	0.000176096	heat shock 70 kDa protein 4-like
jg31157	jcf7180001229438:18359-24288	SH6_Control	SH6_Treat	0.493982	1.14688	1.21518	2.3217	0.0002	0.000643455	ankyrin repeat domain-containing protein SOWAHC
jg28831	jcf7180001229101:1687-24330	SH6_Control	SH6_Treat	57.2523	132.874	1.21465	2.32084	5e-05	0.000176096	ran-specific GTPase-activating protein
jg22118	jcf7180001233433:5845-12688	SH6_Control	SH6_Treat	109.85	254.789	1.21377	2.31943	5e-05	0.000176096	DNA-directed RNA polymerase II subunit RPB11-a
jg23178	jcf7180001227543:63135-64968	SH6_Control	SH6_Treat	5.69392	13.1674	1.20948	2.31254	5e-05	0.000176096	immediate early response 2b
jg37679	jcf7180001233173:3971-9870	SH6_Control	SH6_Treat	1.5991	3.68204	1.20324	2.30256	5e-05	0.000176096	DNA repair protein complementing XP-C cells
jg24658	jcf7180001227253:102847-104586	SH6_Control	SH6_Treat	2.06304	4.73477	1.19852	2.29504	0.0041	0.00994214	Dynactin subunit 6
jg27145	jcf7180001227557:429-12388	SH6_Control	SH6_Treat	245.636	563.224	1.19719	2.29293	5e-05	0.000176096	cytochrome c oxidase assembly protein COX14 homolog
jg6490	jcf7180001235314:100-2969	SH6_Control	SH6_Treat	5.8376	13.3783	1.19645	2.29175	5e-05	0.000176096	ceramide synthase
jg20461	jcf7180001226999:11500-36161	SH6_Control	SH6_Treat	1.44283	3.30523	1.19585	2.2908	5e-05	0.000176096	inactive serine protease PAMR1 isoform X2
jg27939	jcf7180001229872:85-16263	SH6_Control	SH6_Treat	318.334	725.148	1.18773	2.27794	5e-05	0.000176096	NADH dehydrogenase [ubiquinone] 1 subunit C1, mitochondrial
jg19664	jcf7180001228794:1933-50603	SH6_Control	SH6_Treat	1.0839	2.46869	1.18751	2.27759	0.00025	0.00078783	dynactin subunit 1 isoform X3
jg31242	jcf7180001228750:1576-22658	SH6_Control	SH6_Treat	2.32629	5.29577	1.18681	2.27649	5e-05	0.000176096	zinc finger and BTB domain-containing protein 10 isoform X2
jg33238,jg33239	jcf7180001227869:171979-183035	SH6_Control	SH6_Treat	20.2524	46.0188	1.18413	2.27226	5e-05	0.000176096	protein Z-dependent protease inhibitor-like
jg39842	jcf7180001228254:4881-28941	SH6_Control	SH6_Treat	0.495178	1.12368	1.18221	2.26924	5e-05	0.000176096	ataxin-7-like protein 1 isoform X1
jg34334,jg34335	jcf7180001231055:685-7684	SH6_Control	SH6_Treat	2.67415	6.05627	1.17935	2.26475	0.00025	0.00078783	ligand of Numb protein X 2-like
jg6122,jg6123	jcf7180001232411:1-11177	SH6_Control	SH6_Treat	1.30357	2.95155	1.17901	2.26421	0.00085	0.00242048	homer protein homolog 1-like isoform X2
jg17523	jcf7180001228292:12171-17712	SH6_Control	SH6_Treat	5.6961	12.8721	1.17621	2.25982	5e-05	0.000176096	Cyclic AMP-dependent transcription factor ATF-5
jg9446	jcf7180001227847:80960-101155	SH6_Control	SH6_Treat	2.18932	4.94726	1.17614	2.25971	5e-05	0.000176096	microtubule-associated protein 6 isoform X2
jg4701	jcf7180001229067:658-24607	SH6_Control	SH6_Treat	2.29437	5.17759	1.17418	2.25665	5e-05	0.000176096	KC1G1 kinase
jg35098	jcf7180001231609:10-34739	SH6_Control	SH6_Treat	63.9077	144.195	1.17396	2.2563	0.0002	0.000643455	TC1A transposase
jg31277	jcf7180001228430:8052-21857	SH6_Control	SH6_Treat	10.9068	24.6028	1.1736	2.25574	5e-05	0.000176096	granulin b
jg28233	jcf7180001226847:354-68837	SH6_Control	SH6_Treat	10.2132	23.0283	1.17297	2.25475	0.0007	0.00202654	U2 snRNP-associated SURP motif-containing protein isoform X1
jg26081	jcf7180001227009:39234-40475	SH6_Control	SH6_Treat	15.8328	35.6869	1.17248	2.25399	5e-05	0.000176096	mitochondrial assembly of ribosomal large subunit protein 1
jg27129	jcf7180001229631:58296-61274	SH6_Control	SH6_Treat	2256.33	5082.85	1.17166	2.25271	5e-05	0.000176096	60S ribosomal protein L27
jg24049	jcf7180001226836:37358-48654	SH6_Control	SH6_Treat	58.8771	132.392	1.16903	2.2486	5e-05	0.000176096	low molecular weight phosphotyrosine protein phosphatase isoform X1
jg16392	jcf7180001230763:16946-23951	SH6_Control	SH6_Treat	73.1436	164.429	1.16866	2.24803	5e-05	0.000176096	Trafficking protein particle complex subunit 2-like protein
jg19777	jcf7180001228040:66773-105163	SH6_Control	SH6_Treat	0.663295	1.48949	1.1671	2.2456	0.00015	0.000492664	vigilin
jg11485	jcf7180001227017:13011-59839	SH6_Control	SH6_Treat	4.92124	11.049	1.16682	2.24516	5e-05	0.000176096	kinase D-interacting substrate of 220 kDa B isoform X1
jg707	jcf7180001227669:15065-25751	SH6_Control	SH6_Treat	4.60858	10.3436	1.16634	2.24442	5e-05	0.000176096	serine/threonine-protein kinase SIK2-like
jg33319	jcf7180001227606:2482-29331	SH6_Control	SH6_Treat	3.42784	7.68426	1.16461	2.24173	5e-05	0.000176096	baculoviral IAP repeat-containing protein 6 isoform X3
jg13669	jcf7180001227793:1252-32165	SH6_Control	SH6_Treat	11.2801	25.14	1.15621	2.22871	5e-05	0.000176096	syntaxin-binding protein 1a isoform X2
jg37053	jcf7180001228378:9108-22244	SH6_Control	SH6_Treat	2.24072	4.98055	1.15234	2.22274	5e-05	0.000176096	aquaporin-9b
jg30759	jcf7180001226832:45647-50726	SH6_Control	SH6_Treat	1.53117	3.39963	1.15075	2.22029	5e-05	0.000176096	paired box protein Pax-1a
jg8969	jcf7180001228043:63-2501	SH6_Control	SH6_Treat	4.30984	9.54345	1.14688	2.21434	0.0023	0.00596685	---NA---
jg26762,jg26763	jcf7180001233425:1268-14150	SH6_Control	SH6_Treat	165.773	366.486	1.14455	2.21077	5e-05	0.000176096	cleavage and polyadenylation specificity factor subunit 2-like
jg39154	jcf7180001229624:1803-30332	SH6_Control	SH6_Treat	5.64974	12.4872	1.1442	2.21024	5e-05	0.000176096	sodium- and chloride-dependent creatine transporter 1
jg12797	jcf7180001226927:128947-144081	SH6_Control	SH6_Treat	11.0725	24.4182	1.14098	2.20531	5e-05	0.000176096	soluble guanylate cyclase 88E-like
jg12817	jcf7180001229237:34591-36722	SH6_Control	SH6_Treat	1039	2287.44	1.13854	2.20158	5e-05	0.000176096	cytochrome c oxidase subunit 6B1
jg21512	jcf7180001233848:13134-21908	SH6_Control	SH6_Treat	3.24628	7.12698	1.1345	2.19542	5e-05	0.000176096	coiled-coil domain-containing protein 107
jg11826	jcf7180001227000:13438-27640	SH6_Control	SH6_Treat	3.32345	7.26239	1.12776	2.18519	0.00025	0.00078783	N-ethylmaleimide-sensitive factor attachment protein, beta b
jg2909,jg2910	jcf7180001227016:40591-108476	SH6_Control	SH6_Treat	5.52105	12.0637	1.12766	2.18504	5e-05	0.000176096	regulator of G-protein signaling 3a isoform X1
jg12247	jcf7180001226951:83431-94556	SH6_Control	SH6_Treat	4.28664	9.35175	1.12539	2.18161	5e-05	0.000176096	protein shisa-5-like
jg32639	jcf7180001228392:29677-33979	SH6_Control	SH6_Treat	1.59946	3.48906	1.12525	2.18139	0.0001	0.000337316	solute carrier family 35 member G2b
jg2096	jcf7180001227936:5-22324	SH6_Control	SH6_Treat	38.2498	83.2183	1.12145	2.17566	5e-05	0.000176096	dolichyl-diphosphooligosaccharide--protein glycosyltransferase subunit 4
jg1521,jg1522	jcf7180001230056:14786-32345	SH6_Control	SH6_Treat	6.28206	13.6654	1.12122	2.17531	5e-05	0.000176096	C19orf47 -like protein
jg29412	jcf7180001227545:1206-16044	SH6_Control	SH6_Treat	4.13606	8.97988	1.11844	2.17112	5e-05	0.000176096	myocyte-specific enhancer factor 2C isoform X1
jg3571	jcf7180001228021:1654-7806	SH6_Control	SH6_Treat	2.08614	4.52751	1.11788	2.17028	5e-05	0.000176096	starch-binding domain-containing protein 1
jg24314	jcf7180001227815:14478-25455	SH6_Control	SH6_Treat	14.437	31.3111	1.1169	2.1688	5e-05	0.000176096	acyl-CoA desaturase-like
jg11055	jcf7180001227893:85-7093	SH6_Control	SH6_Treat	6.88221	14.9147	1.11579	2.16714	5e-05	0.000176096	G patch domain-containing protein 4
jg33748	jcf7180001229023:2120-16223	SH6_Control	SH6_Treat	1.34667	2.91833	1.11575	2.16708	5e-05	0.000176096	protein naked cuticle homolog 1
jg23737	jcf7180001233176:729-20625	SH6_Control	SH6_Treat	2.7265	5.89536	1.11253	2.16224	5e-05	0.000176096	gephyrin isoform X2
jg1268	jcf7180001228077:69404-70704	SH6_Control	SH6_Treat	88.4464	190.484	1.1068	2.15367	5e-05	0.000176096	replication protein A 14 kDa subunit
jg5631,jg5633	jcf7180001226808:1012-69223	SH6_Control	SH6_Treat	2.82627	6.07597	1.10421	2.14981	0.00295	0.00739001	---NA---
jg18777	jcf7180001227066:166804-171834	SH6_Control	SH6_Treat	64.6877	138.94	1.1029	2.14786	5e-05	0.000176096	complement C1q and tumor necrosis factor-related protein 9-like
jg8470	jcf7180001231454:12146-36307	SH6_Control	SH6_Treat	4.97832	10.6637	1.09898	2.14203	5e-05	0.000176096	peroxidasin isoform X1
jg17034,jg17036	jcf7180001229358:11484-27885	SH6_Control	SH6_Treat	41.5987	89.0979	1.09885	2.14184	5e-05	0.000176096	stathmin 1b
jg40126	jcf7180001228450:46821-55376	SH6_Control	SH6_Treat	6.60658	14.1288	1.09666	2.13859	5e-05	0.000176096	phosducin b
jg23528,jg23529	jcf7180001228887:65372-90243	SH6_Control	SH6_Treat	1.67266	3.57602	1.09621	2.13792	5e-05	0.000176096	GAS2-like protein 1
jg33459	jcf7180001230487:18024-23771	SH6_Control	SH6_Treat	15.4264	32.947	1.09475	2.13576	5e-05	0.000176096	sodium/potassium-transporting ATPase subunit beta-3
jg29102	jcf7180001227105:26162-47037	SH6_Control	SH6_Treat	8.6431	18.4403	1.09324	2.13353	5e-05	0.000176096	tetraspanin-17 isoform X2
jg13810	jcf7180001226736:259361-284831	SH6_Control	SH6_Treat	5.26328	11.1989	1.08932	2.12774	5e-05	0.000176096	ras-related protein Rab-3A
jg36553	jcf7180001228804:1122-9447	SH6_Control	SH6_Treat	0.488764	1.03713	1.08538	2.12193	0.00235	0.00608469	retinal guanylyl cyclase 1-like
jg17693	jcf7180001228837:44735-61858	SH6_Control	SH6_Treat	2.04558	4.33636	1.08397	2.11986	5e-05	0.000176096	pleckstrin homology domain-containing family M member 2 isoform X2
jg17059,jg17060	jcf7180001230877:11467-29980	SH6_Control	SH6_Treat	1.88719	3.99833	1.08316	2.11867	5e-05	0.000176096	hepatocyte cell adhesion molecule-like isoform X3
jg2734,jg2735	jcf7180001233441:4087-14317	SH6_Control	SH6_Treat	9.11081	19.2972	1.08274	2.11805	5e-05	0.000176096	another transcription unit protein-like
jg8637	jcf7180001228257:27856-146386	SH6_Control	SH6_Treat	1.77458	3.75821	1.08257	2.11781	5e-05	0.000176096	---NA---
jg14786	jcf7180001226901:17694-77430	SH6_Control	SH6_Treat	72.133	152.079	1.07609	2.10831	5e-05	0.000176096	RNA-directed DNA polymerase from mobile element jockey
jg24648	jcf7180001227084:71215-196806	SH6_Control	SH6_Treat	0.729401	1.5376	1.07589	2.10802	0.0001	0.000337316	---NA---
jg7235	jcf7180001231144:195947-225509	SH6_Control	SH6_Treat	0.956462	2.0154	1.07528	2.10713	5e-05	0.000176096	ABC transporter G family member 23 isoform X1
jg21796	jcf7180001227077:412800-417408	SH6_Control	SH6_Treat	0.854817	1.79797	1.07269	2.10335	0.0001	0.000337316	zinc finger protein 91-like
jg2624	jcf7180001230729:8816-20309	SH6_Control	SH6_Treat	1.42637	3.00006	1.07264	2.10328	0.00115	0.00318873	ectonucleoside triphosphate diphosphohydrolase 7-like
jg21217	jcf7180001234635:81-1733	SH6_Control	SH6_Treat	6.22799	13.0964	1.07233	2.10283	5e-05	0.000176096	ubiquilin-4-like
jg28299	jcf7180001227360:37701-41851	SH6_Control	SH6_Treat	3.51367	7.38628	1.07187	2.10216	5e-05	0.000176096	insulin gene enhancer protein ISL-3 isoform X5
jg24793	jcf7180001229382:3711-13113	SH6_Control	SH6_Treat	3.08308	6.47177	1.06979	2.09913	5e-05	0.000176096	coiled-coil domain-containing protein 3a
jg12003	jcf7180001233397:22343-137980	SH6_Control	SH6_Treat	1.6501	3.46314	1.06953	2.09875	5e-05	0.000176096	---NA---
jg5272	jcf7180001231149:29696-30286	SH6_Control	SH6_Treat	67.0661	140.585	1.06779	2.09622	5e-05	0.000176096	myosin regulatory light chain 2, atrial isoform
jg3287	jcf7180001230095:9198-15700	SH6_Control	SH6_Treat	48.505	101.601	1.06671	2.09465	5e-05	0.000176096	RPE-retinal G protein-coupled receptor-like
jg11879	jcf7180001235208:54838-65227	SH6_Control	SH6_Treat	33.5404	70.2283	1.06615	2.09384	5e-05	0.000176096	GNAI1 protein
jg3437	jcf7180001227055:30150-59354	SH6_Control	SH6_Treat	219.092	457.602	1.06255	2.08862	0.0001	0.000337316	sodium/potassium-transporting ATPase subunit beta-1a
jg20547	jcf7180001229794:248-5584	SH6_Control	SH6_Treat	0.631906	1.31895	1.06161	2.08726	0.00015	0.000492664	sphingosine kinase 1-like
jg39875,jg39876,jg39877,jg39878,jg39879	jcf7180001229893:5441-21256	SH6_Control	SH6_Treat	2.27684	4.74285	1.05872	2.08308	0.0015	0.00406181	---NA---
jg33255,jg33256	jcf7180001228782:35012-51236	SH6_Control	SH6_Treat	6.16761	12.8077	1.05423	2.07661	5e-05	0.000176096	neuronal-specific septin-3
jg39581	jcf7180001227142:16133-43364	SH6_Control	SH6_Treat	1.10268	2.28586	1.05172	2.073	5e-05	0.000176096	probable phospholipid-transporting ATPase VD isoform X2
jg7031	jcf7180001228543:116397-144961	SH6_Control	SH6_Treat	4.39592	9.10937	1.05119	2.07224	5e-05	0.000176096	apoptosis regulator Bcl-2
jg33318	jcf7180001229433:7711-23190	SH6_Control	SH6_Treat	12.8188	26.5547	1.05071	2.07155	5e-05	0.000176096	cytoplasmic dynein 1 light intermediate chain 2 isoform X2
jg1127	jcf7180001228120:471-21169	SH6_Control	SH6_Treat	2.17238	4.50009	1.05068	2.07151	5e-05	0.000176096	eukaryotic translation initiation factor 4 gamma 3 isoform X11
jg14845	jcf7180001227354:122995-124341	SH6_Control	SH6_Treat	966.104	1999.2	1.04917	2.06934	0.0009	0.00255085	General transcription factor IIH subunit 5
jg9138	jcf7180001233415:15487-45339	SH6_Control	SH6_Treat	0.885642	1.83152	1.04824	2.06801	0.0005	0.00149003	docking protein 6
jg24652	jcf7180001227253:23292-26832	SH6_Control	SH6_Treat	9.70602	20.057	1.04715	2.06644	5e-05	0.000176096	ciliary neurotrophic factor-like
jg2461	jcf7180001227426:63880-81234	SH6_Control	SH6_Treat	4.11233	8.49466	1.0466	2.06566	5e-05	0.000176096	ubiquitin carboxyl-terminal hydrolase 36
jg32316	jcf7180001231163:12645-17333	SH6_Control	SH6_Treat	2.41869	4.98782	1.04418	2.06219	5e-05	0.000176096	kinase D-interacting substrate of 220 kDa B isoform X1
jg8061	jcf7180001227830:7144-22056	SH6_Control	SH6_Treat	3.01703	6.21975	1.04373	2.06155	5e-05	0.000176096	elongation of very long chain fatty acids protein 6-like
jg22271,jg22272	jcf7180001226918:177718-198427	SH6_Control	SH6_Treat	3.49765	7.19066	1.03974	2.05586	0.0001	0.000337316	NUAK family SNF1-like kinase 1
jg8944	jcf7180001227455:20679-76447	SH6_Control	SH6_Treat	1.06039	2.17796	1.03838	2.05392	0.0002	0.000643455	calcium-activated potassium channel subunit alpha-1-like isoform X1
jg31990	jcf7180001227459:13733-29959	SH6_Control	SH6_Treat	0.68858	1.41339	1.03746	2.05261	5e-05	0.000176096	voltage-dependent calcium channel beta subunit-associated regulatory protein
jg16865	jcf7180001227917:121929-147049	SH6_Control	SH6_Treat	0.936173	1.91859	1.0352	2.0494	0.0001	0.000337316	alpha-1,6-mannosylglycoprotein 6-beta-N-acetylglucosaminyltransferase B-like isoform X2
jg20529	jcf7180001229060:0-2910	SH6_Control	SH6_Treat	9.02037	18.4776	1.03452	2.04843	5e-05	0.000176096	wiskott-Aldrich syndrome protein family member 1 isoform X1
jg29344	jcf7180001231288:129650-138981	SH6_Control	SH6_Treat	3.76691	7.71324	1.03396	2.04764	5e-05	0.000176096	Lysophospholipase D GDPD1
jg26168,jg26170	jcf7180001235120:174953-236742	SH6_Control	SH6_Treat	0.76393	1.56411	1.03383	2.04745	0.0001	0.000337316	multiple epidermal growth factor-like domains protein 6 isoform X1
jg518	jcf7180001227191:8384-43043	SH6_Control	SH6_Treat	7.23731	14.7874	1.03084	2.04321	5e-05	0.000176096	STE20-like kinase b
jg11416	jcf7180001229709:0-7191	SH6_Control	SH6_Treat	5.91756	12.0851	1.03015	2.04224	5e-05	0.000176096	homeodomain-interacting protein kinase 1-like isoform X3
jg40802	jcf7180001228702:753-13268	SH6_Control	SH6_Treat	1.37115	2.79783	1.02892	2.0405	5e-05	0.000176096	---NA---
jg18183	jcf7180001231271:77735-119145	SH6_Control	SH6_Treat	1.1806	2.40851	1.02863	2.04009	5e-05	0.000176096	nucleosome-remodeling factor subunit BPTF-like isoform X4
jg11367	jcf7180001231762:39309-64595	SH6_Control	SH6_Treat	1.75359	3.5737	1.02711	2.03794	5e-05	0.000176096	CREB-binding protein isoform X3
jg19706	jcf7180001232184:780-7411	SH6_Control	SH6_Treat	13.2186	26.879	1.02391	2.03342	5e-05	0.000176096	C9orf85 homolog
jg9737	jcf7180001227288:19675-40899	SH6_Control	SH6_Treat	1.15696	2.34983	1.02221	2.03103	5e-05	0.000176096	dual specificity protein phosphatase 3
jg29471	jcf7180001232863:18012-22054	SH6_Control	SH6_Treat	9.30934	18.9047	1.022	2.03073	5e-05	0.000176096	zinc finger CCCH domain-containing protein 18 isoform X1
jg12994	jcf7180001226986:42272-67736	SH6_Control	SH6_Treat	6.99265	14.1891	1.02087	2.02914	5e-05	0.000176096	phosphatidylinositol 5-phosphate 4-kinase type-2 beta
jg15855,jg15856	jcf7180001226956:8774-32847	SH6_Control	SH6_Treat	1.43733	2.91358	1.0194	2.02708	0.0005	0.00149003	cilia- and flagella-associated protein 251
jg27150	jcf7180001230918:11688-14682	SH6_Control	SH6_Treat	1.04606	2.1184	1.01801	2.02512	0.00015	0.000492664	doublesex- and mab-3-related transcription factor A2
jg19765,jg19766	jcf7180001229614:77-29644	SH6_Control	SH6_Treat	10.2459	20.7115	1.01539	2.02145	5e-05	0.000176096	protein CASP isoform X2
jg27162	jcf7180001227909:50928-58629	SH6_Control	SH6_Treat	5.81733	11.7522	1.01451	2.02022	5e-05	0.000176096	syntaxin-11-like
jg40705	jcf7180001231071:1266-7299	SH6_Control	SH6_Treat	1.3285	2.68311	1.01411	2.01966	5e-05	0.000176096	sterile alpha motif domain-containing protein 9-like
jg6725	jcf7180001230490:15645-21489	SH6_Control	SH6_Treat	1.78564	3.60622	1.01405	2.01957	0.00025	0.00078783	transcript variant X1
jg11064	jcf7180001227893:84454-147127	SH6_Control	SH6_Treat	0.698209	1.40775	1.01166	2.01623	5e-05	0.000176096	gamma-aminobutyric acid type B receptor subunit 1
jg18691	jcf7180001228115:7203-90906	SH6_Control	SH6_Treat	3.21645	6.45551	1.00506	2.00703	5e-05	0.000176096	unconventional myosin-VI-like
jg19674	jcf7180001226860:5347-10500	SH6_Control	SH6_Treat	2.68655	5.37353	1.00012	2.00017	5e-05	0.000176096	diencephalon/mesencephalon homeobox protein 1
jg392	jcf7180001227197:10311-20590	SH6_Control	SH6_Treat	0	0.873699	inf	#VALUE!	5e-05	0.000176096	voltage-dependent R-type calcium channel subunit alpha-1E-like isoform X2
jg27255	jcf7180001228006:12123-12591	SH6_Control	SH6_Treat	0	4.53467	inf	#VALUE!	5e-05	0.000176096	hypothetical protein PFLUV_G00136740
jg27297	jcf7180001228207:6186-9347	SH6_Control	SH6_Treat	0	9.0955	inf	#VALUE!	5e-05	0.000176096	---NA---
jg1446	jcf7180001231279:12660-13398	SH6_Control	SH6_Treat	0	1.21245	inf	#VALUE!	5e-05	0.000176096	Hypothetical predicted protein
jg2652	jcf7180001235995:9657-14514	SH6_Control	SH6_Treat	0	1.52117	inf	#VALUE!	5e-05	0.000176096	seizure protein 6 homolog isoform X2
jg35899	jcf7180001236230:5309-5925	SH6_Control	SH6_Treat	0	1.22729	inf	#VALUE!	5e-05	0.000176096	---NA---
jg38962	jcf7180001229110:10039-10409	SH6_Control	SH6_Treat	0	3.58963	inf	#VALUE!	0.00015	0.000492664	late histone H2B.L4
jg35270,jg35271	jcf7180001229546:35016-66612	SH6_Control	SH6_Treat	0	2.0705	inf	#VALUE!	0.00015	0.000492664	---NA---
jg37978	jcf7180001227938:15394-20108	SH6_Control	SH6_Treat	0	1.14448	inf	#VALUE!	0.0002	0.000643455	hypothetical protein EYF80_018505
jg33250	jcf7180001228782:2383-3653	SH6_Control	SH6_Treat	0	0.772951	inf	#VALUE!	0.0004	0.00121337	myoglobin
jg29563	jcf7180001233205:4269-4494	SH6_Control	SH6_Treat	0	5.85777	inf	#VALUE!	0.0008	0.00228963	---NA---
jg20201	jcf7180001227090:66523-77305	SH6_Control	SH6_Treat	1.28239	0.640547	-1.00146	-2.00203	0.00035	0.00107061	---NA---
jg13306	jcf7180001228881:42425-46931	SH6_Control	SH6_Treat	4.84168	2.4169	-1.00235	-2.00326	5e-05	0.000176096	alpha-(1,3)-fucosyltransferase 4-like
jg24417	jcf7180001228550:2343-9090	SH6_Control	SH6_Treat	2.4457	1.22064	-1.00261	-2.00362	0.00015	0.000492664	RecName: Full=Solute carrier family 22 member 6; AltName: Full=Organic anion transporter 1; AltName: Full=Renal organic anion transporter 1; Short=ROAT1
jg31931	jcf7180001233412:0-10385	SH6_Control	SH6_Treat	4.92914	2.45886	-1.00334	-2.00464	5e-05	0.000176096	gamma-taxilin isoform X1
jg39221	jcf7180001227601:22529-39567	SH6_Control	SH6_Treat	19.4447	9.68881	-1.00499	-2.00693	0.0019	0.00502772	programmed cell death protein 10
jg33613	jcf7180001232905:1625-6097	SH6_Control	SH6_Treat	3.27391	1.63082	-1.00542	-2.00753	0.001	0.00280764	UPF0524 protein C3orf70 homolog B
jg29337	jcf7180001231288:11458-14817	SH6_Control	SH6_Treat	4.14384	2.0617	-1.00713	-2.00991	0.0031	0.00773589	RecName: Full=Frizzled-9; AltName: Full=Frizzled-like protein 9; Short=rFz9; Flags: Precursor
jg40631	jcf7180001227128:43946-55965	SH6_Control	SH6_Treat	16.9397	8.4272	-1.00728	-2.01012	5e-05	0.000176096	RecName: Full=Serine/threonine-protein phosphatase 5; Short=PP5; AltName: Full=Protein phosphatase T; Short=PPT
jg11892	jcf7180001228192:0-32576	SH6_Control	SH6_Treat	5.49061	2.72383	-1.01133	-2.01577	5e-05	0.000176096	RecName: Full=SID1 transmembrane family member 2; Flags: Precursor
jg23530	jcf7180001228887:93246-101824	SH6_Control	SH6_Treat	32.4531	16.0876	-1.0124	-2.01726	5e-05	0.000176096	RecName: Full=RNA-binding protein FUS; AltName: Full=Protein pigpen
jg18789	jcf7180001227066:270474-308641	SH6_Control	SH6_Treat	18.4092	9.11957	-1.01339	-2.01865	5e-05	0.000176096	Gamma-sarcoglycan
jg14981	jcf7180001229958:76146-82644	SH6_Control	SH6_Treat	1.76885	0.875356	-1.01487	-2.02072	0.0003	0.000929752	CLOCK-interacting pacemaker-like isoform X1
jg28816	jcf7180001227665:63040-89415	SH6_Control	SH6_Treat	18.7644	9.28058	-1.01571	-2.0219	5e-05	0.000176096	RecName: Full=Motile sperm domain-containing protein 2
jg7375,jg7376	jcf7180001233795:3124-15454	SH6_Control	SH6_Treat	2.68318	1.3269	-1.01588	-2.02214	0.00325	0.00808215	predicted protein
jg34007	jcf7180001230896:14157-27965	SH6_Control	SH6_Treat	1.6796	0.830388	-1.01626	-2.02267	0.0002	0.000643455	RBBP8 N-terminal-like protein isoform X3
jg40814	jcf7180001235195:14908-26813	SH6_Control	SH6_Treat	8.84751	4.36906	-1.01795	-2.02504	5e-05	0.000176096	serine/threonine-protein phosphatase 4 regulatory subunit 3A isoform X2
jg40268	jcf7180001233423:36899-65683	SH6_Control	SH6_Treat	6.28421	3.10316	-1.01799	-2.0251	5e-05	0.000176096	dynamin-2-like isoform X2
jg18359	jcf7180001227975:22629-42646	SH6_Control	SH6_Treat	159.841	78.868	-1.01912	-2.02668	5e-05	0.000176096	RecName: Full=Succinate--CoA ligase [ADP/GDP-forming] subunit alpha, mitochondrial; AltName: Full=Succinyl-CoA synthetase subunit alpha; Short=SCS-alpha; Flags: Precursor
jg29105,jg29107	jcf7180001227105:110135-185122	SH6_Control	SH6_Treat	35.2391	17.3649	-1.021	-2.02933	0.00175	0.00466468	RecName: Full=Catenin alpha-2; AltName: Full=Alpha N-catenin
jg18182	jcf7180001231271:66985-74658	SH6_Control	SH6_Treat	22.5755	11.119	-1.02173	-2.03035	5e-05	0.000176096	RecName: Full=Nucleolar protein 11
jg37307	jcf7180001236000:682-2378	SH6_Control	SH6_Treat	3.53414	1.74046	-1.02189	-2.03058	0.00365	0.00896206	RecName: Full=Catechol O-methyltransferase
jg31558	jcf7180001230996:28445-32557	SH6_Control	SH6_Treat	22.611	11.1294	-1.02265	-2.03165	5e-05	0.000176096	RecName: Full=Uridylate-specific endoribonuclease C; AltName: Full=Protein endoU-C; Flags: Precursor
jg18552,jg18553	jcf7180001229901:106333-134897	SH6_Control	SH6_Treat	21.8115	10.723	-1.02438	-2.03409	0.0012	0.00331734	RecName: Full=Ras-related protein Rab-5A
jg37433	jcf7180001230410:2-11702	SH6_Control	SH6_Treat	2.39168	1.17575	-1.02444	-2.03417	5e-05	0.000176096	RecName: Full=Sorting nexin-21
jg37500	jcf7180001229580:16031-17035	SH6_Control	SH6_Treat	20.2743	9.94921	-1.027	-2.03778	5e-05	0.000176096	hypothetical protein EPR50_G00231260
jg17484,jg17485	jcf7180001226891:78561-79614	SH6_Control	SH6_Treat	12.7971	6.27521	-1.02808	-2.03931	0.00055	0.00162573	---NA---
jg17827	jcf7180001227306:72667-82341	SH6_Control	SH6_Treat	2.64099	1.29418	-1.02904	-2.04067	0.00025	0.00078783	ladinin-1 isoform X1
jg2821	jcf7180001230246:83535-91050	SH6_Control	SH6_Treat	6.94329	3.40177	-1.02933	-2.04108	5e-05	0.000176096	Exostosin-2
jg18792	jcf7180001227066:335106-363433	SH6_Control	SH6_Treat	21.0429	10.3058	-1.02988	-2.04185	5e-05	0.000176096	mitochondrial intermediate peptidase
jg39994	jcf7180001232019:2516-18497	SH6_Control	SH6_Treat	15.5932	7.63219	-1.03075	-2.04309	0.00045	0.00135331	CYFIP-related Rac1 interactor B isoform X1
jg1214	jcf7180001231135:24638-49526	SH6_Control	SH6_Treat	4.97669	2.4353	-1.03109	-2.04357	0.00195	0.00514876	protein RRP5 homolog isoform X1
jg33870	jcf7180001230893:2645-12300	SH6_Control	SH6_Treat	15.341	7.50284	-1.03189	-2.0447	5e-05	0.000176096	protein phosphatase 1F
jg14664	jcf7180001230275:9981-14739	SH6_Control	SH6_Treat	34.9587	17.0955	-1.03203	-2.0449	5e-05	0.000176096	RecName: Full=Endoplasmic reticulum protein SC65; AltName: Full=Leprecan-like protein 4; AltName: Full=Prolyl 3-hydroxylase family member 4; AltName: Full=Synaptonemal complex protein SC65; Flags: Precursor
jg579	jcf7180001232460:721-18937	SH6_Control	SH6_Treat	3.0948	1.51182	-1.03356	-2.04707	0.0003	0.000929752	RecName: Full=Lysosomal cobalamin transporter ABCD4; AltName: Full=ATP-binding cassette sub-family D member 4; AltName: Full=PMP70-related protein; Short=P70R; AltName: Full=Peroxisomal membrane protein 1-like; Short=PXMP1-L; AltName: Full=Peroxisomal membrane protein 69; Short=PMP69
jg36857,jg36858,jg36859	jcf7180001226739:24286-68572	SH6_Control	SH6_Treat	16.9594	8.28002	-1.03438	-2.04823	5e-05	0.000176096	manganese-dependent ADP-ribose/CDP-alcohol diphosphatase
jg11407	jcf7180001227500:12586-17535	SH6_Control	SH6_Treat	3.67305	1.79142	-1.03588	-2.05036	0.00035	0.00107061	tripartite motif-containing protein 35-like
jg16648	jcf7180001228882:441-8329	SH6_Control	SH6_Treat	24.0924	11.7355	-1.03769	-2.05294	0.00175	0.00466468	heterogeneous nuclear ribonucleoprotein H isoform X1
jg36549	jcf7180001231802:993-7848	SH6_Control	SH6_Treat	10.3232	5.01504	-1.04156	-2.05845	5e-05	0.000176096	RNA/RNP complex-1-interacting phosphatase-like isoform X1
jg8790,jg8791	jcf7180001229823:2445-43932	SH6_Control	SH6_Treat	2.16353	1.04948	-1.04371	-2.06152	0.00285	0.00716514	fibrous sheath CABYR-binding protein-like
jg8424	jcf7180001227265:1-5330	SH6_Control	SH6_Treat	13.4278	6.5135	-1.04372	-2.06154	0.0001	0.000337316	2-methoxy-6-polyprenyl-1,4-benzoquinol methylase, mitochondrial
jg28324	jcf7180001230302:2609-16900	SH6_Control	SH6_Treat	7.70023	3.73362	-1.04433	-2.06241	5e-05	0.000176096	RecName: Full=Adenosine receptor A1
jg32118	jcf7180001227200:18212-41073	SH6_Control	SH6_Treat	12.3236	5.96873	-1.04593	-2.0647	5e-05	0.000176096	RecName: Full=NADP-dependent malic enzyme; Short=NADP-ME
jg15217,jg15218	jcf7180001229705:23260-48723	SH6_Control	SH6_Treat	22.9195	11.0912	-1.04716	-2.06646	5e-05	0.000176096	sphingomyelin phosphodiesterase
jg37515	jcf7180001231040:0-11167	SH6_Control	SH6_Treat	64.546	31.2332	-1.04725	-2.06659	5e-05	0.000176096	hydroxysteroid dehydrogenase-like protein 2
jg5543	jcf7180001230402:362-7345	SH6_Control	SH6_Treat	19.7208	9.53929	-1.04777	-2.06733	5e-05	0.000176096	---NA---
jg33242	jcf7180001227869:183630-196411	SH6_Control	SH6_Treat	6.79048	3.28114	-1.04932	-2.06955	5e-05	0.000176096	RecName: Full=Ankyrin repeat and SOCS box protein 2; Short=ASB-2
jg36662	jcf7180001235092:670-9134	SH6_Control	SH6_Treat	2.2916	1.1071	-1.04957	-2.06991	0.0003	0.000929752	LINE-1 type transposase domain-containing 1
jg21111	jcf7180001227727:249439-254604	SH6_Control	SH6_Treat	5.19277	2.5049	-1.05175	-2.07304	5e-05	0.000176096	---NA---
jg19003	jcf7180001233532:1486-5278	SH6_Control	SH6_Treat	3.60126	1.73679	-1.05208	-2.07352	0.00045	0.00135331	RecName: Full=Proline-rich protein 14
jg12871	jcf7180001232601:7044-15342	SH6_Control	SH6_Treat	7.5749	3.653	-1.05214	-2.0736	5e-05	0.000176096	RecName: Full=Protein MAL2
jg25337	jcf7180001233142:755-8023	SH6_Control	SH6_Treat	24.8359	11.9671	-1.05335	-2.07534	0.0002	0.000643455	receptor expression-enhancing protein 3
jg5385	jcf7180001227218:106108-112057	SH6_Control	SH6_Treat	10783.7	5193.51	-1.05407	-2.07638	0.0015	0.00406181	myosin regulatory light chain 2, skeletal muscle isoform-like
jg28070	jcf7180001228494:104932-121535	SH6_Control	SH6_Treat	7.018	3.37653	-1.05552	-2.07847	5e-05	0.000176096	RecName: Full=MTOR-associated protein MEAK7; Short=MEAK7; AltName: Full=TBC/LysM-associated domain-containing protein 1; AltName: Full=TLD domain-containing protein 1
jg941	jcf7180001226935:79270-81101	SH6_Control	SH6_Treat	23.1176	11.1204	-1.05579	-2.07886	5e-05	0.000176096	RecName: Full=Transcription factor HES-5; AltName: Full=Hairy and enhancer of split 5
jg19415	jcf7180001232396:12610-26757	SH6_Control	SH6_Treat	83.4328	40.0775	-1.05782	-2.08178	5e-05	0.000176096	TMOD4 protein
jg27940	jcf7180001229872:18500-29825	SH6_Control	SH6_Treat	89.1532	42.6702	-1.06306	-2.08936	5e-05	0.000176096	---NA---
jg31514	jcf7180001230064:42714-45211	SH6_Control	SH6_Treat	5.19899	2.48571	-1.06457	-2.09155	0.00205	0.00538181	leucine-rich repeat-containing protein 30-like
jg26895	jcf7180001235190:84069-98534	SH6_Control	SH6_Treat	11.7483	5.6122	-1.06582	-2.09336	0.0001	0.000337316	RecName: Full=Inter-alpha-trypsin inhibitor heavy chain H3; Short=ITI heavy chain H3; Short=ITI-HC3; Short=Inter-alpha-inhibitor heavy chain 3; Flags: Precursor
jg9512	jcf7180001233150:52126-99314	SH6_Control	SH6_Treat	3.49103	1.66708	-1.06633	-2.0941	0.0003	0.000929752	RecName: Full=Vacuolar membrane-associated protein IML1
jg19619	jcf7180001229051:114689-121017	SH6_Control	SH6_Treat	8.65622	4.13117	-1.06719	-2.09535	5e-05	0.000176096	regulator of chromosome condensation
jg10549	jcf7180001232611:106366-184284	SH6_Control	SH6_Treat	5.94875	2.82557	-1.07405	-2.10534	0.0018	0.00478596	uncharacterized aarF domain-containing protein kinase 2
jg30460	jcf7180001231986:1468-28224	SH6_Control	SH6_Treat	1.31411	0.62269	-1.0775	-2.11038	0.0003	0.000929752	protein ITPRID1 isoform X6
jg28119	jcf7180001229378:1269-15309	SH6_Control	SH6_Treat	15.5595	7.37015	-1.07803	-2.11115	5e-05	0.000176096	vacuolar protein sorting-associated protein 41 homolog
jg31722	jcf7180001228983:8576-37686	SH6_Control	SH6_Treat	2.45791	1.16409	-1.07823	-2.11144	5e-05	0.000176096	lysine-specific demethylase 6A isoform X1
jg33660	jcf7180001226869:49466-56454	SH6_Control	SH6_Treat	42.6901	20.2146	-1.07851	-2.11185	5e-05	0.000176096	stress-induced-phosphoprotein 1
jg27735	jcf7180001234864:8211-14974	SH6_Control	SH6_Treat	2.1521	1.01736	-1.08091	-2.11537	0.00145	0.00393885	solute carrier family 35 member F2
jg30283	jcf7180001232440:3320-11157	SH6_Control	SH6_Treat	22.7267	10.7282	-1.08298	-2.11841	0.00015	0.000492664	RecName: Full=Delta-aminolevulinic acid dehydratase; Short=ALADH; AltName: Full=Porphobilinogen synthase
jg2992	jcf7180001226790:78856-101753	SH6_Control	SH6_Treat	2.45361	1.15815	-1.08308	-2.11855	5e-05	0.000176096	diacylglycerol kinase, alpha a
jg7613	jcf7180001227724:73903-89149	SH6_Control	SH6_Treat	4.24024	2.00036	-1.08389	-2.11974	0.0019	0.00502772	soluble calcium-activated nucleotidase 1-like isoform X1
jg24754	jcf7180001231967:25267-42150	SH6_Control	SH6_Treat	2.72717	1.28634	-1.08413	-2.1201	0.00025	0.00078783	BICD family-like cargo adapter 1
jg14849	jcf7180001227354:142827-153785	SH6_Control	SH6_Treat	7.94595	3.73383	-1.08956	-2.12809	0.0002	0.000643455	RecName: Full=Transmembrane protein 181
jg28063	jcf7180001228494:15328-27784	SH6_Control	SH6_Treat	13.4569	6.32145	-1.09002	-2.12877	5e-05	0.000176096	RecName: Full=Tyrosine aminotransferase; Short=TAT; AltName: Full=L-tyrosine:2-oxoglutarate aminotransferase
jg27242	jcf7180001233551:48443-65203	SH6_Control	SH6_Treat	19.6409	9.22605	-1.09007	-2.12884	5e-05	0.000176096	alanine aminotransferase 2-like
jg12223	jcf7180001227182:27495-38963	SH6_Control	SH6_Treat	26.5791	12.4775	-1.09096	-2.13016	5e-05	0.000176096	ubiquitin carboxyl-terminal hydrolase 5 isoform X2
jg6512	jcf7180001231309:7765-14105	SH6_Control	SH6_Treat	43.6385	20.4403	-1.09418	-2.13492	5e-05	0.000176096	H/ACA ribonucleoprotein complex subunit DKC1
jg28982,jg28983	jcf7180001228831:14069-28138	SH6_Control	SH6_Treat	18.3852	8.61124	-1.09426	-2.13504	5e-05	0.000176096	---NA---
jg8494	jcf7180001226865:18388-35822	SH6_Control	SH6_Treat	96.6471	45.2667	-1.09428	-2.13507	5e-05	0.000176096	14-3-3 protein epsilon-like
jg19504	jcf7180001227895:66157-73103	SH6_Control	SH6_Treat	10.256	4.79669	-1.09636	-2.13815	5e-05	0.000176096	transforming acidic coiled-coil-containing protein 3
jg18188	jcf7180001229555:146-27019	SH6_Control	SH6_Treat	6.51217	3.04407	-1.09713	-2.13929	0.00045	0.00135331	cadherin-15
jg31539	jcf7180001231630:10039-14228	SH6_Control	SH6_Treat	13.199	6.16912	-1.0973	-2.13954	5e-05	0.000176096	ribosome biogenesis protein BOP1
jg20539	jcf7180001229611:29015-34270	SH6_Control	SH6_Treat	2.65503	1.24058	-1.09772	-2.14016	0.00135	0.00369095	transmembrane 4 L6 family member 5
jg7183	jcf7180001233520:390-3840	SH6_Control	SH6_Treat	47.9893	22.402	-1.09909	-2.1422	5e-05	0.000176096	RecName: Full=T-complex protein 1 subunit gamma; Short=TCP-1-gamma; AltName: Full=CCT-gamma
jg1134	jcf7180001227446:33606-48209	SH6_Control	SH6_Treat	1.14723	0.535398	-1.09947	-2.14276	5e-05	0.000176096	polypeptide N-acetylgalactosaminyltransferase 12
jg6899	jcf7180001231491:17260-20282	SH6_Control	SH6_Treat	19.5846	9.13675	-1.09997	-2.1435	0.0002	0.000643455	RecName: Full=Phosphoserine aminotransferase; AltName: Full=Phosphohydroxythreonine aminotransferase; Short=PSAT
jg27357,jg27358	jcf7180001234115:39702-51887	SH6_Control	SH6_Treat	14.7321	6.86101	-1.10247	-2.14722	5e-05	0.000176096	TLC domain-containing protein 5a
jg12990	jcf7180001226986:4196-7560	SH6_Control	SH6_Treat	6.99394	3.25193	-1.10481	-2.15071	0.0005	0.00149003	secernin-2 isoform X2
jg24518	jcf7180001228592:32081-50223	SH6_Control	SH6_Treat	9.62717	4.47574	-1.10498	-2.15096	5e-05	0.000176096	RecName: Full=Carboxypeptidase B; Flags: Precursor
jg31088	jcf7180001229230:102583-107476	SH6_Control	SH6_Treat	68.6613	31.8685	-1.10737	-2.15453	5e-05	0.000176096	RecName: Full=Ubiquitin-conjugating enzyme E2 N; AltName: Full=E2 ubiquitin-conjugating enzyme N; AltName: Full=Ubiquitin carrier protein N; AltName: Full=Ubiquitin-protein ligase N
jg8107	jcf7180001230155:121177-137186	SH6_Control	SH6_Treat	2.66414	1.23332	-1.11112	-2.16013	0.0002	0.000643455	PCNA-interacting partner
jg8578	jcf7180001227675:56013-65902	SH6_Control	SH6_Treat	6.96284	3.22223	-1.11162	-2.16088	5e-05	0.000176096	inhibitor of nuclear factor kappa-B kinase subunit epsilon
jg13249	jcf7180001227068:43567-51176	SH6_Control	SH6_Treat	11.9717	5.53453	-1.1131	-2.1631	5e-05	0.000176096	---NA---
jg24410	jcf7180001232661:195-12485	SH6_Control	SH6_Treat	58.7366	27.1187	-1.11497	-2.16591	5e-05	0.000176096	RecName: Full=Retinal dehydrogenase 2; Short=RALDH 2; Short=RalDH2; AltName: Full=Aldehyde dehydrogenase family 1 member A2; AltName: Full=Retinaldehyde-specific dehydrogenase type 2; Short=RALDH(II)
jg12656	jcf7180001228388:7612-35233	SH6_Control	SH6_Treat	6.24953	2.88386	-1.11575	-2.16708	5e-05	0.000176096	RecName: Full=Dermatan-sulfate epimerase; Short=DS epimerase; AltName: Full=Chondroitin-glucuronate 5-epimerase; AltName: Full=Squamous cell carcinoma antigen recognized by T-cells 2; Short=SART-2; Flags: Precursor
jg34267	jcf7180001228699:752-29201	SH6_Control	SH6_Treat	86.1936	39.7678	-1.11598	-2.16742	5e-05	0.000176096	2-oxoisovalerate dehydrogenase subunit beta, mitochondrial
jg33289	jcf7180001228886:153884-162452	SH6_Control	SH6_Treat	1.32007	0.608893	-1.11635	-2.16798	0.0015	0.00406181	RecName: Full=Aspartate aminotransferase, cytoplasmic; Short=cAspAT; AltName: Full=Cysteine aminotransferase, cytoplasmic; AltName: Full=Cysteine transaminase, cytoplasmic; Short=cCAT; AltName: Full=Glutamate oxaloacetate transaminase 1; AltName: Full=Transaminase A
jg38796	jcf7180001229235:32237-42983	SH6_Control	SH6_Treat	7.74395	3.57142	-1.11657	-2.16831	5e-05	0.000176096	condensin complex subunit 1
jg22343	jcf7180001227898:20-28579	SH6_Control	SH6_Treat	6.99564	3.22438	-1.11743	-2.1696	5e-05	0.000176096	RecName: Full=Rho GTPase-activating protein 17; AltName: Full=Neuron-associated developmentally-regulated protein; Short=Nadrin; AltName: Full=Rho-type GTPase-activating protein 17
jg19117	jcf7180001227826:68399-77066	SH6_Control	SH6_Treat	17.9215	8.25261	-1.11877	-2.17162	5e-05	0.000176096	RecName: Full=Isovaleryl-CoA dehydrogenase, mitochondrial; Short=IVD; AltName: Full=Butyryl-CoA dehydrogenase; Flags: Precursor
jg2819	jcf7180001230246:5208-20455	SH6_Control	SH6_Treat	14.9917	6.89498	-1.12055	-2.1743	0.0008	0.00228963	RecName: Full=Caprin-1; AltName: Full=Cytoplasmic activation- and proliferation-associated protein 1; AltName: Full=GPI-anchored protein p137; Short=GPI-p137; Short=p137GPI; AltName: Full=RNA granule protein 105
jg17685	jcf7180001229497:9-7668	SH6_Control	SH6_Treat	7.20007	3.31134	-1.12059	-2.17436	0.00095	0.00267914	CD9 antigen isoform X1
jg28163	jcf7180001226721:110700-136200	SH6_Control	SH6_Treat	5.98689	2.75241	-1.12111	-2.17514	5e-05	0.000176096	SPARC-related modular calcium-binding protein 2 isoform X6
jg9731	jcf7180001234565:3-8652	SH6_Control	SH6_Treat	42.5566	19.5646	-1.12114	-2.17519	5e-05	0.000176096	RecName: Full=Heat shock 70 kDa protein 14
jg19512	jcf7180001229426:11742-19588	SH6_Control	SH6_Treat	13.4575	6.18526	-1.12151	-2.17575	5e-05	0.000176096	RecName: Full=CinA-like protein
jg922	jcf7180001228014:20238-38117	SH6_Control	SH6_Treat	9.37548	4.30303	-1.12354	-2.17881	0.002	0.00526875	RecName: Full=Charged multivesicular body protein 7; AltName: Full=Chromatin-modifying protein 7
jg13241	jcf7180001230245:32331-48074	SH6_Control	SH6_Treat	0.714263	0.327816	-1.12357	-2.17885	0.00025	0.00078783	RecName: Full=C2 domain-containing protein 3
jg3359	jcf7180001228868:43194-50013	SH6_Control	SH6_Treat	14.3132	6.56865	-1.12367	-2.17901	5e-05	0.000176096	RecName: Full=Lissencephaly-1 homolog
jg13242	jcf7180001230245:49045-53152	SH6_Control	SH6_Treat	16.3121	7.48337	-1.12418	-2.17978	5e-05	0.000176096	mitochondrial uncoupling protein 2-like
jg12504	jcf7180001233130:771-14585	SH6_Control	SH6_Treat	6.32462	2.90124	-1.12431	-2.17997	5e-05	0.000176096	probable leucine--tRNA ligase, mitochondrial
jg27198	jcf7180001228584:1300-18535	SH6_Control	SH6_Treat	12.0224	5.51339	-1.12471	-2.18058	5e-05	0.000176096	RecName: Full=Mothers against decapentaplegic homolog 1; Short=MAD homolog 1; Short=Mothers against DPP homolog 1; AltName: Full=SMAD family member 1; Short=SMAD 1; Short=Smad1
jg35031	jcf7180001232688:18-1931	SH6_Control	SH6_Treat	9.55983	4.38213	-1.12535	-2.18154	0.0001	0.000337316	tissue factor pathway inhibitor 2
jg33114	jcf7180001235028:22783-39822	SH6_Control	SH6_Treat	8.89755	4.0738	-1.12703	-2.18409	5e-05	0.000176096	RecName: Full=Semaphorin-4G; Flags: Precursor
jg22050	jcf7180001227501:132737-150955	SH6_Control	SH6_Treat	3.7035	1.69277	-1.1295	-2.18783	5e-05	0.000176096	RecName: Full=Thyroid hormone receptor-associated protein 3; AltName: Full=Thyroid hormone receptor-associated protein complex 150 kDa component; Short=Trap150
jg38416	jcf7180001228856:956-7415	SH6_Control	SH6_Treat	4.8389	2.21171	-1.12952	-2.18786	5e-05	0.000176096	---NA---
jg19617	jcf7180001229051:64823-74932	SH6_Control	SH6_Treat	4.46021	2.03815	-1.12985	-2.18836	5e-05	0.000176096	RecName: Full=Transcription elongation factor A protein 3; AltName: Full=Transcription elongation factor S-II protein 3; AltName: Full=Transcription elongation factor TFIIS.h
jg28674	jcf7180001227974:123715-133795	SH6_Control	SH6_Treat	2.04953	0.936121	-1.13053	-2.18939	0.0004	0.00121337	---NA---
jg12752	jcf7180001229610:49393-56929	SH6_Control	SH6_Treat	42.1269	19.1787	-1.13524	-2.19655	5e-05	0.000176096	pre-B-cell leukemia transcription factor 1-like
jg16855	jcf7180001227746:991-10669	SH6_Control	SH6_Treat	6.69183	3.04114	-1.13779	-2.20044	5e-05	0.000176096	RecName: Full=Galactocerebrosidase; Short=GALCERase; AltName: Full=Galactosylceramidase; Flags: Precursor
jg17991	jcf7180001227140:155432-155681	SH6_Control	SH6_Treat	68.243	31.0049	-1.13819	-2.20105	0.00075	0.00215767	RecName: Full=TAR DNA-binding protein 43; Short=TDP-43
jg12991	jcf7180001226986:13743-29140	SH6_Control	SH6_Treat	5.36982	2.4387	-1.13876	-2.20192	5e-05	0.000176096	RecName: Full=Transcription factor Sp8
jg20318	jcf7180001230279:84808-95564	SH6_Control	SH6_Treat	1.85518	0.841999	-1.13967	-2.20331	0.00105	0.0029347	cytochrome b561
jg2346	jcf7180001228980:1327-38525	SH6_Control	SH6_Treat	37.3594	16.9491	-1.14026	-2.20421	0.00025	0.00078783	RecName: Full=Derlin-1; AltName: Full=Der1-like protein 1
jg16317	jcf7180001232600:32-18498	SH6_Control	SH6_Treat	38.6785	17.5391	-1.14096	-2.20528	0.00015	0.000492664	prenylated Rab acceptor protein 1
jg32794	jcf7180001234648:1-3787	SH6_Control	SH6_Treat	134.578	60.8986	-1.14396	-2.20987	0.0016	0.00430454	hypothetical protein HF521_017819, partial
jg32159	jcf7180001226802:61925-63483	SH6_Control	SH6_Treat	4.53715	2.05271	-1.14426	-2.21033	0.00065	0.00189437	claudin-3-like
jg32655	jcf7180001230846:3297-13671	SH6_Control	SH6_Treat	5.43903	2.45898	-1.14529	-2.21191	5e-05	0.000176096	calcium uniporter protein, mitochondrial isoform X2
jg21762	jcf7180001227077:36251-61212	SH6_Control	SH6_Treat	4.49559	2.03153	-1.14595	-2.21292	5e-05	0.000176096	GRB10-interacting GYF protein 2 isoform X2
jg12965	jcf7180001228686:0-9677	SH6_Control	SH6_Treat	33.115	14.9197	-1.15027	-2.21955	5e-05	0.000176096	RecName: Full=Protein rapunzel
jg28460,jg28461	jcf7180001228170:59-11207	SH6_Control	SH6_Treat	8.61118	3.8787	-1.15064	-2.22012	5e-05	0.000176096	Bladder cancer-associated protein ZfBc10
jg2212	jcf7180001230892:1699-9856	SH6_Control	SH6_Treat	4.12113	1.85563	-1.15113	-2.22088	5e-05	0.000176096	metalloreductase STEAP4
jg24645	jcf7180001227084:32754-38998	SH6_Control	SH6_Treat	24.0066	10.7892	-1.15384	-2.22505	5e-05	0.000176096	interferon-related developmental regulator 1
jg31131	jcf7180001231137:70095-76751	SH6_Control	SH6_Treat	31.8466	14.2837	-1.15677	-2.22958	5e-05	0.000176096	RecName: Full=Coatomer subunit alpha; AltName: Full=Alpha-coat protein; Short=Alpha-COP; AltName: Full=HEP-COP; Short=HEPCOP; Contains: RecName: Full=Xenin; AltName: Full=Xenopsin-related peptide; Contains: RecName: Full=Proxenin
jg20542	jcf7180001229611:60787-85048	SH6_Control	SH6_Treat	0.779265	0.349135	-1.15833	-2.23199	0.00065	0.00189437	microtubule-associated protein 11 isoform X2
jg28183	jcf7180001228647:122029-125048	SH6_Control	SH6_Treat	3.94195	1.76181	-1.16185	-2.23744	5e-05	0.000176096	RecName: Full=Neuroblastoma suppressor of tumorigenicity 1; Flags: Precursor
jg18036	jcf7180001229409:63553-66653	SH6_Control	SH6_Treat	6.04182	2.6987	-1.16272	-2.23879	5e-05	0.000176096	---NA---
jg6493	jcf7180001227383:3004-19823	SH6_Control	SH6_Treat	5.87416	2.61735	-1.16628	-2.24432	0.00215	0.00561882	WD repeat domain 21
jg10192,jg10193	jcf7180001228738:5966-42076	SH6_Control	SH6_Treat	1.68477	0.749604	-1.16835	-2.24754	0.00115	0.00318873	E3 ubiquitin-protein ligase RNF166
jg24640	jcf7180001231466:205-10428	SH6_Control	SH6_Treat	5.93433	2.63709	-1.17014	-2.25034	5e-05	0.000176096	RecName: Full=Katanin p60 ATPase-containing subunit A1; Short=Katanin p60 subunit A1; AltName: Full=p60 katanin
jg25970	jcf7180001230069:0-7171	SH6_Control	SH6_Treat	6.56074	2.91075	-1.17247	-2.25397	5e-05	0.000176096	RecName: Full=Beta-glucuronidase; Flags: Precursor
jg24642	jcf7180001231466:20027-27601	SH6_Control	SH6_Treat	7.81276	3.46149	-1.17444	-2.25705	5e-05	0.000176096	TCB1 transposase
jg15010	jcf7180001231537:1450-2989	SH6_Control	SH6_Treat	23.9218	10.583	-1.17659	-2.26042	0.0003	0.000929752	RecName: Full=Diphthine methyl ester synthase; AltName: Full=Diphthamide biosynthesis methyltransferase
jg10547	jcf7180001232611:95286-102777	SH6_Control	SH6_Treat	5.5268	2.44409	-1.17715	-2.2613	5e-05	0.000176096	pseudouridylate synthase 7 homolog isoform X2
jg28665	jcf7180001228547:39467-48475	SH6_Control	SH6_Treat	3.32347	1.46969	-1.17718	-2.26134	5e-05	0.000176096	RecName: Full=Chromatin assembly factor 1 subunit B; Short=CAF-1 subunit B; AltName: Full=Chromatin assembly factor I p60 subunit; Short=CAF-I 60 kDa subunit; Short=CAF-I p60
jg35263	jcf7180001232047:2923-5658	SH6_Control	SH6_Treat	2.46303	1.08892	-1.17753	-2.26189	0.00035	0.00107061	homeobox protein Hox-A1a
jg30398	jcf7180001229833:10049-33290	SH6_Control	SH6_Treat	1.08926	0.480823	-1.17977	-2.26541	0.00115	0.00318873	RecName: Full=Hypoxia-inducible factor 1-alpha; Short=HIF-1-alpha; Short=HIF1-alpha
jg17694	jcf7180001228837:63153-66968	SH6_Control	SH6_Treat	91.6143	40.3913	-1.18153	-2.26817	5e-05	0.000176096	RecName: Full=Dolichyl-diphosphooligosaccharide--protein glycosyltransferase 48 kDa subunit; Short=DDOST 48 kDa subunit; Short=Oligosaccharyl transferase 48 kDa subunit; Flags: Precursor
jg18973	jcf7180001227059:85971-107910	SH6_Control	SH6_Treat	4.48049	1.97049	-1.1851	-2.27379	5e-05	0.000176096	importin-13-like isoform X1
jg10643	jcf7180001234546:5853-9877	SH6_Control	SH6_Treat	5.79358	2.54707	-1.18562	-2.27461	0.00025	0.00078783	olfactomedin-like
jg40260	jcf7180001232679:3643-5276	SH6_Control	SH6_Treat	5.58718	2.45612	-1.18574	-2.2748	0.00195	0.00514876	RecName: Full=Multiple inositol polyphosphate phosphatase 1; AltName: Full=2,3-bisphosphoglycerate 3-phosphatase; Short=2,3-BPG phosphatase; AltName: Full=Inositol (1,3,4,5)-tetrakisphosphate 3-phosphatase; Short=Ins(1,3,4,5)P(4) 3-phosphatase; Flags: Precursor
jg30397	jcf7180001229833:2746-6691	SH6_Control	SH6_Treat	9.76838	4.29234	-1.18636	-2.27578	0.00015	0.000492664	biotin--protein ligase isoform X2
jg5542	jcf7180001230402:362-7345	SH6_Control	SH6_Treat	182.484	80.1617	-1.18678	-2.27644	5e-05	0.000176096	transcription initiation factor TFIID subunit 10
jg879	jcf7180001231461:14762-22815	SH6_Control	SH6_Treat	30.3543	13.3287	-1.18736	-2.27736	5e-05	0.000176096	RecName: Full=Annexin A2; AltName: Full=Annexin II; AltName: Full=Annexin-2; AltName: Full=Calpactin I heavy chain; AltName: Full=Calpactin-1 heavy chain; AltName: Full=Chromobindin-8; AltName: Full=Lipocortin II; AltName: Full=Placental anticoagulant protein IV; Short=PAP-IV; AltName: Full=Protein I; AltName: Full=p36
jg31557	jcf7180001230996:3032-25280	SH6_Control	SH6_Treat	7.81677	3.43088	-1.18799	-2.27835	5e-05	0.000176096	liprin-beta-1b isoform X5
jg14236	jcf7180001230420:162-11333	SH6_Control	SH6_Treat	2.11571	0.92817	-1.18868	-2.27944	0.0001	0.000337316	RecName: Full=Alpha N-terminal protein methyltransferase 1; AltName: Full=X-Pro-Lys N-terminal protein methyltransferase 1; Short=NTM1
jg2707	jcf7180001228651:3647-18928	SH6_Control	SH6_Treat	52.5795	23.0617	-1.189	-2.27995	5e-05	0.000176096	cytochrome c oxidase assembly protein COX15 homolog
jg5324	jcf7180001230321:621-16542	SH6_Control	SH6_Treat	2.69535	1.18118	-1.19025	-2.28192	5e-05	0.000176096	RecName: Full=Integrin beta-2; AltName: Full=Cell surface adhesion glycoproteins LFA-1/CR3/p150,95 subunit beta; AltName: Full=Complement receptor C3 subunit beta; AltName: CD_antigen=CD18; Flags: Precursor
jg1523	jcf7180001230056:44493-61746	SH6_Control	SH6_Treat	30.4691	13.341	-1.19148	-2.28387	5e-05	0.000176096	RecName: Full=Calpain-2 catalytic subunit; AltName: Full=Calcium-activated neutral proteinase 2; Short=CANP 2; AltName: Full=Calpain M-type; AltName: Full=Calpain-2 large subunit; AltName: Full=Millimolar-calpain; Short=M-calpain; Flags: Precursor
jg1306	jcf7180001231654:1-15472	SH6_Control	SH6_Treat	4.99032	2.18341	-1.19255	-2.28556	0.0003	0.000929752	protein AF-10 isoform X1
jg13605	jcf7180001226698:111553-125435	SH6_Control	SH6_Treat	4.99965	2.1866	-1.19314	-2.2865	5e-05	0.000176096	MAM domain-containing protein 2-like
jg40079	jcf7180001227825:17188-24451	SH6_Control	SH6_Treat	17.7276	7.75162	-1.19343	-2.28696	5e-05	0.000176096	RecName: Full=Melanocortin receptor 4; Short=MC4-R
jg9510	jcf7180001233150:30144-51354	SH6_Control	SH6_Treat	6.73178	2.94299	-1.19371	-2.2874	5e-05	0.000176096	casein kinase I isoform X1
jg6501	jcf7180001226858:10225-65959	SH6_Control	SH6_Treat	4.95884	2.16695	-1.19434	-2.2884	5e-05	0.000176096	protein FAM13A isoform X5
jg13610	jcf7180001226698:169652-172281	SH6_Control	SH6_Treat	27.9042	12.1859	-1.19527	-2.28988	5e-05	0.000176096	RecName: Full=G2/mitotic-specific cyclin-B1
jg34569	jcf7180001232012:1099-15673	SH6_Control	SH6_Treat	6.68565	2.91742	-1.19637	-2.29162	0.00215	0.00561882	R-spondin-2
jg33913,jg33914	jcf7180001230867:15899-30541	SH6_Control	SH6_Treat	7.38695	3.21843	-1.19862	-2.2952	5e-05	0.000176096	protein kinase C, delta a
jg11501	jcf7180001229677:23471-30828	SH6_Control	SH6_Treat	12.247	5.33498	-1.19887	-2.2956	5e-05	0.000176096	RecName: Full=FAST kinase domain-containing protein 2, mitochondrial; Flags: Precursor
jg1271	jcf7180001231763:1341-11447	SH6_Control	SH6_Treat	1.50038	0.653129	-1.19989	-2.29722	5e-05	0.000176096	TBC1 domain family member 31
jg29668,jg29669,jg29670	jcf7180001227515:64505-105704	SH6_Control	SH6_Treat	5.16227	2.24526	-1.20112	-2.29918	5e-05	0.000176096	---NA---
jg21718	jcf7180001232912:1497-5539	SH6_Control	SH6_Treat	15.393	6.68493	-1.20329	-2.30264	5e-05	0.000176096	pancreatic alpha-amylase-like
jg28509	jcf7180001227264:3923-53223	SH6_Control	SH6_Treat	15.3617	6.66003	-1.20573	-2.30654	5e-05	0.000176096	RecName: Full=Lysosomal acid glucosylceramidase; AltName: Full=Acid beta-glucosidase; AltName: Full=Beta-glucocerebrosidase; AltName: Full=Cholesterol glucosyltransferase; Short=SGTase; AltName: Full=Cholesteryl-beta-glucosidase; AltName: Full=D-glucosyl-N-acylsphingosine glucohydrolase; Flags: Precursor
jg10101	jcf7180001227955:620-17250	SH6_Control	SH6_Treat	2.61683	1.13321	-1.2074	-2.30921	5e-05	0.000176096	RecName: Full=Myosin-1; AltName: Full=Myosin heavy chain 1; AltName: Full=Myosin heavy chain 2x; Short=MyHC-2x; AltName: Full=Myosin heavy chain, skeletal muscle, adult 1
jg11116	jcf7180001234275:1176-2619	SH6_Control	SH6_Treat	8.84764	3.8305	-1.20776	-2.30979	0.0006	0.00175944	hepatocyte nuclear factor 1-alpha
jg2217	jcf7180001230892:67007-92480	SH6_Control	SH6_Treat	4.71186	2.03613	-1.21047	-2.31413	5e-05	0.000176096	DENN domain-containing protein 3-like isoform X1
jg8492	jcf7180001226865:1242-5229	SH6_Control	SH6_Treat	10.2291	4.41945	-1.21075	-2.31458	5e-05	0.000176096	RecName: Full=Cytospin-A; AltName: Full=SPECC1-like protein; AltName: Full=Sperm antigen with calponin homology and coiled-coil domains 1-like
jg38115	jcf7180001230359:794-18423	SH6_Control	SH6_Treat	125.618	54.1859	-1.21305	-2.31827	5e-05	0.000176096	RecName: Full=Serine/threonine-protein phosphatase 2A 65 kDa regulatory subunit A beta isoform; AltName: Full=PP2A subunit A isoform PR65-beta; AltName: Full=PP2A subunit A isoform R1-beta
jg6403	jcf7180001228164:137-3646	SH6_Control	SH6_Treat	5.83253	2.51451	-1.21384	-2.31954	5e-05	0.000176096	sigma non-opioid intracellular receptor 1
jg8792	jcf7180001229823:2445-43932	SH6_Control	SH6_Treat	5.43099	2.34046	-1.21443	-2.32049	5e-05	0.000176096	nocturnin-like isoform X2
jg32924	jcf7180001232254:12792-14947	SH6_Control	SH6_Treat	66.1358	28.4848	-1.21524	-2.32179	5e-05	0.000176096	RecName: Full=ATP-dependent RNA helicase FAL1
jg2831	jcf7180001227358:263-6296	SH6_Control	SH6_Treat	97.8244	42.0901	-1.21671	-2.32416	5e-05	0.000176096	RecName: Full=Acetyl-CoA acetyltransferase, mitochondrial; AltName: Full=Acetoacetyl-CoA thiolase; Flags: Precursor
jg11417,jg11418	jcf7180001229709:7417-16949	SH6_Control	SH6_Treat	9.2101	3.96085	-1.21741	-2.32529	5e-05	0.000176096	RING finger protein 208-like
jg17802	jcf7180001227653:46945-55306	SH6_Control	SH6_Treat	4.87374	2.09176	-1.22032	-2.32998	5e-05	0.000176096	KICSTOR complex protein kaptin
jg25854	jcf7180001229156:4789-19459	SH6_Control	SH6_Treat	2.36104	1.01113	-1.22345	-2.33504	5e-05	0.000176096	pleckstrin homology domain-containing family G member 3 isoform X1
jg4002	jcf7180001227678:222-3468	SH6_Control	SH6_Treat	21.4213	9.15166	-1.22694	-2.3407	5e-05	0.000176096	galectin-3 isoform X1
jg1833	jcf7180001228052:24565-31796	SH6_Control	SH6_Treat	1.71899	0.733904	-1.2279	-2.34226	0.00015	0.000492664	SWI/SNF-related matrix-associated actin-dependent regulator of chromatin subfamily A containing DEAD/H box 1
jg23583	jcf7180001226797:98928-117033	SH6_Control	SH6_Treat	5.60738	2.39147	-1.22943	-2.34474	5e-05	0.000176096	glomulin, FKBP associated protein a
jg18468	jcf7180001235086:1347-8097	SH6_Control	SH6_Treat	4.29428	1.83125	-1.22958	-2.34499	0.0002	0.000643455	ATP-dependent RNA helicase DQX1
jg28657,jg28658	jcf7180001230994:14733-17691	SH6_Control	SH6_Treat	120.592	51.3899	-1.23057	-2.3466	5e-05	0.000176096	RecName: Full=Pancreatic progenitor cell differentiation and proliferation factor B; AltName: Full=Exocrine differentiation and proliferation factor B
jg26935,jg26936	jcf7180001229482:1454-26969	SH6_Control	SH6_Treat	7.08803	2.99593	-1.24238	-2.36589	0.00065	0.00189437	RecName: Full=Coagulation factor X; AltName: Full=Stuart factor; Contains: RecName: Full=Factor X light chain; Contains: RecName: Full=Factor X heavy chain; Contains: RecName: Full=Activated factor Xa heavy chain; Flags: Precursor
jg3015	jcf7180001231783:3045-6588	SH6_Control	SH6_Treat	11.948	5.03947	-1.24543	-2.37089	0.0003	0.000929752	RecName: Full=Lysosomal cobalamin transport escort protein LMBD1; Short=LMBD1; AltName: Full=LMBR1 domain-containing protein 1
jg18187	jcf7180001229555:146-27019	SH6_Control	SH6_Treat	14.8191	6.2484	-1.2459	-2.37166	5e-05	0.000176096	paraplegin
jg40213	jcf7180001228039:28562-52767	SH6_Control	SH6_Treat	5.83692	2.46041	-1.24631	-2.37234	5e-05	0.000176096	transmembrane protein 150A-like
jg5463	jcf7180001229055:19671-61345	SH6_Control	SH6_Treat	2.78984	1.17535	-1.2471	-2.37364	0.00025	0.00078783	RecName: Full=Clathrin coat assembly protein AP180; AltName: Full=91 kDa synaptosomal-associated protein; AltName: Full=Clathrin coat-associated protein AP180; AltName: Full=Phosphoprotein F1-20
jg38945	jcf7180001226846:28568-31800	SH6_Control	SH6_Treat	37.389	15.7378	-1.24838	-2.37575	5e-05	0.000176096	RecName: Full=Ras-related protein Rab-11A; Flags: Precursor
jg11357	jcf7180001233112:24351-28578	SH6_Control	SH6_Treat	0.956336	0.402502	-1.24852	-2.37598	0.00235	0.00608469	RecName: Full=Ephexin-1; AltName: Full=Eph-interacting exchange protein; AltName: Full=Neuronal guanine nucleotide exchange factor
jg4654	jcf7180001228834:23397-30764	SH6_Control	SH6_Treat	6.60948	2.7807	-1.24909	-2.37691	5e-05	0.000176096	RecName: Full=F-box only protein 25
jg11217	jcf7180001228081:13806-23104	SH6_Control	SH6_Treat	2.03123	0.854541	-1.24914	-2.377	5e-05	0.000176096	calcitonin gene-related peptide type 1 receptor-like isoform X1
jg3371	jcf7180001235998:53071-88437	SH6_Control	SH6_Treat	4.92069	2.0679	-1.25069	-2.37955	5e-05	0.000176096	RecName: Full=Galactokinase; AltName: Full=Galactose kinase
jg31205	jcf7180001227980:21800-29594	SH6_Control	SH6_Treat	2.34824	0.986569	-1.25109	-2.38021	5e-05	0.000176096	RecName: Full=Mitogen-activated protein kinase 7; Short=MAP kinase 7; Short=MAPK 7; AltName: Full=Big MAP kinase 1; Short=BMK-1; AltName: Full=Extracellular signal-regulated kinase 5; Short=ERK-5
jg928	jcf7180001227785:78550-83892	SH6_Control	SH6_Treat	2.92521	1.22712	-1.25326	-2.38379	0.0001	0.000337316	uncharacterized protein si:dkey-24l11.2
jg4982	jcf7180001229556:23706-53422	SH6_Control	SH6_Treat	9.2791	3.89219	-1.2534	-2.38403	5e-05	0.000176096	RecName: Full=Nuclear pore complex protein Nup93; AltName: Full=93 kDa nucleoporin; AltName: Full=Nucleoporin Nup93
jg16763	jcf7180001235252:113-3425	SH6_Control	SH6_Treat	8.36847	3.50283	-1.25644	-2.38905	5e-05	0.000176096	RecName: Full=Methylenetetrahydrofolate reductase
jg20705	jcf7180001230816:166133-174643	SH6_Control	SH6_Treat	32.3755	13.5352	-1.25819	-2.39195	5e-05	0.000176096	extracellular matrix protein 1-like
jg2230	jcf7180001234829:40038-47619	SH6_Control	SH6_Treat	1.71011	0.714857	-1.25837	-2.39225	0.0005	0.00149003	Multidrug resistance-associated protein 5
jg39247	jcf7180001229388:142976-155379	SH6_Control	SH6_Treat	0.971238	0.405802	-1.25905	-2.39338	0.0019	0.00502772	RecName: Full=Glycosaminoglycan xylosylkinase; AltName: Full=Xylose kinase
jg10604	jcf7180001229964:166-27190	SH6_Control	SH6_Treat	5.88486	2.45452	-1.26156	-2.39755	5e-05	0.000176096	RecName: Full=F-box/LRR-repeat protein 21; AltName: Full=F-box and leucine-rich repeat protein 21
jg23356	jcf7180001235973:18131-58476	SH6_Control	SH6_Treat	5.90372	2.46106	-1.26235	-2.39886	5e-05	0.000176096	sushi domain-containing protein 4-like isoform X1
jg7622	jcf7180001233115:17074-24035	SH6_Control	SH6_Treat	6.68377	2.78385	-1.26358	-2.40091	5e-05	0.000176096	RecName: Full=CCR4-NOT transcription complex subunit 7; AltName: Full=CCR4-associated factor 1; Short=CAF-1
jg29089	jcf7180001230165:25733-35773	SH6_Control	SH6_Treat	25.6112	10.6487	-1.26609	-2.40509	5e-05	0.000176096	RecName: Full=General transcription factor IIH subunit 4; AltName: Full=Basic transcription factor 2 52 kDa subunit; Short=BTF2 p52; AltName: Full=General transcription factor IIH polypeptide 4; AltName: Full=TFIIH basal transcription factor complex p52 subunit
jg11811	jcf7180001226755:121779-140627	SH6_Control	SH6_Treat	3.47039	1.44174	-1.26729	-2.40709	5e-05	0.000176096	ataxin-10
jg14893	jcf7180001227918:104395-154857	SH6_Control	SH6_Treat	1.3106	0.543112	-1.27091	-2.41314	0.00205	0.00538181	LIM homeobox transcription factor 1-beta-like
jg25049	jcf7180001234252:0-3137	SH6_Control	SH6_Treat	4.5131	1.867	-1.2734	-2.41731	0.004	0.0097307	WAS/WASL-interacting protein family member 2
jg1589	jcf7180001228428:186-16658	SH6_Control	SH6_Treat	3.90373	1.61004	-1.27776	-2.42462	0.0002	0.000643455	RecName: Full=SH2 domain-containing protein 4A
jg13749	jcf7180001227278:0-2807	SH6_Control	SH6_Treat	23.2704	9.55503	-1.28416	-2.4354	5e-05	0.000176096	transmembrane protein 130
jg9979	jcf7180001227369:137441-163958	SH6_Control	SH6_Treat	9.69799	3.9802	-1.28485	-2.43657	0.0006	0.00175944	pre-rRNA-processing protein TSR1 homolog
jg9562	jcf7180001226866:219228-282035	SH6_Control	SH6_Treat	1.18946	0.485999	-1.29128	-2.44745	0.00015	0.000492664	ryanodine receptor 1-like isoform X13
jg20258	jcf7180001227572:491-10557	SH6_Control	SH6_Treat	6.15168	2.51186	-1.29222	-2.44905	5e-05	0.000176096	von Willebrand factor A domain-containing protein 1
jg12799	jcf7180001226927:145654-157491	SH6_Control	SH6_Treat	22.6084	9.20241	-1.29677	-2.45678	5e-05	0.000176096	RecName: Full=Pre-mRNA-splicing factor RBM22; AltName: Full=RNA-binding motif protein 22
jg19749	jcf7180001228046:933-15146	SH6_Control	SH6_Treat	0.919137	0.372437	-1.30328	-2.46789	0.0009	0.00255085	nck-associated protein 1-like
jg3914	jcf7180001234542:6211-13373	SH6_Control	SH6_Treat	6.0907	2.46704	-1.30383	-2.46883	5e-05	0.000176096	RecName: Full=Patatin-like phospholipase domain-containing protein 2; AltName: Full=Adipose triglyceride lipase
jg2908	jcf7180001234605:75-4194	SH6_Control	SH6_Treat	4.12417	1.66907	-1.30506	-2.47094	5e-05	0.000176096	high-affinity choline transporter 1-like isoform X2
jg38320	jcf7180001228384:4239-34092	SH6_Control	SH6_Treat	5.58833	2.26125	-1.3053	-2.47135	0.0005	0.00149003	lysine-specific demethylase 5C isoform X1
jg28176	jcf7180001230558:25869-34978	SH6_Control	SH6_Treat	6.80016	2.74005	-1.31137	-2.48177	5e-05	0.000176096	tripartite motif-containing protein 45
jg19615	jcf7180001229051:19518-28200	SH6_Control	SH6_Treat	3.32047	1.33587	-1.31361	-2.48563	5e-05	0.000176096	palmitoyltransferase ZDHHC18a isoform X1
jg29385	jcf7180001227686:13224-17684	SH6_Control	SH6_Treat	13.9659	5.61234	-1.31523	-2.48842	5e-05	0.000176096	RecName: Full=Transcription cofactor vestigial-like protein 4; Short=Vgl-4
jg11486	jcf7180001227017:59944-67712	SH6_Control	SH6_Treat	88.5356	35.5509	-1.31637	-2.49039	5e-05	0.000176096	RecName: Full=DNA-binding protein inhibitor ID-2; AltName: Full=Inhibitor of DNA binding 2; AltName: Full=Inhibitor of differentiation 2
jg18728	jcf7180001227071:9348-51011	SH6_Control	SH6_Treat	1.25227	0.502009	-1.31875	-2.4945	5e-05	0.000176096	cGMP-inhibited 3',5'-cyclic phosphodiesterase B isoform X1
jg34520	jcf7180001229162:54627-81300	SH6_Control	SH6_Treat	2.91109	1.16624	-1.3197	-2.49614	5e-05	0.000176096	dedicator of cytokinesis protein 5 isoform X1
jg9822	jcf7180001226821:89004-97559	SH6_Control	SH6_Treat	2.712	1.08614	-1.32014	-2.4969	5e-05	0.000176096	RecName: Full=Transmembrane protein 51
jg39370	jcf7180001227308:45554-49074	SH6_Control	SH6_Treat	5.24702	2.09641	-1.32358	-2.50286	5e-05	0.000176096	RecName: Full=52 kDa repressor of the inhibitor of the protein kinase; Short=p52rIPK; AltName: Full=58 kDa interferon-induced protein kinase-interacting protein; Short=p58IPK-interacting protein; AltName: Full=Death-associated protein 4; AltName: Full=THAP domain-containing protein 0; AltName: Full=THAP domain-containing protein 12
jg28667	jcf7180001228547:50156-64025	SH6_Control	SH6_Treat	1.51602	0.604515	-1.32643	-2.50781	5e-05	0.000176096	RecName: Full=Zinc finger and BTB domain-containing protein 7B; AltName: Full=Krueppel-related zinc finger protein cKrox; Short=c-Krox; AltName: Full=T-helper-inducing POZ/Krueppel-like factor; AltName: Full=Zinc finger protein 67; Short=Zfp-67; AltName: Full=Zinc finger protein Th-POK
jg24990	jcf7180001227008:73006-113038	SH6_Control	SH6_Treat	3.66733	1.46185	-1.32693	-2.50868	5e-05	0.000176096	vacuole membrane protein 1-like isoform X2
jg19354	jcf7180001232437:4961-27567	SH6_Control	SH6_Treat	1.3018	0.518615	-1.32778	-2.51016	0.0035	0.00862881	RecName: Full=Aprataxin and PNK-like factor; AltName: Full=Apurinic-apyrimidinic endonuclease APLF
jg9781	jcf7180001227961:28563-34413	SH6_Control	SH6_Treat	7.53453	3.00049	-1.32832	-2.5111	5e-05	0.000176096	RecName: Full=Ufm1-specific protease 2; Short=UfSP2
jg11551	jcf7180001228955:53411-55974	SH6_Control	SH6_Treat	3.77455	1.50135	-1.33004	-2.5141	5e-05	0.000176096	neural Wiskott-Aldrich syndrome protein-like isoform X2
jg4653	jcf7180001228834:7625-19086	SH6_Control	SH6_Treat	2.24078	0.89115	-1.33026	-2.51448	5e-05	0.000176096	kelch-like protein 38
jg10117	jcf7180001233909:189-3019	SH6_Control	SH6_Treat	17.0018	6.75397	-1.33188	-2.5173	5e-05	0.000176096	far upstream element-binding protein 3-like
jg30602	jcf7180001234032:2148-8064	SH6_Control	SH6_Treat	2.68262	1.06416	-1.33393	-2.52088	5e-05	0.000176096	RecName: Full=Enzymatic polyprotein; Includes: RecName: Full=Aspartic protease; Includes: RecName: Full=Endonuclease; Includes: RecName: Full=Reverse transcriptase
jg28904	jcf7180001228085:10755-21498	SH6_Control	SH6_Treat	23.687	9.37476	-1.33724	-2.52667	5e-05	0.000176096	glycogenin-1-like isoform X2
jg28663	jcf7180001228547:935-19394	SH6_Control	SH6_Treat	7.07692	2.79996	-1.33772	-2.52752	5e-05	0.000176096	RecName: Full=Protein dopey-2
jg24444	jcf7180001228793:684-9249	SH6_Control	SH6_Treat	17.8389	7.04659	-1.34003	-2.53157	5e-05	0.000176096	RecName: Full=DnaJ homolog subfamily B member 6
jg25247	jcf7180001228382:41851-46355	SH6_Control	SH6_Treat	7.55352	2.97818	-1.34272	-2.53629	5e-05	0.000176096	RecName: Full=Ecto-ADP-ribosyltransferase 4; AltName: Full=ADP-ribosyltransferase C2 and C3 toxin-like 4; Short=ARTC4; AltName: Full=Mono(ADP-ribosyl)transferase 4; AltName: Full=NAD(P)(+)--arginine ADP-ribosyltransferase 4; AltName: CD_antigen=CD297; Flags: Precursor
jg18470	jcf7180001235086:19140-31169	SH6_Control	SH6_Treat	9.88821	3.88773	-1.34678	-2.54344	5e-05	0.000176096	RecName: Full=TBC1 domain family member 13
jg18163	jcf7180001227183:85769-98740	SH6_Control	SH6_Treat	1.96758	0.771946	-1.34985	-2.54886	5e-05	0.000176096	DNA cross-link repair 1A protein
jg8673	jcf7180001228635:26499-41673	SH6_Control	SH6_Treat	4.11584	1.61411	-1.35045	-2.54992	0.00015	0.000492664	RecName: Full=Abl interactor 2; AltName: Full=Abelson interactor 2; Short=Abi-2; AltName: Full=Abl-binding protein 3; Short=AblBP3; AltName: Full=Arg-binding protein 1; Short=ArgBP1
jg34001	jcf7180001233474:1636-8781	SH6_Control	SH6_Treat	3.42261	1.34019	-1.35266	-2.55383	5e-05	0.000176096	zinc finger C3H1 domain-containing protein-like isoform X3
jg2985	jcf7180001226790:2794-7939	SH6_Control	SH6_Treat	20.4272	7.99489	-1.35334	-2.55503	5e-05	0.000176096	ORM1-like protein 2
jg34296	jcf7180001231191:54146-62963	SH6_Control	SH6_Treat	3.35136	1.30738	-1.35807	-2.56342	5e-05	0.000176096	WT1 transcription factor b isoform X1
jg40210	jcf7180001228039:6785-12934	SH6_Control	SH6_Treat	4.71434	1.83743	-1.35937	-2.56573	5e-05	0.000176096	RecName: Full=Storkhead-box protein 2
jg23352,jg23353	jcf7180001235973:896-8509	SH6_Control	SH6_Treat	17.3022	6.73792	-1.36058	-2.56788	5e-05	0.000176096	RecName: Full=Glutathione peroxidase 1; Short=GPx-1; Short=GSHPx-1; AltName: Full=Cellular glutathione peroxidase
jg6042,jg6043,jg6044	jcf7180001227026:77250-96174	SH6_Control	SH6_Treat	4.66045	1.80976	-1.36467	-2.57517	5e-05	0.000176096	b(0,+)-type amino acid transporter 1-like
jg19329	jcf7180001227189:26760-32595	SH6_Control	SH6_Treat	0.891478	0.345283	-1.36842	-2.58188	0.00195	0.00514876	RecName: Full=Serine/threonine-protein kinase SBK1; AltName: Full=SH3-binding kinase 1
jg11764	jcf7180001227763:64370-71206	SH6_Control	SH6_Treat	7.44595	2.87822	-1.37128	-2.587	5e-05	0.000176096	RecName: Full=Krev interaction trapped protein 1; Short=Krev interaction trapped 1; AltName: Full=Cerebral cavernous malformations 1 protein homolog
jg2350	jcf7180001227753:3180-22890	SH6_Control	SH6_Treat	6.53235	2.52393	-1.37193	-2.58817	5e-05	0.000176096	RecName: Full=Ribosomal protein S6 kinase alpha-1; Short=S6K-alpha-1; AltName: Full=90 kDa ribosomal protein S6 kinase 1; Short=p90-RSK 1; Short=p90RSK1; Short=p90S6K; AltName: Full=MAP kinase-activated protein kinase 1a; Short=MAPK-activated protein kinase 1a; Short=MAPKAP kinase 1a; Short=MAPKAPK-1a; AltName: Full=Ribosomal S6 kinase 1; Short=RSK-1
jg20668	jcf7180001228290:67766-79959	SH6_Control	SH6_Treat	3.38145	1.30386	-1.37485	-2.59341	5e-05	0.000176096	EF-hand calcium-binding domain-containing protein 7
jg12222	jcf7180001227182:19073-27386	SH6_Control	SH6_Treat	6.17603	2.38093	-1.37516	-2.59397	5e-05	0.000176096	prolyl 3-hydroxylase 3
jg10020	jcf7180001230500:23769-28528	SH6_Control	SH6_Treat	23.9182	9.21616	-1.37587	-2.59524	5e-05	0.000176096	aldo-keto reductase family 1 member D1-like
jg12787	jcf7180001226927:15868-24192	SH6_Control	SH6_Treat	3.26879	1.25859	-1.37695	-2.59719	5e-05	0.000176096	SUMO-interacting motif-containing protein 1 isoform X1
jg24799	jcf7180001228470:49848-62996	SH6_Control	SH6_Treat	7.18088	2.7627	-1.37808	-2.59922	5e-05	0.000176096	ceramide kinase family protein
jg20067	jcf7180001230783:51499-60980	SH6_Control	SH6_Treat	89.0947	34.2325	-1.37997	-2.60263	5e-05	0.000176096	---NA---
jg31762	jcf7180001231045:15864-18696	SH6_Control	SH6_Treat	3.7581	1.4428	-1.38114	-2.60474	5e-05	0.000176096	gastrula zinc finger protein XlCGF57.1-like
jg15025	jcf7180001229416:19489-50734	SH6_Control	SH6_Treat	1.82276	0.698702	-1.38338	-2.60879	0.0007	0.00202654	rho guanine nucleotide exchange factor 38
jg22910	jcf7180001232166:2429-16925	SH6_Control	SH6_Treat	85.7723	32.8615	-1.38412	-2.61013	5e-05	0.000176096	RecName: Full=F-actin-capping protein subunit beta
jg23421	jcf7180001227635:48395-68598	SH6_Control	SH6_Treat	72.5138	27.7489	-1.38582	-2.6132	5e-05	0.000176096	phosphoglycerate kinase 1
jg8988	jcf7180001227083:18941-36827	SH6_Control	SH6_Treat	17.6337	6.73995	-1.38753	-2.6163	5e-05	0.000176096	FGGY carbohydrate kinase domain-containing protein isoform X1
jg3269	jcf7180001226791:48755-55894	SH6_Control	SH6_Treat	0.913276	0.348802	-1.38864	-2.61832	0.00215	0.00561882	osteopontin isoform X1
jg8104	jcf7180001230155:80876-89159	SH6_Control	SH6_Treat	2.27019	0.864242	-1.3933	-2.62679	5e-05	0.000176096	zinc finger protein 14-like
jg29343	jcf7180001231288:116208-128857	SH6_Control	SH6_Treat	4.93437	1.87667	-1.39469	-2.62932	0.0026	0.00660721	protein yippee-like 2 isoform X1
jg19346	jcf7180001227136:36584-46971	SH6_Control	SH6_Treat	16.5599	6.29479	-1.39546	-2.63072	0.0008	0.00228963	RecName: Full=Serine/threonine-protein phosphatase 4 catalytic subunit; Short=PP4C; Short=Pp4
jg11548	jcf7180001228955:40912-45393	SH6_Control	SH6_Treat	1.09076	0.4146	-1.39554	-2.63087	0.00055	0.00162573	ankyrin repeat and SOCS box protein 15-like isoform X1
jg20783	jcf7180001227274:62281-68778	SH6_Control	SH6_Treat	4.02246	1.52883	-1.39565	-2.63107	5e-05	0.000176096	insulin-like growth factor-binding protein 6b
jg38331	jcf7180001228697:23609-33993	SH6_Control	SH6_Treat	5.12453	1.94716	-1.39604	-2.63178	5e-05	0.000176096	RecName: Full=Kelch domain-containing protein 4
jg23677	jcf7180001228984:536-30864	SH6_Control	SH6_Treat	2.6388	1.00061	-1.399	-2.63719	5e-05	0.000176096	Transposable element Tcb1 transposase
jg36417	jcf7180001227424:4149-37386	SH6_Control	SH6_Treat	5.89119	2.23046	-1.40122	-2.64125	5e-05	0.000176096	VPS9 domain-containing protein 1 isoform X1
jg1563	jcf7180001236024:2407-3633	SH6_Control	SH6_Treat	13.2105	5.00012	-1.40165	-2.64204	0.0008	0.00228963	RecName: Full=Hypoxia up-regulated protein 1; Flags: Precursor
jg3305	jcf7180001229545:8249-14310	SH6_Control	SH6_Treat	1.21556	0.458723	-1.40592	-2.64987	0.00065	0.00189437	---NA---
jg19404,jg19405	jcf7180001226974:7653-42669	SH6_Control	SH6_Treat	25.8406	9.74625	-1.40672	-2.65134	5e-05	0.000176096	RecName: Full=StAR-related lipid transfer protein 3; AltName: Full=MLN64-like protein; AltName: Full=START domain-containing protein 3; Short=StARD3
jg3360	jcf7180001228868:50317-64471	SH6_Control	SH6_Treat	3.11247	1.1722	-1.40884	-2.65524	5e-05	0.000176096	cas scaffolding protein family member 4
jg3441	jcf7180001227055:69013-71815	SH6_Control	SH6_Treat	8.03805	3.02648	-1.4092	-2.6559	5e-05	0.000176096	Inosine-uridine preferring nucleoside hydrolase
jg28181	jcf7180001228647:108625-112460	SH6_Control	SH6_Treat	812.067	305.599	-1.40996	-2.6573	5e-05	0.000176096	actin, alpha cardiac muscle 1
jg13797,jg13798	jcf7180001226736:67860-87053	SH6_Control	SH6_Treat	43.7551	16.4208	-1.41392	-2.6646	5e-05	0.000176096	RecName: Full=Arrestin domain-containing protein 3
jg24977	jcf7180001229570:1-8812	SH6_Control	SH6_Treat	6.39351	2.39819	-1.41466	-2.66597	0.00035	0.00107061	RecName: Full=Membrane progestin receptor gamma; Short=mPR gamma; AltName: Full=Membrane progesterone P4 receptor gamma; AltName: Full=Membrane progesterone receptor gamma; AltName: Full=Progesterone and adipoQ receptor family member 5; AltName: Full=Progestin and adipoQ receptor family member 5; AltName: Full=Progestin and adipoQ receptor family member V
jg38595,jg38596	jcf7180001229480:3893-44915	SH6_Control	SH6_Treat	11.0777	4.15505	-1.41472	-2.66608	5e-05	0.000176096	RecName: Full=Vacuolar protein sorting-associated protein 11 homolog
jg26164	jcf7180001235120:131695-162339	SH6_Control	SH6_Treat	4.44637	1.66769	-1.41478	-2.66619	5e-05	0.000176096	RecName: Full=Arf-GAP domain and FG repeat-containing protein 1; AltName: Full=HIV-1 Rev-binding protein homolog; AltName: Full=Nucleoporin-like protein RIP
jg9565	jcf7180001227535:37575-41680	SH6_Control	SH6_Treat	0.74136	0.277274	-1.41886	-2.67374	0.00325	0.00808215	RecName: Full=Zinc finger protein Gfi-1; AltName: Full=Growth factor independent protein 1
jg36002	jcf7180001233461:662-7598	SH6_Control	SH6_Treat	5.57353	2.08327	-1.41974	-2.67537	5e-05	0.000176096	two pore calcium channel protein 2 isoform X2
jg1801	jcf7180001231306:127-7461	SH6_Control	SH6_Treat	6.69872	2.49863	-1.42274	-2.68094	0.0002	0.000643455	tubulin epsilon chain isoform X1
jg25508	jcf7180001228694:7-26830	SH6_Control	SH6_Treat	2.01554	0.747115	-1.43177	-2.69777	0.0022	0.00573596	tetratricopeptide repeat protein 17
jg26418	jcf7180001228248:44301-56566	SH6_Control	SH6_Treat	10.9824	4.0678	-1.43287	-2.69983	5e-05	0.000176096	RecName: Full=Endosome/lysosome-associated apoptosis and autophagy regulator 1; AltName: Full=Estrogen-induced gene 121 protein; Flags: Precursor
jg926	jcf7180001227785:58538-75495	SH6_Control	SH6_Treat	38.967	14.4286	-1.43332	-2.70067	5e-05	0.000176096	tetraspanin-3
jg37987	jcf7180001232619:200-11689	SH6_Control	SH6_Treat	2.46585	0.912576	-1.43407	-2.70208	5e-05	0.000176096	microtubule-associated protein 1A-like isoform X3
jg24618	jcf7180001230522:13530-24465	SH6_Control	SH6_Treat	54.7089	20.2187	-1.43609	-2.70587	5e-05	0.000176096	eukaryotic translation initiation factor 4Ba isoform X4
jg2549	jcf7180001230243:316-6027	SH6_Control	SH6_Treat	15.7761	5.82033	-1.43857	-2.71052	5e-05	0.000176096	thimet oligopeptidase
jg19899	jcf7180001233574:846-4176	SH6_Control	SH6_Treat	20.8184	7.67037	-1.44049	-2.71413	5e-05	0.000176096	kynurenine--oxoglutarate transaminase 3-like isoform X1
jg24367	jcf7180001227111:4963-34540	SH6_Control	SH6_Treat	19.0824	7.01553	-1.44362	-2.72003	0.0006	0.00175944	RecName: Full=Aurora kinase B; AltName: Full=Aurora 1; AltName: Full=Aurora- and IPL1-like midbody-associated protein 1; Short=AIM-1; AltName: Full=Aurora/IPL1-related kinase 2; Short=ARK-2; Short=Aurora-related kinase 2; AltName: Full=STK-1; AltName: Full=Serine/threonine-protein kinase 12; AltName: Full=Serine/threonine-protein kinase 5; AltName: Full=Serine/threonine-protein kinase aurora-B
jg3717,jg3718,jg3719	jcf7180001227269:75928-119275	SH6_Control	SH6_Treat	7.6187	2.79721	-1.44556	-2.72369	5e-05	0.000176096	RecName: Full=Growth factor receptor-bound protein 14; AltName: Full=GRB14 adapter protein
jg840	jcf7180001231024:11676-25912	SH6_Control	SH6_Treat	2.09599	0.769422	-1.44578	-2.7241	5e-05	0.000176096	RecName: Full=SUMO-specific isopeptidase USPL1; AltName: Full=Ubiquitin-specific peptidase-like protein 1
jg2991	jcf7180001226790:64618-76716	SH6_Control	SH6_Treat	3.53133	1.29425	-1.4481	-2.72848	0.0003	0.000929752	general receptor for phosphoinositides 1-associated scaffold protein
jg38993	jcf7180001231063:0-8538	SH6_Control	SH6_Treat	1.033	0.377856	-1.45093	-2.73384	0.0001	0.000337316	sorting nexin-11
jg8125	jcf7180001230155:366661-376688	SH6_Control	SH6_Treat	1.43426	0.524566	-1.45111	-2.73418	5e-05	0.000176096	ubiquitin carboxyl-terminal hydrolase 44
jg36713	jcf7180001228403:10177-14448	SH6_Control	SH6_Treat	5.81374	2.12405	-1.45265	-2.7371	5e-05	0.000176096	transmembrane protein 100-like
jg451	jcf7180001226894:213524-224329	SH6_Control	SH6_Treat	2.47195	0.902764	-1.45323	-2.7382	5e-05	0.000176096	RecName: Full=Unconventional myosin-Va; AltName: Full=Dilute myosin heavy chain, non-muscle
jg30918	jcf7180001231034:4585-17153	SH6_Control	SH6_Treat	84.0845	30.7063	-1.45331	-2.73836	5e-05	0.000176096	vacuolar H[+]-ATPase 55kD subunit
jg4833	jcf7180001232075:2102-5842	SH6_Control	SH6_Treat	4.51196	1.64575	-1.45501	-2.74158	0.00025	0.00078783	phosphatidylcholine:ceramide cholinephosphotransferase 2-like
jg20537	jcf7180001229611:11989-19205	SH6_Control	SH6_Treat	4.48904	1.63518	-1.45696	-2.74529	5e-05	0.000176096	RecName: Full=Butyrophilin subfamily 1 member A1; Short=BT; Flags: Precursor
jg15690,jg15691	jcf7180001229715:3890-15114	SH6_Control	SH6_Treat	2.26168	0.823273	-1.45795	-2.74718	5e-05	0.000176096	indian hedgehog B protein-like
jg12739	jcf7180001232198:7289-12356	SH6_Control	SH6_Treat	0.808589	0.294312	-1.45806	-2.74739	0.00025	0.00078783	RecName: Full=Intracisternal A-particle Pol-related polyprotein; Contains: RecName: Full=Reverse transcriptase/ribonuclease H; Short=RT; Contains: RecName: Full=Integrase; Short=IN
jg7203	jcf7180001233491:5479-9320	SH6_Control	SH6_Treat	3.44091	1.25133	-1.45933	-2.74981	5e-05	0.000176096	tripartite motif-containing 13 isoform X1
jg10501	jcf7180001227818:31060-54809	SH6_Control	SH6_Treat	3.62249	1.31628	-1.46051	-2.75206	0.00265	0.00671566	RecName: Full=Dynamin-1
jg5396	jcf7180001229274:93-13253	SH6_Control	SH6_Treat	3.93262	1.42766	-1.46184	-2.75459	0.00015	0.000492664	neuropilin-1a isoform X1
jg37359	jcf7180001235960:500-81025	SH6_Control	SH6_Treat	2.38853	0.866726	-1.46248	-2.75582	0.00405	0.00983614	RecName: Full=Serine/threonine/tyrosine-interacting protein; AltName: Full=Inactive tyrosine-protein phosphatase Styx; AltName: Full=Phosphoserine/threonine/tyrosine interaction protein
jg13240	jcf7180001230245:16195-29340	SH6_Control	SH6_Treat	1.51353	0.549133	-1.46269	-2.75622	5e-05	0.000176096	prolyl 4-hydroxylase subunit alpha-3 isoform X2
jg6973	jcf7180001227833:951-14477	SH6_Control	SH6_Treat	14.9083	5.39346	-1.46684	-2.76416	5e-05	0.000176096	RecName: Full=Extracellular tyrosine-protein kinase PKDCC; AltName: Full=Protein kinase domain-containing protein, cytoplasmic; AltName: Full=Protein kinase-like protein SgK493; AltName: Full=Sugen kinase 493; AltName: Full=Vertebrate lonesome kinase; Flags: Precursor
jg4478	jcf7180001228797:29630-45497	SH6_Control	SH6_Treat	2.20967	0.799401	-1.46684	-2.76416	0.0019	0.00502772	RecName: Full=Nuclear factor related to kappa-B-binding protein; AltName: Full=DNA-binding protein R kappa-B
jg33501	jcf7180001228586:15418-57394	SH6_Control	SH6_Treat	16.1439	5.83424	-1.46837	-2.76709	0.0009	0.00255085	U3 small nucleolar RNA-associated protein 4 homolog
jg20066	jcf7180001230783:42142-45970	SH6_Control	SH6_Treat	3.02132	1.08826	-1.47315	-2.77627	5e-05	0.000176096	---NA---
jg21705	jcf7180001227122:1648-36784	SH6_Control	SH6_Treat	1.92195	0.692104	-1.47351	-2.77697	0.0015	0.00406181	RecName: Full=G-protein-signaling modulator 1; AltName: Full=Activator of G-protein signaling 3
jg18358	jcf7180001227968:42928-44248	SH6_Control	SH6_Treat	3.7586	1.35332	-1.4737	-2.77733	0.00135	0.00369095	smoothelin-like protein 2
jg16849	jcf7180001231494:1134-13095	SH6_Control	SH6_Treat	2.89161	1.041	-1.4739	-2.77772	5e-05	0.000176096	RecName: Full=PAX-interacting protein 1; AltName: Full=PAX transactivation activation domain-interacting protein
jg16393	jcf7180001230763:24458-39377	SH6_Control	SH6_Treat	8.43969	3.03227	-1.47679	-2.78329	5e-05	0.000176096	N-acetylgalactosamine-6-sulfatase
jg33422	jcf7180001231482:2435-3958	SH6_Control	SH6_Treat	51.0723	18.3439	-1.47724	-2.78416	5e-05	0.000176096	macrophage colony-stimulating factor 1 receptor 2-like
jg2319	jcf7180001230079:3-9825	SH6_Control	SH6_Treat	2.24373	0.805492	-1.47796	-2.78555	0.00035	0.00107061	proprotein convertase subtilisin/kexin type 7
jg15678	jcf7180001228244:104356-106209	SH6_Control	SH6_Treat	13.1881	4.70169	-1.48799	-2.80498	5e-05	0.000176096	class A basic helix-loop-helix protein 9
jg33071	jcf7180001228336:8921-10010	SH6_Control	SH6_Treat	3.04628	1.08397	-1.49073	-2.81031	0.0005	0.00149003	POU domain, class 3, transcription factor 4
jg20077	jcf7180001230783:195398-197661	SH6_Control	SH6_Treat	4.7328	1.68353	-1.4912	-2.81123	5e-05	0.000176096	---NA---
jg28677	jcf7180001227974:154293-167143	SH6_Control	SH6_Treat	1.45799	0.518333	-1.49203	-2.81284	0.0028	0.00705478	RecName: Full=Serine/threonine-protein kinase Nek10; AltName: Full=Never in mitosis A-related kinase 10; Short=NimA-related protein kinase 10
jg418	jcf7180001236011:184-7140	SH6_Control	SH6_Treat	8.01341	2.84548	-1.49374	-2.81618	5e-05	0.000176096	RecName: Full=Protein kinase C beta type; Short=PKC-B; Short=PKC-beta
jg6404	jcf7180001228164:4031-28034	SH6_Control	SH6_Treat	5.39861	1.91657	-1.49406	-2.81681	0.0001	0.000337316	galactose-1-phosphate uridylyltransferase
jg3806	jcf7180001233209:355-7024	SH6_Control	SH6_Treat	7.7741	2.75611	-1.49604	-2.82067	5e-05	0.000176096	regulator of MON1-CCZ1 complex
jg28791	jcf7180001229485:22930-63938	SH6_Control	SH6_Treat	78.7535	27.9172	-1.49619	-2.82097	5e-05	0.000176096	---NA---
jg14041	jcf7180001231456:11655-14218	SH6_Control	SH6_Treat	34.298	12.1313	-1.49939	-2.82723	5e-05	0.000176096	tubulin beta-4B chain-like
jg17590	jcf7180001232467:86-4787	SH6_Control	SH6_Treat	6.38286	2.25519	-1.50095	-2.83029	5e-05	0.000176096	RecName: Full=Kinesin heavy chain
jg31437	jcf7180001235152:2593-6011	SH6_Control	SH6_Treat	62.8382	22.1906	-1.50169	-2.83174	5e-05	0.000176096	RecName: Full=V-type proton ATPase subunit H; Short=V-ATPase subunit H; AltName: Full=V-ATPase 50/57 kDa subunits; AltName: Full=Vacuolar proton pump subunit H; AltName: Full=Vacuolar proton pump subunit SFD
jg20782	jcf7180001227274:13418-62094	SH6_Control	SH6_Treat	0.933425	0.329056	-1.5042	-2.83667	5e-05	0.000176096	RecName: Full=SPRY domain-containing protein 3
jg29525	jcf7180001232372:1486-3337	SH6_Control	SH6_Treat	28.4143	10.0071	-1.50559	-2.83941	5e-05	0.000176096	interferon regulatory factor 2-binding protein 2-A
jg1716	jcf7180001228795:11769-29401	SH6_Control	SH6_Treat	152.757	53.7612	-1.5066	-2.8414	5e-05	0.000176096	isocitrate dehydrogenase [NADP], mitochondrial
jg19648	jcf7180001228880:31251-38354	SH6_Control	SH6_Treat	45.8381	16.0923	-1.51018	-2.84846	5e-05	0.000176096	putative ferric-chelate reductase 1
jg35100,jg35101	jcf7180001231609:35579-45570	SH6_Control	SH6_Treat	5.37268	1.88594	-1.51036	-2.84881	5e-05	0.000176096	---NA---
jg12807	jcf7180001227953:0-3568	SH6_Control	SH6_Treat	4.17141	1.46243	-1.51217	-2.85239	5e-05	0.000176096	pinin
jg10544	jcf7180001232611:79610-86604	SH6_Control	SH6_Treat	4.10487	1.43891	-1.51236	-2.85276	5e-05	0.000176096	polyamine deacetylase HDAC10 isoform X2
jg36586	jcf7180001228171:1407-8512	SH6_Control	SH6_Treat	0.816293	0.285797	-1.5141	-2.85621	5e-05	0.000176096	FH2 domain-containing protein 1-like
jg15943	jcf7180001232505:151-5588	SH6_Control	SH6_Treat	11.7359	4.0964	-1.5185	-2.86493	5e-05	0.000176096	RecName: Full=Thrombospondin-4; Flags: Precursor
jg19656	jcf7180001228880:139530-149449	SH6_Control	SH6_Treat	11.1053	3.87242	-1.51994	-2.86779	5e-05	0.000176096	epimerase family protein SDR39U1
jg34722	jcf7180001230177:2137-12939	SH6_Control	SH6_Treat	9.55659	3.3319	-1.52015	-2.86821	5e-05	0.000176096	Y+L amino acid transporter 2-like
jg7614	jcf7180001227724:73903-89149	SH6_Control	SH6_Treat	6.97776	2.42945	-1.52213	-2.87215	5e-05	0.000176096	protein O-GlcNAcase
jg28213	jcf7180001229399:101284-110943	SH6_Control	SH6_Treat	2.768	0.961639	-1.52528	-2.87843	5e-05	0.000176096	calcium-independent phospholipase A2-gamma
jg7730	jcf7180001233755:47503-57785	SH6_Control	SH6_Treat	11.3546	3.94162	-1.52642	-2.8807	5e-05	0.000176096	tetraspanin-13b isoform X2
jg30781	jcf7180001228661:8506-16760	SH6_Control	SH6_Treat	2.11158	0.731664	-1.52907	-2.886	5e-05	0.000176096	RecName: Full=Dual specificity phosphatase 29; AltName: Full=Dual specificity phosphatase DUPD1
jg2249	jcf7180001235990:605-2921	SH6_Control	SH6_Treat	15.4169	5.33775	-1.5302	-2.88826	0.00045	0.00135331	RecName: Full=Serine/threonine-protein phosphatase PP1-alpha catalytic subunit; Short=PP-1A
jg569	jcf7180001236051:417-5859	SH6_Control	SH6_Treat	1.68105	0.581804	-1.53075	-2.88936	0.00105	0.0029347	BCL-6 corepressor isoform X1
jg40262	jcf7180001233423:2700-8382	SH6_Control	SH6_Treat	1.48257	0.5123	-1.53304	-2.89395	5e-05	0.000176096	CMRF35-like molecule 5
jg16859	jcf7180001227746:31949-35819	SH6_Control	SH6_Treat	1.24867	0.430865	-1.53509	-2.89807	0.00065	0.00189437	butyrophilin-like protein 2
jg24317	jcf7180001227815:37026-38895	SH6_Control	SH6_Treat	116.923	40.3034	-1.53658	-2.90106	5e-05	0.000176096	RecName: Full=DNA damage-inducible transcript 4-like protein
jg28416	jcf7180001226811:26402-32248	SH6_Control	SH6_Treat	14.7688	5.08715	-1.53763	-2.90317	5e-05	0.000176096	RecName: Full=Transmembrane protein 205
jg33499	jcf7180001228586:15418-57394	SH6_Control	SH6_Treat	2.44284	0.837737	-1.54399	-2.916	0.00245	0.00631044	SCAN domain-containing protein 3-like
jg37711	jcf7180001232196:5170-14567	SH6_Control	SH6_Treat	1.41643	0.484825	-1.54672	-2.92152	0.0006	0.00175944	RecName: Full=Ras GTPase-activating-like protein IQGAP2
jg27050	jcf7180001227851:42047-46349	SH6_Control	SH6_Treat	13.7235	4.69702	-1.54683	-2.92174	5e-05	0.000176096	Serine/threonine-protein kinase pim-1
jg5408	jcf7180001231717:27592-33034	SH6_Control	SH6_Treat	82.8748	28.3084	-1.5497	-2.92756	5e-05	0.000176096	RecName: Full=Cytochrome b-c1 complex subunit 2, mitochondrial; AltName: Full=Complex III subunit 2; AltName: Full=Core protein II; AltName: Full=Ubiquinol-cytochrome-c reductase complex core protein 2; Flags: Precursor
jg21877,jg21878	jcf7180001228285:7379-30818	SH6_Control	SH6_Treat	3.4079	1.16237	-1.55181	-2.93185	0.0003	0.000929752	RecName: Full=Janus kinase and microtubule-interacting protein 1; AltName: Full=GABA-B receptor-binding protein; AltName: Full=Multiple alpha-helices and RNA-linker protein 1; Short=Marlin-1
jg10253	jcf7180001231273:1847-10305	SH6_Control	SH6_Treat	5.10501	1.74107	-1.55194	-2.93211	0.0028	0.00705478	RecName: Full=Protein-L-isoaspartate O-methyltransferase domain-containing protein 1
jg40872	jcf7180001236263:82-1491	SH6_Control	SH6_Treat	2.14686	0.731934	-1.55244	-2.93313	0.00335	0.00830752	uncharacterized protein LOC119027017
jg26713	jcf7180001228842:8842-28303	SH6_Control	SH6_Treat	6.33493	2.15895	-1.553	-2.93427	5e-05	0.000176096	RecName: Full=Guanine nucleotide-binding protein G(q) subunit alpha; AltName: Full=Guanine nucleotide-binding protein alpha-q
jg7354	jcf7180001229112:42570-50565	SH6_Control	SH6_Treat	3.55969	1.21205	-1.5543	-2.93691	5e-05	0.000176096	RecName: Full=Protein Aster-C; AltName: Full=GRAM domain-containing protein 1C
jg5394	jcf7180001232154:37160-41894	SH6_Control	SH6_Treat	19.4197	6.60031	-1.55691	-2.94223	5e-05	0.000176096	tetratricopeptide repeat protein 38
jg22222	jcf7180001229881:6612-21641	SH6_Control	SH6_Treat	1.60173	0.544197	-1.55743	-2.94329	0.0011	0.00306254	ubiquitin carboxyl-terminal hydrolase 45 isoform X1
jg37939,jg37940,jg37941	jcf7180001228186:52633-71369	SH6_Control	SH6_Treat	2.97839	1.01059	-1.55933	-2.94717	5e-05	0.000176096	Protein FAM53C
jg18905	jcf7180001228653:28-7165	SH6_Control	SH6_Treat	1.44477	0.487977	-1.56596	-2.96074	0.0002	0.000643455	RecName: Full=Mitotic checkpoint serine/threonine-protein kinase BUB1 beta; AltName: Full=MAD3/BUB1-related protein kinase; Short=BubR1; AltName: Full=Mitotic checkpoint kinase MAD3L
jg26289	jcf7180001227324:56088-62455	SH6_Control	SH6_Treat	6.34475	2.13997	-1.56798	-2.96489	5e-05	0.000176096	pre-mRNA-processing factor 39
jg23615	jcf7180001231056:44138-56876	SH6_Control	SH6_Treat	8.84881	2.98029	-1.57003	-2.96911	5e-05	0.000176096	mediator of RNA polymerase II transcription subunit 24 isoform X1
jg9443	jcf7180001227847:12592-51297	SH6_Control	SH6_Treat	1.94571	0.654233	-1.57242	-2.97403	0.00055	0.00162573	RecName: Full=UV radiation resistance-associated protein
jg8870	jcf7180001231766:0-4930	SH6_Control	SH6_Treat	1.64819	0.553123	-1.57521	-2.97979	5e-05	0.000176096	RecName: Full=Chemerin-like receptor 2; AltName: Full=Chemerin chemokine-like receptor 2; AltName: Full=Chemokine-like receptor 2; AltName: Full=G-protein coupled receptor 1
jg32923	jcf7180001232254:361-10510	SH6_Control	SH6_Treat	5.57462	1.86907	-1.57655	-2.98256	5e-05	0.000176096	serum response factor-like isoform X2
jg2345	jcf7180001228888:5244-40148	SH6_Control	SH6_Treat	5.02905	1.6858	-1.57686	-2.9832	5e-05	0.000176096	RecName: Full=Activating signal cointegrator 1; Short=ASC-1; AltName: Full=Thyroid receptor-interacting protein 4; Short=TR-interacting protein 4; Short=TRIP-4
jg29509	jcf7180001231791:317-11610	SH6_Control	SH6_Treat	15.9084	5.32818	-1.57807	-2.9857	0.00145	0.00393885	RecName: Full=Protein DENND6A; AltName: Full=DENN domain-containing protein 6A
jg19789	jcf7180001231198:18142-21474	SH6_Control	SH6_Treat	61.6338	20.6418	-1.57815	-2.98587	5e-05	0.000176096	peripheral myelin protein 22-like
jg22042	jcf7180001227501:7305-29710	SH6_Control	SH6_Treat	1.83383	0.612004	-1.58325	-2.99644	5e-05	0.000176096	granulocyte colony-stimulating factor receptor
jg35456	jcf7180001230256:22517-24598	SH6_Control	SH6_Treat	6.29381	2.09853	-1.58456	-2.99916	0.00015	0.000492664	myogenic factor 5
jg13609	jcf7180001226698:160605-167443	SH6_Control	SH6_Treat	14.3066	4.75032	-1.59059	-3.01172	5e-05	0.000176096	AN1-type zinc finger protein 5-like
jg18308	jcf7180001233812:5440-10068	SH6_Control	SH6_Treat	29.7795	9.88619	-1.59083	-3.01223	5e-05	0.000176096	nucleoporin NUP35 isoform X1
jg21314	jcf7180001236016:0-4570	SH6_Control	SH6_Treat	3.09344	1.02548	-1.59292	-3.01659	0.0001	0.000337316	para-nitrobenzyl esterase
jg28903	jcf7180001228085:980-10177	SH6_Control	SH6_Treat	3.01392	0.998437	-1.5939	-3.01864	5e-05	0.000176096	helicase-like transcription factor isoform X1
jg22685	jcf7180001227433:896-6311	SH6_Control	SH6_Treat	10.1173	3.34119	-1.5984	-3.02807	5e-05	0.000176096	RecName: Full=Uroporphyrinogen decarboxylase; Short=UPD; Short=URO-D
jg6257,jg6258	jcf7180001228463:31-14438	SH6_Control	SH6_Treat	4.36742	1.44118	-1.59953	-3.03045	0.00085	0.00242048	DEAD (Asp-Glu-Ala-Asp) box polypeptide 17
jg2795,jg2796	jcf7180001229192:23978-84502	SH6_Control	SH6_Treat	1.39128	0.457889	-1.60334	-3.03846	0.003	0.00750819	---NA---
jg30501	jcf7180001228268:60144-62578	SH6_Control	SH6_Treat	9.91154	3.26107	-1.60376	-3.03934	0.00045	0.00135331	RecName: Full=Alanine aminotransferase 1; Short=ALT1; AltName: Full=Glutamate pyruvate transaminase 1; Short=GPT 1; AltName: Full=Glutamic--alanine transaminase 1; AltName: Full=Glutamic--pyruvic transaminase 1
jg20690	jcf7180001230816:3758-12125	SH6_Control	SH6_Treat	2.07174	0.681489	-1.60408	-3.04002	5e-05	0.000176096	SH2 domain-containing adapter protein E
jg39966	jcf7180001235181:2691-3457	SH6_Control	SH6_Treat	52.9205	17.4045	-1.60436	-3.04061	5e-05	0.000176096	enoyl-CoA delta isomerase 2, mitochondrial isoform X1
jg27371	jcf7180001227600:35966-44397	SH6_Control	SH6_Treat	14.3223	4.7087	-1.60486	-3.04166	5e-05	0.000176096	RecName: Full=Transmembrane protein 47; AltName: Full=Transmembrane 4 superfamily member 10
jg229	jcf7180001229444:1805-13055	SH6_Control	SH6_Treat	119.531	39.1935	-1.6087	-3.04977	5e-05	0.000176096	keratin, type I cytoskeletal 18
jg8373	jcf7180001230872:1182-6670	SH6_Control	SH6_Treat	0.819538	0.268533	-1.60971	-3.0519	0.00105	0.0029347	RecName: Full=C-type lectin domain family 4 member F; AltName: Full=C-type lectin superfamily member 13; Short=C-type lectin 13; AltName: Full=Kupffer cell receptor
jg36977	jcf7180001230283:15-7128	SH6_Control	SH6_Treat	60.4414	19.78	-1.6115	-3.05569	5e-05	0.000176096	RecName: Full=GMP reductase; AltName: Full=Guanosine 5'-monophosphate oxidoreductase; Short=Guanosine monophosphate reductase
jg22292	jcf7180001231042:345-11135	SH6_Control	SH6_Treat	10.5188	3.44143	-1.61189	-3.05652	5e-05	0.000176096	solute carrier family 49 member A3
jg3440	jcf7180001227055:59787-68859	SH6_Control	SH6_Treat	1.87593	0.61268	-1.6144	-3.06184	0.0006	0.00175944	RecName: Full=Basic immunoglobulin-like variable motif-containing protein
jg21810	jcf7180001231035:3756-13668	SH6_Control	SH6_Treat	10.708	3.49514	-1.61527	-3.06369	0.0003	0.000929752	RecName: Full=RNA-splicing ligase RtcB homolog; AltName: Full=3'-phosphate/5'-hydroxy nucleic acid ligase
jg18981	jcf7180001228348:59423-67295	SH6_Control	SH6_Treat	2.73682	0.891976	-1.61742	-3.06826	0.00125	0.00344303	TCB2 transposase
jg11829	jcf7180001232293:56-3026	SH6_Control	SH6_Treat	6.14177	1.99767	-1.62034	-3.07447	0.00165	0.00442607	---NA---
jg18574	jcf7180001233257:31452-32388	SH6_Control	SH6_Treat	2.60322	0.844726	-1.62374	-3.08173	0.0008	0.00228963	forkhead box transcription factor
jg23652	jcf7180001227928:14982-30361	SH6_Control	SH6_Treat	2.1112	0.684691	-1.62454	-3.08344	0.0018	0.00478596	rho GTPase-activating protein 12b isoform X4
jg27891	jcf7180001234552:672-7617	SH6_Control	SH6_Treat	2.16922	0.703473	-1.62461	-3.08359	5e-05	0.000176096	chromodomain-helicase-DNA-binding protein 3 isoform X3
jg7674	jcf7180001233927:68006-75620	SH6_Control	SH6_Treat	22.9779	7.42426	-1.62993	-3.09498	5e-05	0.000176096	protein FAM3C
jg2805	jcf7180001229192:142946-151627	SH6_Control	SH6_Treat	15.0066	4.84744	-1.6303	-3.09577	5e-05	0.000176096	RecName: Full=Grainyhead-like protein 3 homolog; AltName: Full=Transcription factor CP2-like 4
jg29709	jcf7180001229887:5461-21763	SH6_Control	SH6_Treat	6.42302	2.07459	-1.63043	-3.09605	0.00055	0.00162573	DNA-directed RNA polymerase I subunit RPA2
jg7606	jcf7180001227724:7473-29280	SH6_Control	SH6_Treat	16.1481	5.21219	-1.6314	-3.09813	5e-05	0.000176096	transmembrane channel-like protein 6b
jg31559	jcf7180001230996:33290-55210	SH6_Control	SH6_Treat	4.87267	1.57246	-1.63169	-3.09876	5e-05	0.000176096	DNA-directed RNA polymerase III subunit RPC2
jg27857	jcf7180001234540:2723-10393	SH6_Control	SH6_Treat	16.4455	5.30422	-1.63248	-3.10046	5e-05	0.000176096	RecName: Full=Ras-related protein Rab-1B
jg10943,jg10946	jcf7180001227875:81886-96138	SH6_Control	SH6_Treat	32.7516	10.5534	-1.63385	-3.1034	5e-05	0.000176096	39S ribosomal protein L37, mitochondrial
jg441	jcf7180001226894:140018-140681	SH6_Control	SH6_Treat	30.985	9.98361	-1.63394	-3.10359	5e-05	0.000176096	RecName: Full=Fin bud initiation factor homolog; Flags: Precursor
jg6607	jcf7180001233796:7811-10133	SH6_Control	SH6_Treat	124.07	39.9645	-1.63437	-3.10452	5e-05	0.000176096	RecName: Full=Acetyl-CoA acetyltransferase, mitochondrial; AltName: Full=Acetoacetyl-CoA thiolase; Flags: Precursor
jg37306	jcf7180001231964:2498-15599	SH6_Control	SH6_Treat	17.8316	5.74212	-1.63478	-3.1054	5e-05	0.000176096	RecName: Full=CD166 antigen homolog; AltName: Full=Activated leukocyte cell adhesion molecule; AltName: Full=DM-GRASP homolog; AltName: Full=Neurolin; AltName: CD_antigen=CD166; Flags: Precursor
jg18099	jcf7180001228126:0-28629	SH6_Control	SH6_Treat	3.72769	1.19952	-1.63582	-3.10764	5e-05	0.000176096	RecName: Full=Ankyrin repeat and BTB/POZ domain-containing protein 2
jg17594	jcf7180001234172:1600-9405	SH6_Control	SH6_Treat	6.08732	1.95391	-1.63944	-3.11545	0.0032	0.00796675	phosphatidylinositol-binding clathrin assembly protein-like isoform X5
jg30382	jcf7180001229058:2573-12968	SH6_Control	SH6_Treat	2.3753	0.761035	-1.64208	-3.12115	5e-05	0.000176096	RecName: Full=Fc receptor-like protein 4; Short=FcR-like protein 4; Short=FcRL4; AltName: Full=Fc receptor homolog 4; Short=FcRH4; AltName: Full=IFGP family protein 2; Short=hIFGP2; AltName: Full=Immune receptor translocation-associated protein 1; AltName: CD_antigen=CD307d; Flags: Precursor
jg33618	jcf7180001231733:10271-16064	SH6_Control	SH6_Treat	13.537	4.32835	-1.64502	-3.12752	5e-05	0.000176096	RecName: Full=Transposable element Tc1 transposase
jg6982,jg6983	jcf7180001227388:28166-74295	SH6_Control	SH6_Treat	65.0477	20.7656	-1.6473	-3.13247	5e-05	0.000176096	nuclear factor of activated T-cells 5 isoform X4
jg27880	jcf7180001228504:20240-48682	SH6_Control	SH6_Treat	9.33127	2.97772	-1.64787	-3.13371	5e-05	0.000176096	procollagen galactosyltransferase 2
jg26088	jcf7180001229326:34646-40601	SH6_Control	SH6_Treat	3.77283	1.20364	-1.64824	-3.13451	0.00015	0.000492664	RecName: Full=Prolyl endopeptidase; Short=PE; AltName: Full=Post-proline cleaving enzyme
jg19050	jcf7180001229160:1744-22453	SH6_Control	SH6_Treat	4.03914	1.28821	-1.64868	-3.13547	5e-05	0.000176096	RecName: Full=TATA-binding protein-associated factor mot1; Short=TBP-associated factor mot1; AltName: Full=Modifier of transcription 1; AltName: Full=NCT transcriptional regulatory complex subunit mot1
jg19870	jcf7180001230743:340-12098	SH6_Control	SH6_Treat	3.9493	1.25944	-1.64881	-3.13575	5e-05	0.000176096	RecName: Full=LINE-1 retrotransposable element ORF2 protein; Short=ORF2p; AltName: Full=Long interspersed element-1; Short=L1; AltName: Full=Retrovirus-related Pol polyprotein LINE-1; Includes: RecName: Full=Reverse transcriptase; Includes: RecName: Full=Endonuclease
jg33487	jcf7180001230480:10923-47609	SH6_Control	SH6_Treat	11.156	3.55649	-1.6493	-3.13681	5e-05	0.000176096	RecName: Full=Sodium/potassium-transporting ATPase subunit alpha-1; Short=Na(+)/K(+) ATPase alpha-1 subunit; AltName: Full=Sodium pump subunit alpha-1; Flags: Precursor
jg15016	jcf7180001232215:11-10378	SH6_Control	SH6_Treat	1.53123	0.487576	-1.65099	-3.14049	5e-05	0.000176096	RecName: Full=7SK snRNA methylphosphate capping enzyme; Short=MePCE; AltName: Full=Bicoid-interacting protein 3 homolog; Short=Bin3 homolog; Short=zBCDIN3
jg2810	jcf7180001235153:1784-6572	SH6_Control	SH6_Treat	7.35481	2.33941	-1.65255	-3.14389	5e-05	0.000176096	RecName: Full=Apolipoprotein B-100; Short=Apo B-100; Contains: RecName: Full=Apolipoprotein B-48; Short=Apo B-48; Flags: Precursor
jg18493	jcf7180001226992:40019-41311	SH6_Control	SH6_Treat	12.9067	4.09245	-1.65708	-3.15378	5e-05	0.000176096	RecName: Full=Ubiquitin-conjugating enzyme E2 variant 3; Short=UEV-3; AltName: Full=EV and lactate/malate dehydrogenase domain-containing protein
jg32870,jg32871	jcf7180001228349:13-14726	SH6_Control	SH6_Treat	4.24931	1.34407	-1.66062	-3.16152	5e-05	0.000176096	unnamed protein product
jg21115	jcf7180001227727:268284-298377	SH6_Control	SH6_Treat	2.92546	0.924138	-1.66249	-3.16562	0.0022	0.00573596	LIM domain-containing protein ajuba
jg40630	jcf7180001227128:16964-29938	SH6_Control	SH6_Treat	3.82905	1.20653	-1.66613	-3.17362	5e-05	0.000176096	RecName: Full=Transforming growth factor beta-1 proprotein; Contains: RecName: Full=Latency-associated peptide; Short=LAP; Contains: RecName: Full=Transforming growth factor beta-1; Short=TGF-beta-1; Flags: Precursor
jg2545	jcf7180001227041:140043-159183	SH6_Control	SH6_Treat	1.62113	0.508967	-1.67136	-3.18515	5e-05	0.000176096	mitogen-activated protein kinase kinase kinase 5
jg39108	jcf7180001229376:24098-27781	SH6_Control	SH6_Treat	4.12849	1.29401	-1.67376	-3.19045	5e-05	0.000176096	syntaxin-2 isoform X2
jg14026	jcf7180001227745:26750-35174	SH6_Control	SH6_Treat	2.37545	0.742121	-1.67848	-3.20091	5e-05	0.000176096	peroxisomal bifunctional enzyme
jg21613	jcf7180001235140:156-4289	SH6_Control	SH6_Treat	3.04857	0.950971	-1.68066	-3.20575	5e-05	0.000176096	protein RRNAD1
jg12902	jcf7180001227087:2689-73953	SH6_Control	SH6_Treat	2.64748	0.824016	-1.68388	-3.21291	5e-05	0.000176096	type II inositol 3,4-bisphosphate 4-phosphatase isoform X5
jg7176	jcf7180001227748:57542-59238	SH6_Control	SH6_Treat	38.0566	11.8325	-1.6854	-3.2163	5e-05	0.000176096	RecName: Full=Microtubule-associated proteins 1A/1B light chain 3B; AltName: Full=Autophagy-related protein LC3 B; AltName: Full=Autophagy-related ubiquitin-like modifier LC3 B; AltName: Full=MAP1 light chain 3-like protein 2; AltName: Full=MAP1A/MAP1B light chain 3 B; Short=MAP1A/MAP1B LC3 B; AltName: Full=Microtubule-associated protein 1 light chain 3 beta; Flags: Precursor
jg35479	jcf7180001231866:93-3512	SH6_Control	SH6_Treat	10.8092	3.34682	-1.6914	-3.2297	5e-05	0.000176096	RecName: Full=Triosephosphate isomerase; Short=TIM; AltName: Full=Methylglyoxal synthase; AltName: Full=Triose-phosphate isomerase
jg6176	jcf7180001227636:224-16898	SH6_Control	SH6_Treat	32.0993	9.93085	-1.69255	-3.23228	0.00225	0.00584855	RecName: Full=LIM and SH3 domain protein 1; Short=LASP-1
jg3322	jcf7180001226850:41821-48314	SH6_Control	SH6_Treat	6.14228	1.89397	-1.69736	-3.24307	5e-05	0.000176096	sodium- and chloride-dependent neutral and basic amino acid transporter B(0+)
jg34577	jcf7180001229176:707-2846	SH6_Control	SH6_Treat	16.285	5.0185	-1.69821	-3.24498	5e-05	0.000176096	zinc finger protein 503-like
jg17840	jcf7180001227702:27655-75409	SH6_Control	SH6_Treat	5.12455	1.57677	-1.70045	-3.25002	5e-05	0.000176096	prickle-like protein 1a
jg15236	jcf7180001231971:993-17174	SH6_Control	SH6_Treat	8.6683	2.66671	-1.70069	-3.25056	5e-05	0.000176096	vasculin-like protein 1
jg19204,jg19205	jcf7180001226799:77904-95001	SH6_Control	SH6_Treat	5.34954	1.64407	-1.70214	-3.25383	0.00015	0.000492664	---NA---
jg19118	jcf7180001227826:79463-101374	SH6_Control	SH6_Treat	8.6188	2.64709	-1.70308	-3.25595	5e-05	0.000176096	RecName: Full=Inositol-trisphosphate 3-kinase C; AltName: Full=Inositol 1,4,5-trisphosphate 3-kinase C; Short=IP3 3-kinase C; Short=IP3K C; Short=InsP 3-kinase C
jg12901	jcf7180001231998:26360-27697	SH6_Control	SH6_Treat	3.64083	1.1175	-1.70399	-3.25801	0.00085	0.00242048	p53-induced death domain-containing protein 1
jg22313,jg22314	jcf7180001232177:134692-153667	SH6_Control	SH6_Treat	1.65245	0.506936	-1.70473	-3.25968	0.00045	0.00135331	RecName: Full=PDZ domain-containing protein GIPC2
jg30927	jcf7180001234664:163-2727	SH6_Control	SH6_Treat	111.221	34.0846	-1.70624	-3.26309	5e-05	0.000176096	zinc finger MYM-type protein 1-like
jg15525,jg15526	jcf7180001229278:967-9298	SH6_Control	SH6_Treat	4.75176	1.45158	-1.71084	-3.27351	5e-05	0.000176096	PWWP domain-containing protein MUM1-like
jg31911	jcf7180001230527:5080-11605	SH6_Control	SH6_Treat	5.22394	1.59502	-1.71156	-3.27515	5e-05	0.000176096	RecName: Full=Serine/threonine-protein phosphatase CPPED1; AltName: Full=Calcineurin-like phosphoesterase domain-containing protein 1
jg17745	jcf7180001227662:2652-31717	SH6_Control	SH6_Treat	13.1017	3.9888	-1.71572	-3.28461	5e-05	0.000176096	alpha-actinin-4 isoform X3
jg27005	jcf7180001233164:1326-5805	SH6_Control	SH6_Treat	16.5041	5.02308	-1.71618	-3.28565	5e-05	0.000176096	RecName: Full=Ectonucleoside triphosphate diphosphohydrolase 5; Short=NTPDase 5; AltName: Full=Guanosine-diphosphatase ENTPD5; Short=GDPase ENTPD5; AltName: Full=Uridine-diphosphatase ENTPD5; Short=UDPase ENTPD5; Flags: Precursor
jg27131	jcf7180001229631:70199-79468	SH6_Control	SH6_Treat	4.10958	1.2504	-1.7166	-3.28661	0.00015	0.000492664	granulin a
jg20302	jcf7180001228990:113-3646	SH6_Control	SH6_Treat	17.4646	5.30792	-1.71821	-3.29028	5e-05	0.000176096	ubiquinone biosynthesis O-methyltransferase, mitochondrial
jg3278	jcf7180001231284:7-7252	SH6_Control	SH6_Treat	4.2466	1.2892	-1.71983	-3.29398	5e-05	0.000176096	RecName: Full=Protein EURL homolog
jg25047	jcf7180001229817:1027-24892	SH6_Control	SH6_Treat	8.44541	2.56166	-1.72109	-3.29685	0.0012	0.00331734	alanine--tRNA ligase, mitochondrial
jg20065	jcf7180001230783:5150-37378	SH6_Control	SH6_Treat	4.02114	1.21774	-1.7234	-3.30214	5e-05	0.000176096	RecName: Full=Septin-9; AltName: Full=MLL septin-like fusion protein MSF-A; Short=MLL septin-like fusion protein; AltName: Full=Ovarian/Breast septin; Short=Ov/Br septin; AltName: Full=Septin D1
jg10382	jcf7180001227411:2990-40586	SH6_Control	SH6_Treat	1.51872	0.457237	-1.73184	-3.32151	0.0004	0.00121337	E3 ubiquitin-protein ligase znrf3 isoform X2
jg38309	jcf7180001227493:34852-52836	SH6_Control	SH6_Treat	2.33555	0.702053	-1.73411	-3.32674	5e-05	0.000176096	RecName: Full=Tensin-2; AltName: Full=C1 domain-containing phosphatase and tensin homolog; Short=C1-TEN; AltName: Full=Tensin-like C1 domain-containing phosphatase
jg37100	jcf7180001228839:36876-48110	SH6_Control	SH6_Treat	4.74893	1.4265	-1.73512	-3.32907	5e-05	0.000176096	aldehyde dehydrogenase family 1 member A3
jg26596	jcf7180001229549:15717-27334	SH6_Control	SH6_Treat	1.44838	0.434659	-1.73648	-3.33221	5e-05	0.000176096	Zona pellucida-like domain-containing protein 1
jg39067	jcf7180001226982:2145-3989	SH6_Control	SH6_Treat	2.37649	0.71045	-1.74203	-3.34506	5e-05	0.000176096	Isthmin-1 Precursor
jg30558	jcf7180001231768:1044-26642	SH6_Control	SH6_Treat	5.227	1.56228	-1.74234	-3.34577	5e-05	0.000176096	RNA-directed DNA polymerase from mobile element jockey-like
jg23185	jcf7180001227752:10518-16012	SH6_Control	SH6_Treat	1.32335	0.395282	-1.74325	-3.34789	5e-05	0.000176096	zinc finger protein 132-like
jg1141	jcf7180001232087:2642-11678	SH6_Control	SH6_Treat	2.47284	0.738181	-1.74413	-3.34993	5e-05	0.000176096	A kinase (PRKA) anchor protein 1b
jg9839,jg9840	jcf7180001231650:851-14309	SH6_Control	SH6_Treat	5.81844	1.73591	-1.74494	-3.35181	0.0041	0.00994214	LINE-1 type transposase domain-containing 1
jg13312,jg13314	jcf7180001228881:96345-108381	SH6_Control	SH6_Treat	10.792	3.21831	-1.74558	-3.3533	0.0017	0.00454507	RecName: Full=Elongation factor G, mitochondrial; Short=EF-Gmt; AltName: Full=Elongation factor G 1, mitochondrial; Short=mEF-G 1; AltName: Full=Elongation factor G1; Flags: Precursor
jg26324	jcf7180001232364:1277-44321	SH6_Control	SH6_Treat	1.02774	0.305723	-1.74917	-3.36165	5e-05	0.000176096	RecName: Full=Calcineurin-binding protein cabin-1; AltName: Full=Calcineurin inhibitor; Short=CAIN
jg23167	jcf7180001227537:1857-9275	SH6_Control	SH6_Treat	1.12081	0.331864	-1.75588	-3.37732	0.0012	0.00331734	RecName: Full=Centrosomal protein of 85 kDa; Short=Cep85; AltName: Full=Coiled-coil domain-containing protein 21
jg29347	jcf7180001231288:165536-168070	SH6_Control	SH6_Treat	97.3489	28.7897	-1.75761	-3.38137	5e-05	0.000176096	---NA---
jg5230	jcf7180001229713:390-3365	SH6_Control	SH6_Treat	2.09875	0.619966	-1.75927	-3.38527	0.0013	0.00356745	RecName: Full=E3 ubiquitin-protein ligase MARCHF5; AltName: Full=Membrane-associated RING finger protein 5; AltName: Full=Membrane-associated RING-CH protein V; Short=MARCH-V; AltName: Full=RING-type E3 ubiquitin transferase MARCHF5
jg39368	jcf7180001227308:33485-44799	SH6_Control	SH6_Treat	63.1586	18.6439	-1.76027	-3.38762	5e-05	0.000176096	RecName: Full=Dolichyl-diphosphooligosaccharide--protein glycosyltransferase subunit STT3A; Short=Oligosaccharyl transferase subunit STT3A; Short=STT3-A
jg5637	jcf7180001226808:94934-101317	SH6_Control	SH6_Treat	6.43813	1.89895	-1.76144	-3.39036	5e-05	0.000176096	anaphase-promoting complex subunit 4
jg39238	jcf7180001229388:2910-14328	SH6_Control	SH6_Treat	19.782	5.82513	-1.76383	-3.39598	5e-05	0.000176096	RecName: Full=Homeobox protein DLX-1
jg6762	jcf7180001226839:70888-83849	SH6_Control	SH6_Treat	2.81297	0.826819	-1.76645	-3.40216	0.00015	0.000492664	protein prune homolog 2 isoform X1
jg11007	jcf7180001233785:1941-11172	SH6_Control	SH6_Treat	40.8175	11.9775	-1.76886	-3.40785	5e-05	0.000176096	RecName: Full=Eukaryotic peptide chain release factor GTP-binding subunit; AltName: Full=ERF-3; Short=ERF3; AltName: Full=ERF2; AltName: Full=Polypeptide release factor 3; AltName: Full=Translation release factor 3
jg12337	jcf7180001234532:3-12458	SH6_Control	SH6_Treat	0.792854	0.232258	-1.77133	-3.41369	0.0038	0.0092892	RecName: Full=Chromatin-remodeling ATPase INO80
jg38188	jcf7180001228306:272-22828	SH6_Control	SH6_Treat	0.844683	0.247172	-1.77289	-3.41738	0.0002	0.000643455	multidrug resistance-associated protein 5 isoform X3
jg39993	jcf7180001232019:2516-18497	SH6_Control	SH6_Treat	440.609	128.68	-1.77571	-3.42406	0.0005	0.00149003	RecName: Full=Prohibitin-2
jg5372	jcf7180001228062:19040-40374	SH6_Control	SH6_Treat	8.29681	2.42111	-1.77689	-3.42687	0.00065	0.00189437	LIM/homeobox protein
jg14448	jcf7180001227301:7288-20197	SH6_Control	SH6_Treat	1.34356	0.391886	-1.77756	-3.42846	5e-05	0.000176096	RecName: Full=THAP domain-containing protein 1
jg27163	jcf7180001227909:62533-122699	SH6_Control	SH6_Treat	0.96134	0.280322	-1.77796	-3.42941	5e-05	0.000176096	RecName: Full=Dystrophin
jg20202	jcf7180001234596:1270-5915	SH6_Control	SH6_Treat	1.25884	0.366357	-1.78077	-3.4361	0.0015	0.00406181	arf-GAP with coiled-coil, ANK repeat and PH domain-containing protein 3-like isoform X2
jg2644	jcf7180001236172:2207-7024	SH6_Control	SH6_Treat	2.78291	0.806796	-1.78632	-3.44934	5e-05	0.000176096	RecName: Full=Protein RUFY3; AltName: Full=RUN and FYVE domain-containing protein 3; AltName: Full=Rap2-interacting protein x; Short=RIPx; AltName: Full=Single axon-regulated protein; Short=Singar
jg3609	jcf7180001229215:120-3531	SH6_Control	SH6_Treat	13.301	3.84968	-1.78873	-3.45511	5e-05	0.000176096	RecName: Full=Keratin, type I cytoskeletal 18; AltName: Full=Cytokeratin-18; Short=CK-18; AltName: Full=Keratin-18; Short=K18
jg35001	jcf7180001230687:480-3751	SH6_Control	SH6_Treat	6.1184	1.77081	-1.78875	-3.45515	5e-05	0.000176096	SH3 domain-binding protein 5
jg27906	jcf7180001228751:8178-15955	SH6_Control	SH6_Treat	8.03716	2.32474	-1.78961	-3.45721	0.00015	0.000492664	lysine-specific histone demethylase 1B
jg29510	jcf7180001231791:317-11610	SH6_Control	SH6_Treat	12.0543	3.48109	-1.79194	-3.4628	0.0001	0.000337316	leukotriene A-4 hydrolase
jg28310	jcf7180001227792:12-34717	SH6_Control	SH6_Treat	3.45894	0.997962	-1.79327	-3.466	5e-05	0.000176096	TIKI2 Metalloprotease
jg11980	jcf7180001232941:114328-122910	SH6_Control	SH6_Treat	2.34675	0.676463	-1.79458	-3.46914	5e-05	0.000176096	RecName: Full=Transcriptional activator Myb; AltName: Full=Proto-oncogene c-Myb
jg33278	jcf7180001228886:226-3539	SH6_Control	SH6_Treat	10.8451	3.10735	-1.80329	-3.49015	0.0002	0.000643455	KAT8 regulatory NSL complex subunit 3 isoform X1
jg33915	jcf7180001230867:34989-58381	SH6_Control	SH6_Treat	0.944959	0.270325	-1.80556	-3.49565	5e-05	0.000176096	FYVE, RhoGEF and PH domain-containing protein 5-like isoform X1
jg34241	jcf7180001234117:9862-20512	SH6_Control	SH6_Treat	1.16796	0.332962	-1.81056	-3.50778	5e-05	0.000176096	Tyrosine-protein phosphatase non-receptor type 23
jg15668	jcf7180001233440:3404-11406	SH6_Control	SH6_Treat	1.76649	0.503186	-1.81172	-3.51061	5e-05	0.000176096	RecName: Full=BCL-6 corepressor; Short=BCoR
jg5151	jcf7180001230620:38967-44865	SH6_Control	SH6_Treat	1.41366	0.400883	-1.81818	-3.52636	5e-05	0.000176096	RecName: Full=Beta-1,4 N-acetylgalactosaminyltransferase 1; AltName: Full=(N-acetylneuraminyl)-galactosylglucosylceramide; AltName: Full=GM2/GD2 synthase; AltName: Full=GalNAc-T
jg17922	jcf7180001227141:49-6301	SH6_Control	SH6_Treat	1.19442	0.337593	-1.82296	-3.53806	5e-05	0.000176096	RecName: Full=Inactive rhomboid protein 1; Short=iRhom1; AltName: Full=Rhomboid family member 1
jg17766	jcf7180001227900:865-6708	SH6_Control	SH6_Treat	1.21857	0.343658	-1.82615	-3.5459	0.0016	0.00430454	B box and SPRY domain-containing protein
jg3321	jcf7180001226850:27251-39231	SH6_Control	SH6_Treat	6.42319	1.8101	-1.82722	-3.54853	5e-05	0.000176096	RecName: Full=Sodium- and chloride-dependent glycine transporter 1; Short=GlyT-1; Short=GlyT1; AltName: Full=Solute carrier family 6 member 9
jg22277	jcf7180001226918:238200-263534	SH6_Control	SH6_Treat	2.66478	0.750825	-1.82747	-3.54914	0.00075	0.00215767	protein kinase C-binding protein NELL2
jg35927	jcf7180001231542:102-3906	SH6_Control	SH6_Treat	1187.27	333.761	-1.83075	-3.55722	5e-05	0.000176096	actin
jg38009	jcf7180001231897:72-559	SH6_Control	SH6_Treat	16.5752	4.65229	-1.83301	-3.5628	0.0001	0.000337316	mitochondrial 2-oxoglutarate/malate carrier protein
jg11765	jcf7180001231803:210-5290	SH6_Control	SH6_Treat	110.726	31.0705	-1.83337	-3.56369	5e-05	0.000176096	---NA---
jg11752	jcf7180001233798:49-3400	SH6_Control	SH6_Treat	13.8882	3.88069	-1.83947	-3.57879	5e-05	0.000176096	RecName: Full=Aspartoacylase; AltName: Full=Aminoacylase-2; Short=ACY-2
jg37239	jcf7180001229569:15567-41235	SH6_Control	SH6_Treat	1.44972	0.404151	-1.84281	-3.58708	5e-05	0.000176096	spectrin beta chain, non-erythrocytic 1-like
jg29361	jcf7180001227761:78973-110021	SH6_Control	SH6_Treat	8.71632	2.42222	-1.84739	-3.59849	5e-05	0.000176096	RecName: Full=Solute carrier family 23 member 2; AltName: Full=Na(+)/L-ascorbic acid transporter 2; AltName: Full=Sodium-dependent vitamin C transporter 2
jg12874	jcf7180001229431:23147-37298	SH6_Control	SH6_Treat	0.942525	0.26191	-1.84746	-3.59866	0.00265	0.00671566	protein hinderin isoform X3
jg39135	jcf7180001233782:0-10855	SH6_Control	SH6_Treat	1.52649	0.422612	-1.85281	-3.61203	0.0041	0.00994214	RecName: Full=Endothelin-converting enzyme 1; Short=ECE-1
jg701,jg702	jcf7180001230511:3-7270	SH6_Control	SH6_Treat	1.37897	0.381603	-1.85344	-3.61361	0.001	0.00280764	synaptotagmin-like protein 1 isoform X2
jg13753	jcf7180001227278:38533-56265	SH6_Control	SH6_Treat	12.9325	3.57637	-1.85443	-3.61609	5e-05	0.000176096	RecName: Full=Class A basic helix-loop-helix protein 15; Short=bHLHa15; AltName: Full=Class B basic helix-loop-helix protein 8; Short=bHLHb8; AltName: Full=Muscle, intestine and stomach expression 1; Short=MIST-1
jg25774	jcf7180001232168:6660-10589	SH6_Control	SH6_Treat	4.93052	1.35708	-1.86123	-3.63317	5e-05	0.000176096	RecName: Full=Pituitary homeobox 3; AltName: Full=Homeobox protein PITX3; AltName: Full=Paired-like homeodomain transcription factor 3
jg18528	jcf7180001228642:0-22061	SH6_Control	SH6_Treat	8.7813	2.41669	-1.8614	-3.6336	5e-05	0.000176096	---NA---
jg15188	jcf7180001230063:3180-48444	SH6_Control	SH6_Treat	3.40934	0.936114	-1.86474	-3.64202	5e-05	0.000176096	RNA-directed DNA polymerase from mobile element jockey
jg39066	jcf7180001234142:3837-9095	SH6_Control	SH6_Treat	3.56321	0.973403	-1.87207	-3.66057	0.0001	0.000337316	major facilitator superfamily domain-containing protein 3
jg40434	jcf7180001234581:221-9393	SH6_Control	SH6_Treat	3.30616	0.902301	-1.87347	-3.66413	0.0003	0.000929752	RFX4 factor
jg15138	jcf7180001227925:77-15448	SH6_Control	SH6_Treat	2.5103	0.684065	-1.87565	-3.66967	5e-05	0.000176096	DNA topoisomerase 2-binding protein 1
jg39517	jcf7180001230247:242-10994	SH6_Control	SH6_Treat	1.26319	0.343571	-1.87839	-3.67665	0.0001	0.000337316	---NA---
jg5112	jcf7180001233918:0-3481	SH6_Control	SH6_Treat	1.48712	0.403747	-1.881	-3.6833	0.003	0.00750819	spectrin beta chain, non-erythrocytic 1 isoform X1
jg36598	jcf7180001228936:6704-25914	SH6_Control	SH6_Treat	0.868885	0.235043	-1.88624	-3.69671	5e-05	0.000176096	rho guanine nucleotide exchange factor 26-like
jg20785	jcf7180001227274:91109-102259	SH6_Control	SH6_Treat	6.23104	1.68325	-1.88822	-3.70178	5e-05	0.000176096	RecName: Full=C-X-C chemokine receptor type 4; Short=CXC-R4; Short=CXCR-4; AltName: CD_antigen=CD184
jg25509	jcf7180001228694:43708-60379	SH6_Control	SH6_Treat	8.35837	2.25219	-1.89189	-3.71121	5e-05	0.000176096	RecName: Full=Very-long-chain 3-oxoacyl-CoA reductase; AltName: Full=17-beta-hydroxysteroid dehydrogenase 12; Short=17-beta-HSD 12; AltName: Full=3-ketoacyl-CoA reductase; Short=KAR; AltName: Full=Estradiol 17-beta-dehydrogenase 12
jg18798	jcf7180001230505:69-17516	SH6_Control	SH6_Treat	2.84964	0.766586	-1.89426	-3.71731	5e-05	0.000176096	serine/threonine-protein kinase MARK2 isoform X4
jg31498,jg31499	jcf7180001235109:3254-12825	SH6_Control	SH6_Treat	1.84791	0.496009	-1.89746	-3.72557	0.00035	0.00107061	kinesin-like protein KIF7
jg5231	jcf7180001229713:10644-15583	SH6_Control	SH6_Treat	12.8063	3.42601	-1.90226	-3.73798	5e-05	0.000176096	RecName: Full=Actin
jg16091	jcf7180001226708:75611-79316	SH6_Control	SH6_Treat	2.38701	0.637057	-1.90571	-3.74693	5e-05	0.000176096	Solute carrier family 25 member 45
jg27203	jcf7180001233402:0-9798	SH6_Control	SH6_Treat	1.62118	0.427013	-1.92469	-3.79655	5e-05	0.000176096	DNA-directed RNA polymerase II subunit RPB1
jg2626	jcf7180001230729:43357-45633	SH6_Control	SH6_Treat	4.24264	1.11669	-1.92574	-3.79932	5e-05	0.000176096	RecName: Full=Homeobox protein Nkx-2.2; AltName: Full=Homeobox protein NK-2 homolog B
jg32309	jcf7180001227157:4169-31920	SH6_Control	SH6_Treat	2.85748	0.749033	-1.93164	-3.81489	5e-05	0.000176096	RecName: Full=Exocyst complex component 4; AltName: Full=Exocyst complex component Sec8
jg40354	jcf7180001228497:937-49500	SH6_Control	SH6_Treat	9.86806	2.57578	-1.93776	-3.8311	5e-05	0.000176096	RecName: Full=Adenosine kinase; Short=AK; AltName: Full=Adenosine 5'-phosphotransferase
jg35896	jcf7180001228952:9-15404	SH6_Control	SH6_Treat	1.09456	0.285324	-1.93969	-3.83623	5e-05	0.000176096	alsin isoform X2
jg1129	jcf7180001228120:33167-37634	SH6_Control	SH6_Treat	2.14095	0.555576	-1.94619	-3.85356	0.0002	0.000643455	SH2 domain-containing protein 5
jg1928,jg1929	jcf7180001231011:11838-26163	SH6_Control	SH6_Treat	5.85833	1.51999	-1.94643	-3.8542	5e-05	0.000176096	isoleucine--tRNA ligase, cytoplasmic
jg9698	jcf7180001234541:12872-18412	SH6_Control	SH6_Treat	1.23037	0.318898	-1.94792	-3.85818	0.00015	0.000492664	TBC1 domain family member 10A-like
jg21395	jcf7180001232899:5-7778	SH6_Control	SH6_Treat	4.74553	1.22844	-1.94975	-3.86308	0.0004	0.00121337	anoctamin-10 isoform X2
jg28500	jcf7180001229801:3635-9451	SH6_Control	SH6_Treat	28.293	7.28006	-1.95842	-3.88636	5e-05	0.000176096	amine sulfotransferase-like
jg2480,jg2481	jcf7180001231472:497-7282	SH6_Control	SH6_Treat	1.50959	0.386914	-1.96407	-3.90161	0.00275	0.00694196	serine-rich adhesin for platelets-like isoform X2
jg38409	jcf7180001229364:11057-22050	SH6_Control	SH6_Treat	32.3211	8.20834	-1.97731	-3.93758	5e-05	0.000176096	RecName: Full=Importin-7; Short=Imp7; AltName: Full=Ran-binding protein 7; Short=RanBP7
jg16335	jcf7180001227549:1074-14544	SH6_Control	SH6_Treat	11.2808	2.86293	-1.9783	-3.94029	5e-05	0.000176096	glycosaminoglycan xylosylkinase
jg38486	jcf7180001232369:16130-31091	SH6_Control	SH6_Treat	5.77991	1.46329	-1.98183	-3.94994	0.00035	0.00107061	breast cancer anti-estrogen resistance protein 1 isoform X2
jg33260	jcf7180001230393:13048-13822	SH6_Control	SH6_Treat	3.91994	0.991975	-1.98246	-3.95166	0.0003	0.000929752	RecName: Full=LON peptidase N-terminal domain and RING finger protein 3; AltName: Full=RING finger protein 127
jg26866	jcf7180001234627:876-13410	SH6_Control	SH6_Treat	1.57251	0.396034	-1.98937	-3.97064	5e-05	0.000176096	phospholipid-transporting ATPase ABCA1-like isoform X1
jg4784,jg4785	jcf7180001226756:737-14343	SH6_Control	SH6_Treat	5.96728	1.49744	-1.99458	-3.985	5e-05	0.000176096	RecName: Full=Excitatory amino acid transporter 3; AltName: Full=Excitatory amino-acid carrier 1; AltName: Full=Sodium-dependent glutamate/aspartate transporter 3; AltName: Full=Solute carrier family 1 member 1
jg37412	jcf7180001229368:11996-25351	SH6_Control	SH6_Treat	9.98307	2.50258	-1.99607	-3.98912	5e-05	0.000176096	anthrax toxin receptor 1
jg11412,jg11413	jcf7180001227500:46082-61884	SH6_Control	SH6_Treat	2.46764	0.617814	-1.99789	-3.99415	5e-05	0.000176096	RecName: Full=Y+L amino acid transporter 2; AltName: Full=Solute carrier family 7 member 6; AltName: Full=y(+)L-type amino acid transporter 2; Short=Y+LAT2; Short=y+LAT-2
jg315	jcf7180001233155:113-8419	SH6_Control	SH6_Treat	67.1347	16.7961	-1.99893	-3.99703	0.00025	0.00078783	zinc finger BED domain-containing protein 1-like
jg2404,jg2405	jcf7180001230387:3048-14349	SH6_Control	SH6_Treat	1.43777	0.359496	-1.99978	-3.99939	5e-05	0.000176096	RecName: Full=Polypeptide N-acetylgalactosaminyltransferase 14; AltName: Full=Polypeptide GalNAc transferase 14; Short=GalNAc-T14; Short=pp-GaNTase 14; AltName: Full=Protein-UDP acetylgalactosaminyltransferase 14; AltName: Full=UDP-GalNAc:polypeptide N-acetylgalactosaminyltransferase 14
jg16509,jg16510	jcf7180001227220:0-3819	SH6_Control	SH6_Treat	4.20968	1.04976	-2.00365	-4.01013	0.00045	0.00135331	BTB/POZ domain-containing protein KCTD12-like
jg27740	jcf7180001230875:3349-23479	SH6_Control	SH6_Treat	4.3489	1.07488	-2.01648	-4.04595	5e-05	0.000176096	netrin-1 isoform X1
jg12951	jcf7180001232873:2204-14920	SH6_Control	SH6_Treat	2.15678	0.527572	-2.03144	-4.08813	0.0026	0.00660721	reverse transcriptase
jg27504	jcf7180001228206:15673-60106	SH6_Control	SH6_Treat	37.8642	9.234	-2.03581	-4.10053	5e-05	0.000176096	RecName: Full=Glucose-6-phosphate isomerase; Short=GPI; AltName: Full=Phosphoglucose isomerase; Short=PGI; AltName: Full=Phosphohexose isomerase; Short=PHI
jg601	jcf7180001232603:4489-10675	SH6_Control	SH6_Treat	2.40652	0.585451	-2.03933	-4.11055	5e-05	0.000176096	Down syndrome cell adhesion molecule-like protein 1 homolog isoform X1
jg13305	jcf7180001228881:3498-37606	SH6_Control	SH6_Treat	9.4173	2.28826	-2.04106	-4.11548	5e-05	0.000176096	cut-like homeobox 1b isoform X5
jg19750	jcf7180001228046:17272-36452	SH6_Control	SH6_Treat	2.04069	0.492374	-2.05123	-4.14459	5e-05	0.000176096	RecName: Full=Calcium/calmodulin-dependent 3',5'-cyclic nucleotide phosphodiesterase 1B; Short=Cam-PDE 1B; AltName: Full=63 kDa Cam-PDE
jg22358	jcf7180001227700:77772-79917	SH6_Control	SH6_Treat	7.62221	1.82894	-2.0592	-4.16755	0.00015	0.000492664	RecName: Full=Cornifelin
jg32356	jcf7180001232008:255-23592	SH6_Control	SH6_Treat	6.11484	1.45866	-2.06767	-4.19209	5e-05	0.000176096	RecName: Full=E3 SUMO-protein ligase PIAS3; AltName: Full=E3 SUMO-protein transferase PIAS3; AltName: Full=Protein inhibitor of activated STAT protein 3
jg28152	jcf7180001226721:126-4809	SH6_Control	SH6_Treat	4.11129	0.977981	-2.07171	-4.20385	5e-05	0.000176096	probable E3 ubiquitin-protein ligase HERC4 isoform X1
jg6790	jcf7180001234572:552-6905	SH6_Control	SH6_Treat	1.84467	0.438788	-2.07177	-4.20402	0.0023	0.00596685	RecName: Full=Centrosomal protein kizuna; AltName: Full=Polo-like kinase 1 substrate 1
jg33869	jcf7180001233748:4760-16582	SH6_Control	SH6_Treat	0.896518	0.212958	-2.07376	-4.20982	5e-05	0.000176096	collagen alpha-2(IV) chain isoform X1
jg18305,jg18306	jcf7180001232108:85694-88981	SH6_Control	SH6_Treat	3.81211	0.902348	-2.07883	-4.22464	0.0004	0.00121337	---NA---
jg34160	jcf7180001228111:39121-42059	SH6_Control	SH6_Treat	10.838	2.5558	-2.08425	-4.24055	5e-05	0.000176096	C-C motif chemokine 25
jg8426	jcf7180001230174:42-10225	SH6_Control	SH6_Treat	1.60432	0.378323	-2.08427	-4.2406	0.0002	0.000643455	mRNA (2'-O-methyladenosine-N(6)-)-methyltransferase
jg10127,jg10128,jg10129	jcf7180001227704:54595-71586	SH6_Control	SH6_Treat	222.309	52.1817	-2.09095	-4.26029	5e-05	0.000176096	RecName: Full=Meprin A subunit beta; AltName: Full=Endopeptidase-2; AltName: Full=Meprin B; Flags: Precursor
jg11981	jcf7180001232941:129113-144692	SH6_Control	SH6_Treat	13.5761	3.16963	-2.09868	-4.28317	5e-05	0.000176096	RecName: Full=HBS1-like protein
jg4997	jcf7180001233794:132-6524	SH6_Control	SH6_Treat	0.709938	0.1657	-2.09912	-4.28448	0.0037	0.00906725	RecName: Full=Receptor-type tyrosine-protein phosphatase O; Short=R-PTP-O; AltName: Full=Glomerular epithelial protein 1; AltName: Full=Protein tyrosine phosphatase U2; Short=PTP-U2; Short=PTPase U2; Flags: Precursor
jg3649	jcf7180001229410:61560-67712	SH6_Control	SH6_Treat	12.6191	2.94462	-2.09946	-4.28549	5e-05	0.000176096	RecName: Full=E3 ubiquitin-protein ligase RNF13; AltName: Full=RING finger protein 13; AltName: Full=RING-type E3 ubiquitin transferase RNF13; Flags: Precursor
jg22116	jcf7180001233433:398-4526	SH6_Control	SH6_Treat	1.85101	0.430953	-2.10271	-4.29515	0.00235	0.00608469	RecName: Full=Regulator of G-protein signaling 9-binding protein; AltName: Full=RGS9-anchoring protein
jg817	jcf7180001236167:180-4443	SH6_Control	SH6_Treat	9.69814	2.25325	-2.1057	-4.30407	5e-05	0.000176096	---NA---
jg26092	jcf7180001226853:36110-41272	SH6_Control	SH6_Treat	4.60083	1.0668	-2.10861	-4.31276	5e-05	0.000176096	Alcohol dehydrogenase 1
jg23169	jcf7180001227537:29632-32747	SH6_Control	SH6_Treat	1.08027	0.24981	-2.11248	-4.32434	0.00035	0.00107061	RecName: Full=Gap junction alpha-3 protein; AltName: Full=Connexin-46; Short=Cx46
jg16089	jcf7180001226708:68174-71725	SH6_Control	SH6_Treat	2.42722	0.561271	-2.11253	-4.32449	5e-05	0.000176096	small integral membrane protein 1
jg13445	jcf7180001232987:15611-61680	SH6_Control	SH6_Treat	2.16629	0.500809	-2.1129	-4.3256	5e-05	0.000176096	branched-chain-amino-acid aminotransferase, cytosolic
jg10273	jcf7180001228373:154887-184554	SH6_Control	SH6_Treat	1.30662	0.301458	-2.11581	-4.33433	5e-05	0.000176096	meiosis regulator and mRNA stability factor 1 isoform X1
jg31216	jcf7180001229075:0-19362	SH6_Control	SH6_Treat	1.23942	0.285934	-2.11591	-4.33463	5e-05	0.000176096	NEDD4-binding protein 1
jg19146,jg19147	jcf7180001228891:15752-23844	SH6_Control	SH6_Treat	2.73901	0.630938	-2.11808	-4.34116	5e-05	0.000176096	---NA---
jg38288	jcf7180001235418:8-1991	SH6_Control	SH6_Treat	5.10316	1.17488	-2.11888	-4.34357	0.00075	0.00215767	---NA---
jg28905	jcf7180001228085:23160-30438	SH6_Control	SH6_Treat	11.3376	2.60292	-2.12291	-4.35572	5e-05	0.000176096	plastin-1-like
jg28206	jcf7180001229399:23015-61038	SH6_Control	SH6_Treat	2.70726	0.618882	-2.1291	-4.37445	5e-05	0.000176096	RecName: Full=Transcription factor EC; Short=TFE-C
jg18161	jcf7180001227183:52726-55947	SH6_Control	SH6_Treat	10.7894	2.44473	-2.14186	-4.41331	5e-05	0.000176096	RecName: Full=Beta-1 adrenergic receptor; AltName: Full=Beta-1 adrenoreceptor; Short=Beta-1 adrenoceptor
jg23137	jcf7180001227314:15059-22280	SH6_Control	SH6_Treat	1.69367	0.382918	-2.14504	-4.42305	5e-05	0.000176096	RecName: Full=Calpain-10; AltName: Full=Calcium-activated neutral proteinase 10; Short=CANP 10
jg8745	jcf7180001230196:0-13668	SH6_Control	SH6_Treat	2.46573	0.556767	-2.14687	-4.42866	5e-05	0.000176096	---NA---
jg30142	jcf7180001234628:3116-5271	SH6_Control	SH6_Treat	119.498	26.923	-2.15008	-4.43852	5e-05	0.000176096	zona pellucida-like domain-containing protein 1
jg11324	jcf7180001227384:99831-107168	SH6_Control	SH6_Treat	21.343	4.80244	-2.15192	-4.44419	5e-05	0.000176096	circadian-associated transcriptional repressor-like
jg11327	jcf7180001229960:18082-23455	SH6_Control	SH6_Treat	7.23456	1.61895	-2.15984	-4.46865	5e-05	0.000176096	RecName: Full=Zinc finger protein SNAI2; AltName: Full=Neural crest transcription factor Slug; AltName: Full=Protein snail homolog 2
jg8881	jcf7180001227030:50947-56590	SH6_Control	SH6_Treat	1.25033	0.279749	-2.16011	-4.46949	0.00035	0.00107061	RecName: Full=ADP-ribosyl cyclase/cyclic ADP-ribose hydrolase 1; AltName: Full=2'-phospho-ADP-ribosyl cyclase; AltName: Full=2'-phospho-ADP-ribosyl cyclase/2'-phospho-cyclic-ADP-ribose transferase; AltName: Full=2'-phospho-cyclic-ADP-ribose transferase; AltName: Full=ADP-ribosyl cyclase 1; Short=ADPRC 1; AltName: Full=Cyclic ADP-ribose hydrolase 1; Short=cADPr hydrolase 1; AltName: CD_antigen=CD38
jg33120	jcf7180001233544:0-5396	SH6_Control	SH6_Treat	1.53521	0.341565	-2.16821	-4.49465	0.0004	0.00121337	RecName: Full=Cortactin-binding protein 2; Short=CortBP2
jg31399	jcf7180001231761:37472-42777	SH6_Control	SH6_Treat	18.1359	4.03057	-2.16979	-4.49958	5e-05	0.000176096	RecName: Full=Coatomer subunit alpha; AltName: Full=Alpha-coat protein; Short=Alpha-COP; AltName: Full=HEP-COP; Short=HEPCOP; Contains: RecName: Full=Xenin; AltName: Full=Xenopsin-related peptide; Contains: RecName: Full=Proxenin
jg24050	jcf7180001226836:58859-63383	SH6_Control	SH6_Treat	2.2087	0.486972	-2.18129	-4.53559	5e-05	0.000176096	RecName: Full=Protein FAM110B
jg9413	jcf7180001227904:982-26602	SH6_Control	SH6_Treat	4.55864	1.00429	-2.18242	-4.53914	5e-05	0.000176096	RecName: Full=Semaphorin-3D; Flags: Precursor
jg3065	jcf7180001235132:0-5997	SH6_Control	SH6_Treat	13.5778	2.98913	-2.18345	-4.54239	5e-05	0.000176096	RecName: Full=Cleavage and polyadenylation specificity factor subunit 6
jg34620	jcf7180001230873:36686-40346	SH6_Control	SH6_Treat	9.98477	2.19278	-2.18697	-4.55348	0.0005	0.00149003	RecName: Full=Sodium/potassium-transporting ATPase subunit alpha-1; Short=Na(+)/K(+) ATPase alpha-1 subunit; AltName: Full=Sodium pump subunit alpha-1; Flags: Precursor
jg21264	jcf7180001232599:4699-26105	SH6_Control	SH6_Treat	3.89728	0.855255	-2.18804	-4.55686	5e-05	0.000176096	RecName: Full=Actin-binding LIM protein 2; Short=abLIM-2; AltName: Full=Actin-binding LIM protein family member 2
jg30667	jcf7180001231663:3-7474	SH6_Control	SH6_Treat	4.54948	0.997624	-2.18913	-4.5603	5e-05	0.000176096	ubiquitin-like modifier-activating enzyme ATG7
jg32310	jcf7180001227157:38192-92753	SH6_Control	SH6_Treat	13.7564	3.01045	-2.19205	-4.56954	5e-05	0.000176096	MICOS complex subunit MIC19 isoform X6
jg35163	jcf7180001227198:1590-32311	SH6_Control	SH6_Treat	2.965	0.648032	-2.19389	-4.57538	5e-05	0.000176096	SEC14-like protein 1 isoform X2
jg37991	jcf7180001228929:240-14993	SH6_Control	SH6_Treat	9.08607	1.96962	-2.20574	-4.61311	5e-05	0.000176096	endothelin receptor type B-like
jg6070	jcf7180001228911:526-2749	SH6_Control	SH6_Treat	20.8951	4.49242	-2.2176	-4.65119	0.0002	0.000643455	---NA---
jg23678	jcf7180001228984:31520-45514	SH6_Control	SH6_Treat	6.236	1.33679	-2.22185	-4.66491	5e-05	0.000176096	hypothetical protein GQR58_020574
jg8804	jcf7180001229808:173-2844	SH6_Control	SH6_Treat	1.18169	0.253206	-2.22247	-4.66692	0.00075	0.00215767	Krueppel-like factor 17
jg10442	jcf7180001227867:14093-18453	SH6_Control	SH6_Treat	3.11002	0.666279	-2.22272	-4.66773	5e-05	0.000176096	RecName: Full=C-C chemokine receptor type 3; Short=C-C CKR-3; Short=CC-CKR-3; Short=CCR-3; Short=CCR3; Short=CKR3; AltName: CD_antigen=CD193
jg2556	jcf7180001231982:6441-23267	SH6_Control	SH6_Treat	2.20151	0.470541	-2.2261	-4.67867	5e-05	0.000176096	RNA-binding motif, single-stranded-interacting protein 2-like isoform X1
jg31204	jcf7180001227980:17721-21070	SH6_Control	SH6_Treat	10.8742	2.32146	-2.2278	-4.68419	5e-05	0.000176096	serine protease 27
jg34936	jcf7180001231307:4572-16300	SH6_Control	SH6_Treat	3.39678	0.725026	-2.22806	-4.68504	5e-05	0.000176096	carnitine O-palmitoyltransferase 1, liver isoform-like
jg867,jg868	jcf7180001227001:1479-13474	SH6_Control	SH6_Treat	3.7478	0.795566	-2.23599	-4.71086	5e-05	0.000176096	serine/threonine-protein kinase STK11
jg7026	jcf7180001228543:2162-25193	SH6_Control	SH6_Treat	1.27085	0.269669	-2.23653	-4.71262	5e-05	0.000176096	oxysterol-binding protein-related protein 1-like isoform X1
jg15619	jcf7180001232965:0-9608	SH6_Control	SH6_Treat	1.59602	0.337506	-2.24149	-4.72885	5e-05	0.000176096	RecName: Full=FYVE, RhoGEF and PH domain-containing protein 4; AltName: Full=Actin filament-binding protein frabin; AltName: Full=FGD1-related F-actin-binding protein
jg13268	jcf7180001227457:35479-42476	SH6_Control	SH6_Treat	72.5076	15.294	-2.24517	-4.74093	5e-05	0.000176096	pyruvate kinase PKM-like
jg16523	jcf7180001231291:0-30439	SH6_Control	SH6_Treat	1.00009	0.210815	-2.24608	-4.74392	5e-05	0.000176096	RecName: Full=AT-rich interactive domain-containing protein 1B; Short=ARID domain-containing protein 1B; AltName: Full=BRG1-associated factor 250b; Short=BAF250B; AltName: Full=BRG1-binding protein hELD/OSA1; AltName: Full=Osa homolog 2; Short=hOsa2; AltName: Full=p250R
jg12697,jg12698	jcf7180001229478:34110-47791	SH6_Control	SH6_Treat	1.61421	0.339596	-2.24894	-4.75333	0.0001	0.000337316	golgin subfamily A member 2 isoform X1
jg19179	jcf7180001233422:11299-17314	SH6_Control	SH6_Treat	1.19929	0.251964	-2.25089	-4.75976	0.0008	0.00228963	RecName: Full=E3 ubiquitin-protein ligase ubr3; AltName: Full=E3 ubiquitin-protein transferase ubr3
jg5351	jcf7180001229877:0-25222	SH6_Control	SH6_Treat	5.2204	1.09419	-2.25429	-4.77099	5e-05	0.000176096	RecName: Full=Vinculin; AltName: Full=Metavinculin
jg12463	jcf7180001226997:82966-115383	SH6_Control	SH6_Treat	2.41042	0.50475	-2.25564	-4.77546	5e-05	0.000176096	DNA (cytosine-5)-methyltransferase 3A-like isoform X1
jg32148	jcf7180001226802:451-25066	SH6_Control	SH6_Treat	1.06335	0.222665	-2.25567	-4.77556	0.00175	0.00466468	S-adenosyl-L-methionine-dependent tRNA 4-demethylwyosine synthase TYW1
jg33423	jcf7180001231482:4631-13800	SH6_Control	SH6_Treat	1.26944	0.265425	-2.25781	-4.78265	5e-05	0.000176096	macrophage colony-stimulating factor 1 receptor 2
jg28078	jcf7180001228742:8568-17261	SH6_Control	SH6_Treat	1.49503	0.312245	-2.25943	-4.78802	0.0021	0.00549787	transmembrane protein 235
jg28974	jcf7180001230736:29-2863	SH6_Control	SH6_Treat	8.94514	1.86687	-2.26048	-4.79151	5e-05	0.000176096	---NA---
jg34887	jcf7180001231213:405-10237	SH6_Control	SH6_Treat	1.12499	0.234729	-2.26085	-4.79274	0.00105	0.0029347	---NA---
jg36951	jcf7180001231642:3027-25183	SH6_Control	SH6_Treat	9.54623	1.98795	-2.26365	-4.80205	5e-05	0.000176096	RecName: Full=DNA topoisomerase 2-alpha; AltName: Full=DNA topoisomerase II, alpha isozyme
jg34224	jcf7180001228942:963-4650	SH6_Control	SH6_Treat	2.87261	0.597663	-2.26496	-4.80641	5e-05	0.000176096	protocadherin-18b isoform X1
jg2550	jcf7180001230243:6542-10429	SH6_Control	SH6_Treat	20.3423	4.22414	-2.26775	-4.81571	5e-05	0.000176096	RecName: Full=Small glutamine-rich tetratricopeptide repeat-containing protein alpha; AltName: Full=Alpha-SGT
jg7929	jcf7180001231033:9594-17166	SH6_Control	SH6_Treat	2.40114	0.498584	-2.26781	-4.81592	5e-05	0.000176096	RecName: Full=Proton myo-inositol cotransporter; Short=H(+)-myo-inositol cotransporter; Short=Hmit; AltName: Full=H(+)-myo-inositol symporter; AltName: Full=Solute carrier family 2 member 13
jg3646	jcf7180001229410:360-32600	SH6_Control	SH6_Treat	2.0436	0.424134	-2.26852	-4.81829	0.00015	0.000492664	arf-GAP with coiled-coil, ANK repeat and PH domain-containing protein 2
jg31813	jcf7180001231211:68-3987	SH6_Control	SH6_Treat	11.778	2.43443	-2.27444	-4.8381	5e-05	0.000176096	RecName: Full=Collagenase 3; AltName: Full=Matrix metalloproteinase-13; Short=MMP-13; Flags: Precursor
jg28375	jcf7180001232054:461-8091	SH6_Control	SH6_Treat	14.3018	2.94044	-2.2821	-4.86385	5e-05	0.000176096	RecName: Full=Cell adhesion molecule-related/down-regulated by oncogenes; Flags: Precursor
jg12067	jcf7180001226751:76-3192	SH6_Control	SH6_Treat	1.59491	0.326102	-2.29008	-4.89083	0.00275	0.00694196	RecName: Full=Cell division cycle protein 20 homolog; AltName: Full=p55CDC
jg23337	jcf7180001233123:55635-66631	SH6_Control	SH6_Treat	1.27232	0.259737	-2.29234	-4.8985	0.0009	0.00255085	RecName: Full=RELT-like protein 1; Flags: Precursor
jg1603	jcf7180001228042:37756-55560	SH6_Control	SH6_Treat	0.824875	0.168072	-2.29509	-4.90785	0.0018	0.00478596	muskelin isoform X1
jg12312	jcf7180001232502:504-3839	SH6_Control	SH6_Treat	1.65454	0.335905	-2.3003	-4.9256	0.0015	0.00406181	RecName: Full=Zinc finger MIZ domain-containing protein 1; AltName: Full=PIAS-like protein Zimp10; AltName: Full=Retinoic acid-induced protein 17
jg41103	jcf7180001226843:557-4174	SH6_Control	SH6_Treat	5.40103	1.08541	-2.315	-4.97605	0.0002	0.000643455	---NA---
jg15999	jcf7180001228565:1524-8286	SH6_Control	SH6_Treat	2.41259	0.483564	-2.3188	-4.98917	5e-05	0.000176096	pyruvate dehydrogenase (acetyl-transferring) kinase isozyme 1, mitochondrial
jg17770	jcf7180001227900:28341-34226	SH6_Control	SH6_Treat	2.06268	0.413126	-2.31987	-4.99287	0.00025	0.00078783	suppressor APC domain-containing protein 2 isoform X1
jg14582	jcf7180001234204:779-8275	SH6_Control	SH6_Treat	19.8719	3.95791	-2.32792	-5.02081	5e-05	0.000176096	CD166 antigen homolog A
jg24024	jcf7180001226777:171933-179942	SH6_Control	SH6_Treat	3.63631	0.724194	-2.32803	-5.02119	5e-05	0.000176096	CCR4-NOT transcription complex subunit 4
jg12242	jcf7180001232434:2174-4555	SH6_Control	SH6_Treat	5.70235	1.13474	-2.32919	-5.02523	5e-05	0.000176096	RecName: Full=Rho guanine nucleotide exchange factor 2; AltName: Full=Guanine nucleotide exchange factor H1; Short=GEF-H1
jg8330	jcf7180001227661:7276-37465	SH6_Control	SH6_Treat	2.39276	0.475791	-2.33028	-5.02903	5e-05	0.000176096	integrator complex subunit 6
jg39280,jg39281	jcf7180001229361:9950-31934	SH6_Control	SH6_Treat	56.0477	11.0874	-2.33773	-5.05507	0.00085	0.00242048	citrate synthase
jg16870	jcf7180001231643:7715-17530	SH6_Control	SH6_Treat	2.49789	0.493679	-2.33906	-5.05973	5e-05	0.000176096	RecName: Full=G-protein-signaling modulator 1; AltName: Full=Activator of G-protein signaling 3
jg20700	jcf7180001230816:119561-140933	SH6_Control	SH6_Treat	1.80689	0.356731	-2.34061	-5.06517	0.0023	0.00596685	---NA---
jg35951	jcf7180001230748:1422-12496	SH6_Control	SH6_Treat	17.6555	3.47194	-2.3463	-5.08518	5e-05	0.000176096	nuclear receptor subfamily 2 group F member 5 isoform X1
jg21224	jcf7180001230740:1017-1933	SH6_Control	SH6_Treat	5.55873	1.09071	-2.34949	-5.09644	0.0031	0.00773589	RecName: Full=Conserved oligomeric Golgi complex subunit 3; Short=COG complex subunit 3; AltName: Full=Component of oligomeric Golgi complex 3; AltName: Full=Vesicle-docking protein SEC34 homolog; AltName: Full=p94
jg14462	jcf7180001229791:56892-84918	SH6_Control	SH6_Treat	1.94976	0.382448	-2.34996	-5.0981	5e-05	0.000176096	RecName: Full=DENN domain-containing protein 2B; AltName: Full=HeLa tumor suppression 1; AltName: Full=Suppression of tumorigenicity 5 protein
jg1977	jcf7180001231155:4443-21561	SH6_Control	SH6_Treat	11.638	2.28258	-2.3501	-5.0986	5e-05	0.000176096	dihydropyrimidinase-related protein 3-like
jg81	jcf7180001227787:2303-63765	SH6_Control	SH6_Treat	1.87578	0.365596	-2.35916	-5.13072	5e-05	0.000176096	sema domain, immunoglobulin domain (Ig), short basic domain, secreted, (semaphorin) 3bl isoform X2
jg24662	jcf7180001231329:1045-12652	SH6_Control	SH6_Treat	5.97458	1.1554	-2.37045	-5.17102	5e-05	0.000176096	RecName: Full=Cytochrome b5 reductase 4; AltName: Full=Flavohemoprotein b5/b5R; Short=b5+b5R; AltName: Full=cb5/cb5R
jg19960	jcf7180001232371:4586-37383	SH6_Control	SH6_Treat	0.890245	0.172066	-2.37124	-5.17386	5e-05	0.000176096	RecName: Full=Cytoplasmic polyadenylation element-binding protein 1
jg6946	jcf7180001227592:2863-12540	SH6_Control	SH6_Treat	4.01526	0.770722	-2.38121	-5.20974	5e-05	0.000176096	RecName: Full=Fibronectin type III domain-containing protein 7; Flags: Precursor
jg34757	jcf7180001232861:167-29669	SH6_Control	SH6_Treat	1.66036	0.317949	-2.38463	-5.2221	5e-05	0.000176096	gamma-adducin-like isoform X1
jg25262	jcf7180001233800:811-7983	SH6_Control	SH6_Treat	5.1709	0.986135	-2.39056	-5.24361	0.0001	0.000337316	tubulin--tyrosine ligase-like protein 12
jg7604	jcf7180001227724:1650-2678	SH6_Control	SH6_Treat	39.5976	7.44887	-2.41032	-5.31592	0.0002	0.000643455	tether containing UBX domain for GLUT4
jg113	jcf7180001231068:974-19645	SH6_Control	SH6_Treat	5.40522	1.01164	-2.41765	-5.343	5e-05	0.000176096	RecName: Full=Ribosome biogenesis protein bms1
jg5996	jcf7180001227730:157-2748	SH6_Control	SH6_Treat	1.53611	0.287282	-2.41874	-5.34704	0.0008	0.00228963	E3 ubiquitin-protein ligase UBR2 isoform X2
jg6817	jcf7180001230418:46436-82046	SH6_Control	SH6_Treat	7.65748	1.41711	-2.43391	-5.40356	0.00045	0.00135331	acetylcholine receptor subunit alpha
jg2373	jcf7180001230161:14334-15620	SH6_Control	SH6_Treat	27.5209	5.0881	-2.43533	-5.40888	5e-05	0.000176096	hairy-related 6
jg33451	jcf7180001229020:166427-193142	SH6_Control	SH6_Treat	25.2401	4.65936	-2.43751	-5.41706	5e-05	0.000176096	RecName: Full=Collagen alpha-1(IX) chain; Flags: Precursor
jg23038	jcf7180001233408:161-23327	SH6_Control	SH6_Treat	2.96128	0.543324	-2.44633	-5.45028	5e-05	0.000176096	sorbin and SH3 domain-containing protein 1 isoform X1
jg28160	jcf7180001226721:79677-83874	SH6_Control	SH6_Treat	4.46879	0.816885	-2.45168	-5.47053	5e-05	0.000176096	dapper homolog 2
jg11331	jcf7180001227602:1737-6304	SH6_Control	SH6_Treat	3.28423	0.597916	-2.45754	-5.49279	0.00065	0.00189437	E3 ubiquitin-protein ligase CHFR
jg36679	jcf7180001231626:437-7374	SH6_Control	SH6_Treat	5.72169	1.03995	-2.45992	-5.50186	5e-05	0.000176096	macrophage receptor MARCO-like
jg38782	jcf7180001229880:31418-37607	SH6_Control	SH6_Treat	2.7415	0.497521	-2.46214	-5.51033	0.001	0.00280764	tudor domain-containing protein 3 isoform X2
jg38571	jcf7180001227674:6806-12465	SH6_Control	SH6_Treat	7.56353	1.3599	-2.47556	-5.56183	5e-05	0.000176096	RecName: Full=N-alpha-acetyltransferase 40; AltName: Full=N-acetyltransferase 11; AltName: Full=N-alpha-acetyltransferase D; Short=NatD
jg36595,jg36596	jcf7180001231187:5340-12182	SH6_Control	SH6_Treat	2.19559	0.393954	-2.47851	-5.57322	0.00135	0.00369095	---NA---
jg6947	jcf7180001227592:16304-42940	SH6_Control	SH6_Treat	1.65414	0.296059	-2.48212	-5.58718	5e-05	0.000176096	RecName: Full=Fibronectin type III domain-containing protein 7; Flags: Precursor
jg878	jcf7180001231461:0-13390	SH6_Control	SH6_Treat	1.28186	0.228464	-2.4882	-5.61077	5e-05	0.000176096	RecName: Full=AP2-associated protein kinase 1; AltName: Full=Adaptor-associated kinase 1
jg6020,jg6021	jcf7180001230398:934-14149	SH6_Control	SH6_Treat	0.82656	0.147115	-2.49017	-5.61844	0.0001	0.000337316	zinc finger MYM-type protein 4 isoform X1
jg3601	jcf7180001235088:1122-18568	SH6_Control	SH6_Treat	1.35534	0.240214	-2.49626	-5.64221	5e-05	0.000176096	RecName: Full=Receptor-type tyrosine-protein phosphatase F; AltName: Full=Leukocyte common antigen related; Short=LAR; Flags: Precursor
jg7137	jcf7180001230749:341-8858	SH6_Control	SH6_Treat	0.949653	0.168208	-2.49715	-5.64569	5e-05	0.000176096	RecName: Full=Zinc finger BED domain-containing protein 4
jg28571,jg28572	jcf7180001230635:1434-19320	SH6_Control	SH6_Treat	0.713979	0.125847	-2.50421	-5.67339	0.00055	0.00162573	RecName: Full=Storkhead-box protein 2
jg37766	jcf7180001233190:1524-7712	SH6_Control	SH6_Treat	1.10055	0.193067	-2.51105	-5.70035	0.0003	0.000929752	RecName: Full=Vacuolar protein sorting-associated protein 13C
jg40463	jcf7180001232180:164-16558	SH6_Control	SH6_Treat	2.22064	0.387747	-2.51779	-5.72704	5e-05	0.000176096	zinc finger protein 585A-like isoform X2
jg26765	jcf7180001227471:13809-30053	SH6_Control	SH6_Treat	4.46157	0.778561	-2.51867	-5.73054	5e-05	0.000176096	RecName: Full=Ribosomal protein S6 kinase alpha-1; Short=S6K-alpha-1; AltName: Full=90 kDa ribosomal protein S6 kinase 1; Short=p90-RSK 1; Short=p90RSK1; Short=p90S6K; AltName: Full=MAP kinase-activated protein kinase 1a; Short=MAPK-activated protein kinase 1a; Short=MAPKAP kinase 1a; Short=MAPKAPK-1a; AltName: Full=Ribosomal S6 kinase 1; Short=RSK-1
jg5751,jg5752	jcf7180001232961:138-34750	SH6_Control	SH6_Treat	4.24556	0.739132	-2.52205	-5.74398	5e-05	0.000176096	RecName: Full=Spermatogenesis-associated protein 20; AltName: Full=Sperm-specific protein 411; Short=Ssp411
jg17640,jg17641	jcf7180001229167:1511-26812	SH6_Control	SH6_Treat	9.06704	1.569	-2.53079	-5.77888	5e-05	0.000176096	RecName: Full=Mitochondrial Rho GTPase 2; Short=MIRO-2; AltName: Full=Ras homolog gene family member T2
jg37094,jg37095	jcf7180001231484:3801-7425	SH6_Control	SH6_Treat	3.77542	0.65295	-2.53159	-5.78209	0.0001	0.000337316	---NA---
jg28606	jcf7180001226998:70264-74041	SH6_Control	SH6_Treat	3.02046	0.520881	-2.53574	-5.79874	0.0015	0.00406181	high-affinity choline transporter 1-like isoform X1
jg20846	jcf7180001234245:1083-3654	SH6_Control	SH6_Treat	6.28782	1.07664	-2.54602	-5.84021	5e-05	0.000176096	---NA---
jg34965	jcf7180001232723:2539-4261	SH6_Control	SH6_Treat	24.2884	4.1471	-2.55009	-5.85671	5e-05	0.000176096	RecName: Full=V-type proton ATPase subunit d 2; Short=V-ATPase subunit d 2; AltName: Full=Vacuolar proton pump subunit d 2
jg32632	jcf7180001236220:1319-2164	SH6_Control	SH6_Treat	21.4806	3.66103	-2.55271	-5.86735	0.00015	0.000492664	RecName: Full=Syntaxin-binding protein 1; AltName: Full=N-Sec1; AltName: Full=Protein unc-18 homolog 1; Short=Unc18-1; AltName: Full=Protein unc-18 homolog A; Short=Unc-18A
jg4801	jcf7180001229065:1131-35572	SH6_Control	SH6_Treat	2.0816	0.353057	-2.55972	-5.89593	5e-05	0.000176096	folliculin-interacting protein 1 isoform X2
jg16729	jcf7180001235139:177-9694	SH6_Control	SH6_Treat	4.68986	0.793932	-2.56246	-5.90714	5e-05	0.000176096	RecName: Full=Peroxisomal acyl-coenzyme A oxidase 1; Short=AOX; AltName: Full=Palmitoyl-CoA oxidase; Contains: RecName: Full=Peroxisomal acyl-CoA oxidase 1, A chain; Contains: RecName: Full=Peroxisomal acyl-CoA oxidase 1, B chain; Contains: RecName: Full=Peroxisomal acyl-CoA oxidase 1, C chain
jg22084	jcf7180001232051:2841-3631	SH6_Control	SH6_Treat	25.7993	4.36297	-2.56395	-5.91324	0.00025	0.00078783	solute carrier family 41 member 2
jg19768	jcf7180001229614:41189-61315	SH6_Control	SH6_Treat	1.61896	0.273623	-2.5648	-5.91673	5e-05	0.000176096	SH2B adapter protein 2
jg36731	jcf7180001233568:801-2023	SH6_Control	SH6_Treat	23.6898	3.90537	-2.60073	-6.06593	0.00375	0.0091771	---NA---
jg38937	jcf7180001235098:4136-16215	SH6_Control	SH6_Treat	6.18737	1.01762	-2.60413	-6.08025	5e-05	0.000176096	tyrosine-protein kinase yes
jg17557	jcf7180001231784:1740-20702	SH6_Control	SH6_Treat	3.34517	0.5435	-2.62173	-6.15488	5e-05	0.000176096	RNA-directed DNA polymerase from mobile element jockey
jg39385	jcf7180001234553:403-10462	SH6_Control	SH6_Treat	1.98451	0.320962	-2.62831	-6.18301	0.00025	0.00078783	RecName: Full=DENN domain-containing protein 2A
jg32091	jcf7180001232887:5918-12939	SH6_Control	SH6_Treat	2.13942	0.345131	-2.63201	-6.19889	5e-05	0.000176096	homeodomain-interacting protein kinase 1 isoform X3
jg10122	jcf7180001227704:332-8928	SH6_Control	SH6_Treat	1.98277	0.31963	-2.63304	-6.20332	5e-05	0.000176096	RecName: Full=E3 ubiquitin-protein ligase CBL-B; AltName: Full=Casitas B-lineage lymphoma proto-oncogene b; AltName: Full=RING-type E3 ubiquitin transferase CBL-B; AltName: Full=SH3-binding protein CBL-B; AltName: Full=Signal transduction protein CBL-B
jg34756	jcf7180001231086:7-11636	SH6_Control	SH6_Treat	1.09556	0.17535	-2.64337	-6.24789	5e-05	0.000176096	RecName: Full=Polyhomeotic-like protein 2
jg33452	jcf7180001232511:3648-14242	SH6_Control	SH6_Treat	6.42313	1.02319	-2.65021	-6.27759	5e-05	0.000176096	RecName: Full=Transcription initiation factor TFIID subunit 2; AltName: Full=TBP-associated factor 150 kDa; AltName: Full=Transcription initiation factor TFIID 150 kDa subunit; Short=TAF(II)150; Short=TAFII-150; Short=TAFII150
jg6658	jcf7180001228124:0-5723	SH6_Control	SH6_Treat	2.07601	0.330573	-2.65077	-6.28002	5e-05	0.000176096	RecName: Full=Forkhead box protein K1; AltName: Full=Myocyte nuclear factor; Short=MNF
jg5269	jcf7180001231149:191-14890	SH6_Control	SH6_Treat	0.85241	0.135514	-2.6531	-6.29017	0.0006	0.00175944	A disintegrin and metalloproteinase with thrombospondin motifs 12-like
jg36441	jcf7180001233197:361-4223	SH6_Control	SH6_Treat	2.64976	0.41739	-2.6664	-6.34843	0.0002	0.000643455	---NA---
jg36843	jcf7180001232593:2286-65014	SH6_Control	SH6_Treat	1.23588	0.194209	-2.66985	-6.36363	5e-05	0.000176096	RecName: Full=Adhesion G protein-coupled receptor L2; AltName: Full=Calcium-independent alpha-latrotoxin receptor 2; Short=CIRL-2; AltName: Full=Latrophilin-2; Flags: Precursor
jg17	jcf7180001232191:1168-10608	SH6_Control	SH6_Treat	4.68952	0.735535	-2.67257	-6.37564	0.00205	0.00538181	RecName: Full=Transposable element Tc1 transposase
jg7557	jcf7180001228172:123677-128178	SH6_Control	SH6_Treat	4.7261	0.727885	-2.69887	-6.49293	5e-05	0.000176096	exostosin-2
jg39325	jcf7180001228934:9470-135080	SH6_Control	SH6_Treat	3.03963	0.463503	-2.71324	-6.55793	5e-05	0.000176096	RecName: Full=Catenin alpha-2; AltName: Full=Alpha N-catenin
jg6763	jcf7180001226839:83902-105551	SH6_Control	SH6_Treat	2.16157	0.327045	-2.72452	-6.6094	5e-05	0.000176096	RecName: Full=Proprotein convertase subtilisin/kexin type 6; AltName: Full=Paired basic amino acid cleaving enzyme 4; AltName: Full=Subtilisin-like proprotein convertase 4; Short=SPC4; AltName: Full=Subtilisin/kexin-like protease PACE4; Flags: Precursor
jg20993	jcf7180001233401:19885-27510	SH6_Control	SH6_Treat	3.49634	0.52814	-2.72685	-6.62009	0.0001	0.000337316	RecName: Full=E3 ubiquitin-protein ligase LRSAM1; AltName: Full=Leucine-rich repeat and sterile alpha motif-containing protein 1; AltName: Full=RING-type E3 ubiquitin transferase LRSAM1; AltName: Full=Tsg101-associated ligase
jg13263	jcf7180001234231:2320-4469	SH6_Control	SH6_Treat	22.8097	3.38661	-2.75173	-6.73524	5e-05	0.000176096	RecName: Full=Beta-taxilin; AltName: Full=Muscle-derived protein 77
jg26433	jcf7180001229234:89-5800	SH6_Control	SH6_Treat	5.2295	0.7749	-2.75459	-6.74861	5e-05	0.000176096	zinc finger protein Gfi-1b
jg29859	jcf7180001229062:144699-163519	SH6_Control	SH6_Treat	2.73193	0.400843	-2.76881	-6.81546	5e-05	0.000176096	RecName: Full=DNA-directed RNA polymerase subunit Rpo1N; AltName: Full=DNA-directed RNA polymerase subunit A'
jg33320	jcf7180001227606:38034-44283	SH6_Control	SH6_Treat	7.88993	1.12919	-2.80472	-6.98723	0.0018	0.00478596	---NA---
jg6904	jcf7180001227765:297-13821	SH6_Control	SH6_Treat	0.802478	0.11435	-2.811	-7.01771	0.00185	0.00490713	RecName: Full=Serine/threonine-protein kinase TAO2; AltName: Full=Thousand and one amino acid protein 2
jg3313	jcf7180001229545:89656-108478	SH6_Control	SH6_Treat	1.92936	0.270215	-2.83594	-7.14008	0.0001	0.000337316	RecName: Full=Dual specificity testis-specific protein kinase 2; AltName: Full=Testicular protein kinase 2
jg12706	jcf7180001232041:137-8715	SH6_Control	SH6_Treat	1.1016	0.153082	-2.84723	-7.19617	0.00285	0.00716514	RecName: Full=Engulfment and cell motility protein 3
jg27606	jcf7180001231305:2799-23774	SH6_Control	SH6_Treat	2.61718	0.359389	-2.8644	-7.28233	5e-05	0.000176096	lysine-specific demethylase 4A-like
jg21244	jcf7180001230632:39446-50601	SH6_Control	SH6_Treat	1.94549	0.266854	-2.86601	-7.29046	5e-05	0.000176096	Transposable element
jg31937	jcf7180001235154:3327-6982	SH6_Control	SH6_Treat	8.15695	1.11699	-2.86841	-7.3026	5e-05	0.000176096	RecName: Full=Ankyrin repeat and death domain-containing protein 1B
jg28467	jcf7180001233553:96-11007	SH6_Control	SH6_Treat	4.08061	0.557949	-2.87058	-7.31359	0.0001	0.000337316	RecName: Full=Arf-GAP with SH3 domain, ANK repeat and PH domain-containing protein 1; AltName: Full=130 kDa phosphatidylinositol 4,5-bisphosphate-dependent ARF1 GTPase-activating protein; AltName: Full=ADP-ribosylation factor-directed GTPase-activating protein 1; Short=ARF GTPase-activating protein 1; AltName: Full=Development and differentiation-enhancing factor 1; Short=DEF-1; Short=Differentia…
jg17691	jcf7180001228837:0-21779	SH6_Control	SH6_Treat	2.51468	0.340756	-2.88356	-7.37969	5e-05	0.000176096	rho guanine nucleotide exchange factor 19
jg19701	jcf7180001226833:66427-126849	SH6_Control	SH6_Treat	1.50393	0.200646	-2.90602	-7.49548	5e-05	0.000176096	SAM and SH3 domain-containing protein 1 isoform X3
jg8401	jcf7180001227690:86328-89942	SH6_Control	SH6_Treat	12.2798	1.6339	-2.9099	-7.51566	5e-05	0.000176096	eukaryotic translation initiation factor 3 subunit A
jg30356	jcf7180001233210:19091-47752	SH6_Control	SH6_Treat	5.69742	0.754459	-2.91679	-7.55164	5e-05	0.000176096	laminin subunit alpha-4
jg30833	jcf7180001229017:429-10102	SH6_Control	SH6_Treat	1.74864	0.227393	-2.94297	-7.68993	0.001	0.00280764	RecName: Full=Phospholipid-transporting ATPase IH; AltName: Full=ATPase IS; AltName: Full=ATPase class VI type 11A; AltName: Full=P4-ATPase flippase complex alpha subunit ATP11A
jg23205	jcf7180001228899:25-7039	SH6_Control	SH6_Treat	2.18761	0.283783	-2.94649	-7.70871	0.0022	0.00573596	ectonucleoside triphosphate diphosphohydrolase 5-like isoform X1
jg34164	jcf7180001228111:61865-66837	SH6_Control	SH6_Treat	20.7739	2.68931	-2.94947	-7.72465	5e-05	0.000176096	RecName: Full=Excitatory amino acid transporter 4; AltName: Full=High-affinity neuronal glutamate transporter; AltName: Full=Sodium-dependent glutamate/aspartate transporter; AltName: Full=Solute carrier family 1 member 6
jg37336	jcf7180001235103:812-17983	SH6_Control	SH6_Treat	1.17175	0.151229	-2.95387	-7.74825	0.0002	0.000643455	---NA---
jg26559	jcf7180001231275:705-32223	SH6_Control	SH6_Treat	14.4813	1.85769	-2.96261	-7.79533	5e-05	0.000176096	myosin-binding protein C, cardiac-type isoform X4
jg27370	jcf7180001227600:0-30025	SH6_Control	SH6_Treat	1.50278	0.191662	-2.971	-7.8408	0.00315	0.00785182	neuronal migration protein doublecortin
jg13422	jcf7180001227534:374-17214	SH6_Control	SH6_Treat	3.32404	0.417592	-2.99277	-7.96001	5e-05	0.000176096	RecName: Full=C2 domain-containing protein 5; AltName: Full=138 kDa C2 domain-containing phosphoprotein
jg14683	jcf7180001231664:6929-14710	SH6_Control	SH6_Treat	3.18683	0.385914	-3.04577	-8.25787	5e-05	0.000176096	PAN2-PAN3 deadenylation complex catalytic subunit PAN2 isoform X1
jg40371	jcf7180001229251:0-8438	SH6_Control	SH6_Treat	0.916635	0.110639	-3.05049	-8.28493	5e-05	0.000176096	RecName: Full=Cytosolic carboxypeptidase-like protein 5; AltName: Full=ATP/GTP-binding protein-like 5; AltName: Full=Protein deglutamylase CCP5
jg9961	jcf7180001233167:2865-10697	SH6_Control	SH6_Treat	4.05722	0.481657	-3.07442	-8.4235	0.00185	0.00490713	RecName: Full=Transcription factor coe2; AltName: Full=Early B-cell factor 2; Short=EBF-2
jg29327	jcf7180001231914:122-6357	SH6_Control	SH6_Treat	1.58596	0.186938	-3.08473	-8.48391	5e-05	0.000176096	kinesin-like protein KIF13B isoform X2
jg18149	jcf7180001229057:5-6617	SH6_Control	SH6_Treat	0.738557	0.085241	-3.11509	-8.66434	0.00385	0.00939674	glial cell line-derived neurotrophic factor
jg19122	jcf7180001229257:3982-6538	SH6_Control	SH6_Treat	28.8538	3.30371	-3.1266	-8.73374	5e-05	0.000176096	---NA---
jg24252	jcf7180001233852:64427-71319	SH6_Control	SH6_Treat	1.46153	0.164415	-3.15206	-8.88924	0.00175	0.00466468	dihydropyridine-sensitive L-type skeletal muscle calcium channel subunit alpha-1-like
jg16084	jcf7180001226708:6264-9276	SH6_Control	SH6_Treat	4.52994	0.486348	-3.21943	-9.31419	0.00035	0.00107061	Ephrin type-A receptor 2
jg15263	jcf7180001226822:731-30231	SH6_Control	SH6_Treat	2.64192	0.279946	-3.23837	-9.43727	5e-05	0.000176096	RecName: Full=Leucine-rich repeats and immunoglobulin-like domains protein 2; Short=LIG-2; Flags: Precursor
jg22998	jcf7180001234124:1601-17332	SH6_Control	SH6_Treat	3.54346	0.375009	-3.24016	-9.44899	5e-05	0.000176096	dystrobrevin alpha isoform X9
jg35901	jcf7180001233446:2402-13374	SH6_Control	SH6_Treat	2.07147	0.217764	-3.24981	-9.5124	0.0034	0.00841113	neuronal-specific septin-3-like isoform X2
jg36535	jcf7180001227978:1060-2266	SH6_Control	SH6_Treat	1.15419	0.121231	-3.25105	-9.52058	0.00235	0.00608469	RecName: Full=Transcription factor MafB; Short=Maf-B; AltName: Full=V-maf musculoaponeurotic fibrosarcoma oncogene homolog B
jg3913	jcf7180001234542:102-4362	SH6_Control	SH6_Treat	1.30769	0.135603	-3.26956	-9.64352	0.0003	0.000929752	RecName: Full=Leucine-rich repeat protein SHOC-2; AltName: Full=Protein soc-2 homolog; AltName: Full=Protein sur-8 homolog
jg36818	jcf7180001227658:115-24036	SH6_Control	SH6_Treat	5.5442	0.566673	-3.29039	-9.78377	5e-05	0.000176096	RecName: Full=Dolichyl-diphosphooligosaccharide--protein glycosyltransferase subunit STT3A; Short=Oligosaccharyl transferase subunit STT3A; Short=STT3-A
jg33138	jcf7180001230676:577-6815	SH6_Control	SH6_Treat	3.00009	0.296418	-3.3393	-10.1211	0.00065	0.00189437	alpha-1,3-mannosyl-glycoprotein 4-beta-N-acetylglucosaminyltransferase B
jg8427	jcf7180001230174:10876-20639	SH6_Control	SH6_Treat	23.3759	2.24383	-3.38099	-10.4179	5e-05	0.000176096	haloacid dehalogenase-like hydrolase domain-containing 5
jg30640	jcf7180001232424:1320-9258	SH6_Control	SH6_Treat	1.38848	0.130209	-3.41461	-10.6635	5e-05	0.000176096	RecName: Full=Histone-lysine N-methyltransferase SETD5; AltName: Full=SET domain-containing protein 5
jg37884	jcf7180001233256:1015-5051	SH6_Control	SH6_Treat	3.65637	0.335517	-3.44595	-10.8977	5e-05	0.000176096	protein bicaudal D homolog 2-like isoform X1
jg40196	jcf7180001229883:2536-34174	SH6_Control	SH6_Treat	4.61911	0.417816	-3.46667	-11.0553	5e-05	0.000176096	TC1A transposase
jg20732	jcf7180001230481:0-29786	SH6_Control	SH6_Treat	5.49666	0.494689	-3.47396	-11.1113	5e-05	0.000176096	eyes absent homolog 1 isoform X1
jg38522,jg38523	jcf7180001230358:388-35180	SH6_Control	SH6_Treat	1.41416	0.125039	-3.4995	-11.3098	0.0026	0.00660721	RecName: Full=Transcriptional enhancer factor TEF-1; AltName: Full=NTEF-1; AltName: Full=Protein GT-IIC; AltName: Full=TEA domain family member 1; Short=TEAD-1; AltName: Full=Transcription factor 13; Short=TCF-13
jg32690	jcf7180001235218:129-5477	SH6_Control	SH6_Treat	1.10564	0.0889613	-3.63556	-12.4283	0.00015	0.000492664	A disintegrin and metalloproteinase with thrombospondin motifs 12
jg7336	jcf7180001231621:67412-100209	SH6_Control	SH6_Treat	5.58937	0.408164	-3.77546	-13.6939	0.0019	0.00502772	RecName: Full=Kremen protein 1; AltName: Full=Dickkopf receptor; AltName: Full=Kringle domain-containing transmembrane protein 1; AltName: Full=Kringle-containing protein marking the eye and the nose; Flags: Precursor
jg12310	jcf7180001228604:22783-28103	SH6_Control	SH6_Treat	3.86402	0.268416	-3.84756	-14.3956	5e-05	0.000176096	cartilage intermediate layer protein 1-like
jg27334	jcf7180001227845:19923-32075	SH6_Control	SH6_Treat	2.53517	0.168477	-3.91146	-15.0476	0.0003	0.000929752	triadin-like isoform X1
jg35902	jcf7180001227188:339-5591	SH6_Control	SH6_Treat	9.01944	0.580326	-3.9581	-15.542	5e-05	0.000176096	fibronectin type III domain-containing protein 7-like
jg35914,jg35915	jcf7180001233153:22-9600	SH6_Control	SH6_Treat	11.3284	0.635846	-4.15512	-17.8162	5e-05	0.000176096	uncharacterized protein LOC109616948 isoform X2
jg29168	jcf7180001235956:794-6446	SH6_Control	SH6_Treat	2.00359	0.060557	-5.04815	-33.086	5e-05	0.000176096	RecName: Full=Taste receptor type 1 member 3; AltName: Full=Sweet taste receptor T1R3; Flags: Precursor
jg4327	jcf7180001226760:42340-57838	SH6_Control	SH6_Treat	1.07624	0	#NAME?	#NAME?	5e-05	0.000176096	RecName: Full=GDNF family receptor alpha-1; Short=GDNF receptor alpha-1; Short=GDNFR-alpha-1; Short=GFR-alpha-1; AltName: Full=TGF-beta-related neurotrophic factor receptor 1; Flags: Precursor
jg32407	jcf7180001226962:3178-3568	SH6_Control	SH6_Treat	1.53463	0	#NAME?	#NAME?	5e-05	0.000176096	beta-1,3-N-acetylglucosaminyltransferase lunatic fringe-like
jg27826	jcf7180001227015:1375-7734	SH6_Control	SH6_Treat	1.60525	0	#NAME?	#NAME?	5e-05	0.000176096	tubulointerstitial nephritis antigen-like
jg6574	jcf7180001229122:2303-14828	SH6_Control	SH6_Treat	0.739277	0	#NAME?	#NAME?	5e-05	0.000176096	RecName: Full=Kinesin-like protein KIF26A
jg35106	jcf7180001230686:19-6709	SH6_Control	SH6_Treat	0.729326	0	#NAME?	#NAME?	5e-05	0.000176096	cytohesin 4b isoform X1
jg34409	jcf7180001230934:7961-8351	SH6_Control	SH6_Treat	1.88136	0	#NAME?	#NAME?	5e-05	0.000176096	von Willebrand factor C domain-containing protein 2-like
jg40724	jcf7180001235145:993-2260	SH6_Control	SH6_Treat	2.6235	0	#NAME?	#NAME?	5e-05	0.000176096	transient receptor potential cation channel subfamily M member 4a
jg35829	jcf7180001236004:2444-4256	SH6_Control	SH6_Treat	10.588	0	#NAME?	#NAME?	5e-05	0.000176096	Ribonuclease inhibitor
jg16167	jcf7180001236005:181-6952	SH6_Control	SH6_Treat	1.87078	0	#NAME?	#NAME?	5e-05	0.000176096	protein jagged-1b-like isoform X1
jg34254	jcf7180001229362:23687-33997	SH6_Control	SH6_Treat	6.19687	0	#NAME?	#NAME?	0.0001	0.000337316	RecName: Full=Zinc finger protein 385D; AltName: Full=Zinc finger protein 659
jg38896	jcf7180001231003:1399-36634	SH6_Control	SH6_Treat	0.915165	0	#NAME?	#NAME?	0.00025	0.00078783	RecName: Full=Protein alan shepard
jg11877	jcf7180001235208:3899-7875	SH6_Control	SH6_Treat	0.732396	0	#NAME?	#NAME?	0.0003	0.000929752	hydroperoxide isomerase ALOXE3-like isoform X1
jg378	jcf7180001233463:1317-4333	SH6_Control	SH6_Treat	3.37769	0	#NAME?	#NAME?	0.00045	0.00135331	dihydropyridine-sensitive L-type skeletal muscle calcium channel subunit alpha-1-like isoform X1
jg669	jcf7180001227106:65957-66543	SH6_Control	SH6_Treat	5.60194	0	#NAME?	#NAME?	0.00115	0.00318873	histone H4 transcription factor
jg39217	jcf7180001227601:2851-3708	SH6_Control	SH6_Treat	1.39825	0	#NAME?	#NAME?	0.00125	0.00344303	---NA---
jg34418	jcf7180001227312:25108-25333	SH6_Control	SH6_Treat	2.50349	0	#NAME?	#NAME?	0.00135	0.00369095	hypothetical protein GBF38_020280
jg12102	jcf7180001228669:14291-15300	SH6_Control	SH6_Treat	5.5394	0	#NAME?	#NAME?	0.00135	0.00369095	RecName: Full=tRNA pseudouridine synthase Pus10; AltName: Full=tRNA pseudouridine 55 synthase; Short=Psi55 synthase; AltName: Full=tRNA pseudouridylate synthase; AltName: Full=tRNA-uridine isomerase
jg37330	jcf7180001232036:1044-7106	SH6_Control	SH6_Treat	12.5267	0	#NAME?	#NAME?	0.00135	0.00369095	Aldehyde dehydrogenase family 1 member A3
jg27288	jcf7180001232966:1677-3404	SH6_Control	SH6_Treat	6.85344	0	#NAME?	#NAME?	0.0017	0.00454507	myosin VIa isoform X1
jg23916	jcf7180001231013:5838-10192	SH6_Control	SH6_Treat	0.991071	0	#NAME?	#NAME?	0.00265	0.00671566	cytosolic carboxypeptidase 6
jg872	jcf7180001229451:756-10380	SH6_Control	SH6_Treat	0.858217	0	#NAME?	#NAME?	0.00345	0.00851739	GDNF family receptor alpha-4

## Sheet: SH24
gene	locus	Control	Treat	FPKM_Control	FPKM_Treat	log2(fold_change) in Treat vs Control	Fold change in Treat vs Control	p_value	q_value	Best_Matched_BLAST_Gene_Description
jg28323	jcf7180001230302:2609-16900	SH24_Control	SH24_Treat	0.6185	75.0298	6.92255	121.31	5e-05	0.000609223	zinc finger SWIM domain-containing protein 7
jg28645	jcf7180001227402:126921-171434	SH24_Control	SH24_Treat	0.14737	1.12326	2.93018	7.62205	5e-05	0.000609223	---NA---
jg30650	jcf7180001227905:51333-101065	SH24_Control	SH24_Treat	0.705811	4.65756	2.72222	6.59887	5e-05	0.000609223	---NA---
jg36960	jcf7180001227516:20295-23333	SH24_Control	SH24_Treat	0.951394	6.00402	2.65781	6.31074	5e-05	0.000609223	receptor-type tyrosine-protein phosphatase U-like
jg40073	jcf7180001232045:1237-3542	SH24_Control	SH24_Treat	0.371592	2.32318	2.64431	6.25197	5e-05	0.000609223	---NA---
jg1009	jcf7180001226848:53884-56221	SH24_Control	SH24_Treat	0.322459	2.01058	2.64042	6.23513	5e-05	0.000609223	---NA---
jg28642	jcf7180001227402:63142-72074	SH24_Control	SH24_Treat	0.602221	3.71861	2.6264	6.17483	5e-05	0.000609223	hypothetical protein F7725_003006
jg12959	jcf7180001233227:3-1070	SH24_Control	SH24_Treat	1.78176	10.9659	2.62166	6.15458	5e-05	0.000609223	---NA---
jg27297	jcf7180001228207:6186-9347	SH24_Control	SH24_Treat	0.725178	4.17895	2.52673	5.76264	0.0002	0.00202387	---NA---
jg5976	jcf7180001228549:37904-41158	SH24_Control	SH24_Treat	0.417396	2.14928	2.36436	5.14924	5e-05	0.000609223	---NA---
jg40455	jcf7180001227977:42225-60894	SH24_Control	SH24_Treat	0.316191	1.59851	2.33786	5.05552	0.00085	0.00664469	---NA---
jg9897,jg9898	jcf7180001231835:173-2058	SH24_Control	SH24_Treat	1.00061	5.04085	2.33279	5.03779	5e-05	0.000609223	---NA---
jg27236	jcf7180001233551:1555-6228	SH24_Control	SH24_Treat	0.634274	3.08408	2.28166	4.86237	0.0002	0.00202387	SKI/DACH domain-containing protein 1
jg12547	jcf7180001229434:6819-9067	SH24_Control	SH24_Treat	0.893242	4.33762	2.27978	4.85604	0.00055	0.00466655	AT2B1 ATPase
jg35482	jcf7180001233482:4-9927	SH24_Control	SH24_Treat	1.91746	9.0451	2.23794	4.71723	5e-05	0.000609223	---NA---
jg20977	jcf7180001233134:3864-8302	SH24_Control	SH24_Treat	7.54764	34.4422	2.19008	4.56331	0.00065	0.00535467	KN motif and ankyrin repeat domain-containing protein 4
jg18902	jcf7180001230682:723-12682	SH24_Control	SH24_Treat	14.3175	64.6977	2.17593	4.51877	5e-05	0.000609223	homeobox protein Hox-D4a
jg19837	jcf7180001228690:17092-78082	SH24_Control	SH24_Treat	0.346556	1.49625	2.11019	4.31748	5e-05	0.000609223	putative E3 ubiquitin-protein ligase HECTD4
jg14686	jcf7180001226893:5259-50985	SH24_Control	SH24_Treat	0.725432	3.13078	2.10961	4.31575	5e-05	0.000609223	---NA---
jg11248	jcf7180001228588:2246-37241	SH24_Control	SH24_Treat	1.75831	7.5244	2.09738	4.27932	5e-05	0.000609223	---NA---
jg16830	jcf7180001229195:12352-15466	SH24_Control	SH24_Treat	0.195949	0.789561	2.01057	4.02941	0.00035	0.00322365	---NA---
jg19426	jcf7180001231774:24886-74992	SH24_Control	SH24_Treat	0.813108	3.24695	1.99756	3.99324	5e-05	0.000609223	histone-lysine N-methyltransferase MECOM isoform X12
jg3251	jcf7180001236128:19-1818	SH24_Control	SH24_Treat	0.703209	2.80625	1.99662	3.99064	5e-05	0.000609223	BAH and coiled-coil domain-containing protein 1
jg39229	jcf7180001226876:69629-105253	SH24_Control	SH24_Treat	0.309791	1.23581	1.99608	3.98915	5e-05	0.000609223	---NA---
jg18983	jcf7180001233238:14591-32478	SH24_Control	SH24_Treat	1.47705	5.87468	1.99179	3.9773	5e-05	0.000609223	POU domain, class 2, transcription factor 2 isoform X1
jg33043	jcf7180001232454:5432-6761	SH24_Control	SH24_Treat	20.5578	81.3071	1.98369	3.95503	5e-05	0.000609223	---NA---
jg28320	jcf7180001227226:14678-39682	SH24_Control	SH24_Treat	3.01052	11.7245	1.96144	3.89451	5e-05	0.000609223	Zinc finger SWIM domain-containing protein 6
jg27237	jcf7180001233551:6312-8936	SH24_Control	SH24_Treat	4.42626	16.8235	1.92632	3.80084	5e-05	0.000609223	Polycystic kidney disease 1 like 1
jg36532	jcf7180001231869:0-3304	SH24_Control	SH24_Treat	1.67694	6.35821	1.92279	3.79156	5e-05	0.000609223	---NA---
jg39655	jcf7180001232918:10826-13455	SH24_Control	SH24_Treat	1.42484	5.22855	1.87561	3.66957	5e-05	0.000609223	Zinc finger SWIM domain-containing protein 5
jg32892	jcf7180001226783:6812-53992	SH24_Control	SH24_Treat	0.446497	1.60484	1.8457	3.59427	0.00055	0.00466655	---NA---
jg10106	jcf7180001230381:11654-29536	SH24_Control	SH24_Treat	1.25813	4.46927	1.82875	3.55229	0.00035	0.00322365	uncharacterized protein si:dkey-261h17.1 isoform X2
jg3510	jcf7180001228167:22475-83402	SH24_Control	SH24_Treat	2.76457	9.76698	1.82086	3.53292	5e-05	0.000609223	contactin-3
jg4351	jcf7180001232889:140928-147841	SH24_Control	SH24_Treat	1.24479	4.37499	1.81338	3.51465	5e-05	0.000609223	homeobox even-skipped homolog protein 2
jg33296	jcf7180001228886:339363-341861	SH24_Control	SH24_Treat	0.309811	1.07497	1.79483	3.46975	0.00045	0.00394878	homeobox protein Nkx-6.3
jg10107	jcf7180001230381:11654-29536	SH24_Control	SH24_Treat	4.64877	16.0338	1.7862	3.44905	5e-05	0.000609223	plexin-A2 isoform X1
jg36999	jcf7180001236192:847-1951	SH24_Control	SH24_Treat	1.74305	5.93952	1.76873	3.40754	5e-05	0.000609223	hepatocyte nuclear factor 6 isoform X1
jg35445	jcf7180001230657:8519-10782	SH24_Control	SH24_Treat	0.478423	1.61054	1.75118	3.36634	5e-05	0.000609223	putative transposase element L1Md-A101/L1Md-A102/L1Md-A2
jg38939	jcf7180001230078:3495-21050	SH24_Control	SH24_Treat	0.416567	1.37682	1.72472	3.30516	0.0013	0.00932933	neuron navigator 2-like
jg24365	jcf7180001235189:0-2649	SH24_Control	SH24_Treat	8.70488	28.2295	1.69731	3.24296	5e-05	0.000609223	---NA---
jg16031	jcf7180001227932:2442-43685	SH24_Control	SH24_Treat	1.04085	3.28302	1.65726	3.15417	5e-05	0.000609223	voltage-dependent P/Q-type calcium channel subunit alpha-1A isoform X1
jg30027	jcf7180001228596:492-38647	SH24_Control	SH24_Treat	2.39582	7.53944	1.65394	3.14692	0.00025	0.00243597	trinucleotide repeat-containing gene 6C protein isoform X1
jg21430	jcf7180001229916:482204-488487	SH24_Control	SH24_Treat	3.87304	12.0216	1.63409	3.10392	5e-05	0.000609223	LIM/homeobox protein Lhx1-like
jg15731	jcf7180001228935:23720-25696	SH24_Control	SH24_Treat	3.13224	9.66702	1.62587	3.08628	5e-05	0.000609223	forkhead box protein Q1a
jg23915	jcf7180001231013:70-1889	SH24_Control	SH24_Treat	1.35179	4.15323	1.61936	3.07239	5e-05	0.000609223	ELAV-like protein 4 isoform X1
jg20774	jcf7180001230914:51543-90301	SH24_Control	SH24_Treat	1.76305	5.41506	1.6189	3.07141	5e-05	0.000609223	synaptotagmin-3 isoform X2
jg12601	jcf7180001233808:634-8542	SH24_Control	SH24_Treat	2.40094	7.27008	1.59837	3.02801	5e-05	0.000609223	glutamate receptor 3-like
jg8788	jcf7180001228937:53583-56080	SH24_Control	SH24_Treat	0.70334	2.12901	1.59789	3.027	0.00035	0.00322365	pappalysin-1 isoform X2
jg7565	jcf7180001228545:4006-55760	SH24_Control	SH24_Treat	1.96825	5.9151	1.58749	3.00526	5e-05	0.000609223	glutamate receptor 3-like
jg20315	jcf7180001230279:50504-54005	SH24_Control	SH24_Treat	0.501299	1.50014	1.58135	2.9925	5e-05	0.000609223	---NA---
jg33425	jcf7180001232647:499-2502	SH24_Control	SH24_Treat	0.555561	1.64107	1.56262	2.9539	0.0008	0.00631496	---NA---
jg40529	jcf7180001236243:40-2232	SH24_Control	SH24_Treat	2.54278	7.5092	1.56225	2.95314	5e-05	0.000609223	CAC1A protein
jg23177	jcf7180001227543:44155-51562	SH24_Control	SH24_Treat	13.0313	38.2335	1.55285	2.93396	5e-05	0.000609223	---NA---
jg11847	jcf7180001227499:4464-39045	SH24_Control	SH24_Treat	6.046	17.7102	1.55053	2.92925	5e-05	0.000609223	trinucleotide repeat-containing gene 6C protein isoform X1
jg1421	jcf7180001228502:36013-82818	SH24_Control	SH24_Treat	2.00705	5.75291	1.51922	2.86636	5e-05	0.000609223	one cut domain family member 2 isoform X2
jg37304	jcf7180001229078:11574-14399	SH24_Control	SH24_Treat	0.148285	0.42317	1.51287	2.85377	5e-05	0.000609223	glutamate receptor ionotropic, NMDA 2C-like
jg13290	jcf7180001229718:8930-45851	SH24_Control	SH24_Treat	1.81615	5.15089	1.50394	2.83616	0.00095	0.00726123	cAMP-specific 3',5'-cyclic phosphodiesterase 4B isoform X1
jg33649	jcf7180001229969:18616-27810	SH24_Control	SH24_Treat	1.0834	3.07248	1.50383	2.83595	5e-05	0.000609223	plexin-A2 isoform X3
jg11940	jcf7180001227555:8597-23871	SH24_Control	SH24_Treat	5.2605	14.8901	1.50108	2.83055	5e-05	0.000609223	glutamate receptor 3-like
jg31287	jcf7180001227325:26675-32123	SH24_Control	SH24_Treat	1.04272	2.9423	1.4966	2.82177	5e-05	0.000609223	homeobox protein engrailed-2b-like
jg12555	jcf7180001227894:2238-81639	SH24_Control	SH24_Treat	1.35263	3.79335	1.4877	2.80442	5e-05	0.000609223	rabphilin-3A-like isoform X1
jg2248	jcf7180001229155:25704-97304	SH24_Control	SH24_Treat	0.59315	1.66339	1.48766	2.80434	5e-05	0.000609223	CUB and sushi domain-containing protein 3-like
jg6859	jcf7180001232380:1127-8047	SH24_Control	SH24_Treat	2.57738	7.07171	1.45616	2.74377	5e-05	0.000609223	opioid-binding protein/cell adhesion molecule isoform X1
jg28346,jg28347	jcf7180001227158:19673-43602	SH24_Control	SH24_Treat	0.726035	1.98997	1.45464	2.74088	5e-05	0.000609223	teneurin-1 isoform X1
jg26173,jg26174	jcf7180001235120:242906-270526	SH24_Control	SH24_Treat	2.41993	6.61129	1.44997	2.73202	5e-05	0.000609223	histone-lysine N-methyltransferase MECOM isoform X9
jg38007	jcf7180001228988:10-5788	SH24_Control	SH24_Treat	1.78705	4.79565	1.42415	2.68356	5e-05	0.000609223	cytochrome P450 1B1
jg33295	jcf7180001228886:330514-335179	SH24_Control	SH24_Treat	1.18114	3.16666	1.42278	2.68102	5e-05	0.000609223	E3 ubiquitin-protein ligase NEURL3
jg12873	jcf7180001229431:3577-22744	SH24_Control	SH24_Treat	3.88878	10.4152	1.4213	2.67827	5e-05	0.000609223	CUGBP Elav-like family member 4
jg15342	jcf7180001231281:27808-42673	SH24_Control	SH24_Treat	5.44119	14.5468	1.41871	2.67346	5e-05	0.000609223	RNA-binding protein Nova-1 isoform X2
jg12855	jcf7180001229334:366-6297	SH24_Control	SH24_Treat	2.05941	5.42687	1.39789	2.63516	5e-05	0.000609223	transcription factor COE2-like
jg34986	jcf7180001231002:2414-46437	SH24_Control	SH24_Treat	0.497217	1.30858	1.39606	2.63182	5e-05	0.000609223	raftlin-like isoform X1
jg28669	jcf7180001227974:29284-46459	SH24_Control	SH24_Treat	0.459823	1.20769	1.3931	2.62642	5e-05	0.000609223	neurexophilin 1
jg10359	jcf7180001234309:12136-20649	SH24_Control	SH24_Treat	13.1714	34.0538	1.3704	2.58542	5e-05	0.000609223	B-cell lymphoma/leukemia 11A-like
jg25795	jcf7180001229970:22008-44811	SH24_Control	SH24_Treat	2.56782	6.58948	1.35962	2.56618	5e-05	0.000609223	voltage-dependent P/Q-type calcium channel subunit alpha-1A isoform X19
jg25825	jcf7180001227131:46821-62300	SH24_Control	SH24_Treat	7.38665	18.9192	1.35686	2.56127	5e-05	0.000609223	neural cell adhesion molecule 1a isoform X6
jg32531	jcf7180001234895:7067-19165	SH24_Control	SH24_Treat	3.62016	9.25375	1.35399	2.55618	5e-05	0.000609223	protein shisa-6 isoform X16
jg30997	jcf7180001231994:2912-17759	SH24_Control	SH24_Treat	2.32092	5.92752	1.35273	2.55395	5e-05	0.000609223	neurexin-2-like
jg27300	jcf7180001228207:49838-99896	SH24_Control	SH24_Treat	0.29376	0.747381	1.34721	2.5442	0.00035	0.00322365	Semaphorin-6B
jg37715	jcf7180001232622:2858-5870	SH24_Control	SH24_Treat	1.31523	3.32284	1.3371	2.52643	5e-05	0.000609223	homeobox protein Nkx-6.1 isoform X1
jg3514	jcf7180001228167:183663-252177	SH24_Control	SH24_Treat	15.3059	38.5477	1.33255	2.51847	5e-05	0.000609223	neural cell adhesion molecule L1-like protein isoform X1
jg34203	jcf7180001229992:46087-54484	SH24_Control	SH24_Treat	16.4352	41.3539	1.33124	2.51619	5e-05	0.000609223	gamma-crystallin M2-like
jg5395	jcf7180001229583:11174-28994	SH24_Control	SH24_Treat	0.804954	2.02022	1.32754	2.50974	5e-05	0.000609223	immunoglobulin superfamily member 3
jg29413	jcf7180001227545:17161-60806	SH24_Control	SH24_Treat	18.3845	45.7803	1.31624	2.49016	5e-05	0.000609223	hypothetical protein F7725_012726
jg179	jcf7180001233225:0-6082	SH24_Control	SH24_Treat	2.07115	5.12279	1.3065	2.47341	5e-05	0.000609223	---NA---
jg11310	jcf7180001226702:10599-80319	SH24_Control	SH24_Treat	0.596405	1.46512	1.29666	2.45659	0.0007	0.00568108	---NA---
jg20168	jcf7180001229701:27-10326	SH24_Control	SH24_Treat	5.31522	12.9009	1.27927	2.42716	5e-05	0.000609223	---NA---
jg17984	jcf7180001227140:3966-93753	SH24_Control	SH24_Treat	2.15414	5.22317	1.27782	2.42472	0.00065	0.00535467	putative RNA-directed DNA polymerase from transposon X-element
jg35095	jcf7180001228792:26462-29675	SH24_Control	SH24_Treat	40.1196	96.7813	1.27042	2.41232	5e-05	0.000609223	gamma-crystallin M2-like
jg3145	jcf7180001229810:0-12744	SH24_Control	SH24_Treat	2.07699	5.00738	1.26956	2.41088	5e-05	0.000609223	YTH domain-containing family protein 1-like
jg30647	jcf7180001227905:51333-101065	SH24_Control	SH24_Treat	0.73171	1.74474	1.25367	2.38447	5e-05	0.000609223	---NA---
jg9414	jcf7180001226703:2608-26471	SH24_Control	SH24_Treat	0.620214	1.45431	1.22949	2.34484	5e-05	0.000609223	voltage-dependent T-type calcium channel subunit alpha-1I-like isoform X1
jg38260	jcf7180001230936:3195-16629	SH24_Control	SH24_Treat	1.81352	4.23189	1.22251	2.33352	5e-05	0.000609223	T-box transcription factor TBX5-A-like
jg8962	jcf7180001228585:13952-58005	SH24_Control	SH24_Treat	2.27194	5.20862	1.19697	2.29258	5e-05	0.000609223	cadherin-6-like isoform X2
jg6633	jcf7180001228045:9564-38958	SH24_Control	SH24_Treat	1.36124	3.11702	1.19525	2.28985	5e-05	0.000609223	Mitogen-activated protein kinase 8
jg6821	jcf7180001230418:99798-116134	SH24_Control	SH24_Treat	8.87337	20.2069	1.1873	2.27726	5e-05	0.000609223	homeobox protein Hox-D4b-like
jg34121,jg34122	jcf7180001231612:15088-52153	SH24_Control	SH24_Treat	0.551182	1.2492	1.1804	2.2664	0.0001	0.00111807	glutamate receptor ionotropic, NMDA 2D
jg34204	jcf7180001229992:46087-54484	SH24_Control	SH24_Treat	9.50591	21.5232	1.179	2.2642	0.0003	0.0028384	gamma-crystallin M2-like
jg6744	jcf7180001227036:56615-60729	SH24_Control	SH24_Treat	0.668923	1.514	1.17845	2.26333	0.00125	0.00903272	heparan sulfate glucosamine 3-O-sulfotransferase 4
jg30821,jg30823	jcf7180001229463:7207-68244	SH24_Control	SH24_Treat	3.61036	8.13296	1.17164	2.25268	5e-05	0.000609223	SPRY domain-containing SOCS box protein 4-like
jg35413	jcf7180001228449:95133-101819	SH24_Control	SH24_Treat	12.1291	26.9013	1.1492	2.21791	0.0011	0.00816807	type-4 ice-structuring protein LS-12-like
jg18022,jg18023	jcf7180001226735:104441-160958	SH24_Control	SH24_Treat	0.369873	0.814914	1.13962	2.20323	0.0012	0.00875959	---NA---
jg2621	jcf7180001230729:1-6811	SH24_Control	SH24_Treat	3.05846	6.70958	1.13342	2.19378	5e-05	0.000609223	---NA---
jg29264,jg29265	jcf7180001234359:61765-116431	SH24_Control	SH24_Treat	1.44705	3.17335	1.13289	2.19298	5e-05	0.000609223	hypothetical protein HST_G00007350
jg38772,jg38775	jcf7180001229231:153149-247736	SH24_Control	SH24_Treat	11.8725	25.9543	1.12835	2.18609	5e-05	0.000609223	zinc finger protein 521 isoform X3
jg8495	jcf7180001226865:37844-70802	SH24_Control	SH24_Treat	7.11808	15.5341	1.12588	2.18235	5e-05	0.000609223	Glutamate receptor 4
jg21423	jcf7180001229916:200150-287861	SH24_Control	SH24_Treat	5.32212	11.419	1.10137	2.14558	5e-05	0.000609223	roundabout homolog 2-like isoform X1
jg22213	jcf7180001227132:67570-73000	SH24_Control	SH24_Treat	6.92428	14.7794	1.09385	2.13443	5e-05	0.000609223	probable G protein-coupled receptor 85
jg4499	jcf7180001231197:0-4915	SH24_Control	SH24_Treat	3.99119	8.47621	1.0866	2.12373	5e-05	0.000609223	homeobox protein Hox-B5a
jg13066	jcf7180001226826:2394-46378	SH24_Control	SH24_Treat	1.00275	2.11368	1.07579	2.10788	5e-05	0.000609223	kinesin-like protein KIF21B isoform X2
jg36541	jcf7180001227978:66159-77361	SH24_Control	SH24_Treat	1.5578	3.28204	1.07508	2.10684	5e-05	0.000609223	envelope protein
jg3651	jcf7180001227683:10-35756	SH24_Control	SH24_Treat	2.71447	5.70943	1.07268	2.10334	5e-05	0.000609223	synaptotagmin-2-like isoform X1
jg12101	jcf7180001228669:1732-12423	SH24_Control	SH24_Treat	2.81617	5.91635	1.07098	2.10086	5e-05	0.000609223	RAC-gamma serine/threonine-protein kinase
jg20131,jg20132	jcf7180001229807:41360-89331	SH24_Control	SH24_Treat	5.50963	11.528	1.06512	2.09234	5e-05	0.000609223	POU domain, class 4, transcription factor 2 isoform X2
jg23269	jcf7180001230154:35891-40408	SH24_Control	SH24_Treat	0.791161	1.63664	1.04869	2.06865	0.0001	0.00111807	ras-related protein Rab-1B-like
jg6905	jcf7180001227765:18113-21379	SH24_Control	SH24_Treat	4.63493	9.54641	1.04241	2.05967	5e-05	0.000609223	calcium-binding protein 5a
jg23482	jcf7180001229239:29006-50298	SH24_Control	SH24_Treat	1.46276	3.01068	1.04139	2.05821	5e-05	0.000609223	Krueppel-like factor 13
jg10256	jcf7180001231273:88733-89111	SH24_Control	SH24_Treat	9.60397	19.7486	1.04005	2.0563	5e-05	0.000609223	arf-GAP with GTPase, ANK repeat and PH domain-containing protein 3 isoform X2
jg11997	jcf7180001227469:15523-91334	SH24_Control	SH24_Treat	3.72655	7.55154	1.01893	2.02642	5e-05	0.000609223	ephrin type-B receptor 1
jg32663,jg32664	jcf7180001228472:37591-79524	SH24_Control	SH24_Treat	19.5671	39.5685	1.01593	2.02221	5e-05	0.000609223	microtubule-associated protein 2-like isoform X1
jg9544	jcf7180001226866:65299-81878	SH24_Control	SH24_Treat	1.34014	2.70959	1.01569	2.02187	5e-05	0.000609223	sprouty-related, EVH1 domain-containing protein 3
jg24317	jcf7180001227815:37026-38895	SH24_Control	SH24_Treat	6.70175	13.4966	1.00999	2.0139	5e-05	0.000609223	DNA damage-inducible transcript 4 protein-like
jg15171	jcf7180001228323:41157-61885	SH24_Control	SH24_Treat	10.4731	21.0165	1.00484	2.00672	0.00105	0.00785094	Transmembrane protein 240
jg39849	jcf7180001234677:4071-4354	SH24_Control	SH24_Treat	8.63321	17.2997	1.00278	2.00386	0.00045	0.00394878	hypothetical protein INR49_023563
jg30039	jcf7180001232478:195-379	SH24_Control	SH24_Treat	0	2.90717	inf	#VALUE!	0.00115	0.00847892	---NA---
jg7211	jcf7180001228985:13-40613	SH24_Control	SH24_Treat	0.806237	0.402445	-1.00241	-2.00334	0.0001	0.00111807	inositol 1,4,5-trisphosphate receptor type 1-like isoform X11
jg16523	jcf7180001231291:0-30439	SH24_Control	SH24_Treat	2.32395	1.15312	-1.01104	-2.01536	5e-05	0.000609223	AT-rich interactive domain-containing protein 1B-like
jg20268,jg20269	jcf7180001229917:288-17957	SH24_Control	SH24_Treat	1.9195	0.946843	-1.01954	-2.02727	0.00045	0.00394878	2A5G phosphatase
jg27606	jcf7180001231305:2799-23774	SH24_Control	SH24_Treat	3.73407	1.83681	-1.02355	-2.03292	5e-05	0.000609223	lysine-specific demethylase 4A-like
jg2400	jcf7180001228331:6864-36641	SH24_Control	SH24_Treat	0.952523	0.466429	-1.0301	-2.04217	5e-05	0.000609223	FRAS1-related extracellular matrix protein 2b
jg15619	jcf7180001232965:0-9608	SH24_Control	SH24_Treat	2.50842	1.22696	-1.03169	-2.04442	5e-05	0.000609223	FYVE, RhoGEF and PH domain-containing protein 1 isoform X2
jg8135	jcf7180001231058:1852-9694	SH24_Control	SH24_Treat	2.98966	1.44657	-1.04735	-2.06673	5e-05	0.000609223	PR domain zinc finger protein 1-like isoform X1
jg6029	jcf7180001232151:1084-45903	SH24_Control	SH24_Treat	0.345147	0.166978	-1.04755	-2.06702	5e-05	0.000609223	cytoplasmic dynein 2 heavy chain 1 isoform X1
jg13034	jcf7180001233439:285-9691	SH24_Control	SH24_Treat	2.0944	1.01246	-1.04868	-2.06864	0.0008	0.00631496	beta-arrestin-1 isoform X2
jg36353	jcf7180001230514:25382-61646	SH24_Control	SH24_Treat	0.43868	0.211994	-1.04914	-2.0693	0.0001	0.00111807	zinc finger protein 236-like
jg24266	jcf7180001226801:51764-68206	SH24_Control	SH24_Treat	1.77654	0.852973	-1.0585	-2.08276	0.0005	0.00431716	pleckstrin homology domain-containing family D member 1
jg8659	jcf7180001230866:60862-64370	SH24_Control	SH24_Treat	4.18337	2.00684	-1.05974	-2.08456	5e-05	0.000609223	calcium-binding protein 2
jg19755	jcf7180001228390:13711-28516	SH24_Control	SH24_Treat	5.07481	2.42894	-1.06303	-2.08931	0.00035	0.00322365	transcription factor SOX-5 isoform X5
jg1912	jcf7180001235097:17-15906	SH24_Control	SH24_Treat	1.19139	0.569031	-1.06606	-2.09371	5e-05	0.000609223	bromodomain and WD repeat-containing protein 3 isoform X1
jg30444	jcf7180001229912:10894-17337	SH24_Control	SH24_Treat	1.19633	0.569825	-1.07002	-2.09946	5e-05	0.000609223	prosaposin receptor GPR37
jg37053	jcf7180001228378:9108-22244	SH24_Control	SH24_Treat	10.6592	5.07102	-1.07175	-2.10198	5e-05	0.000609223	aquaporin-9b
jg3885	jcf7180001233137:1593-15637	SH24_Control	SH24_Treat	0.986051	0.466877	-1.07862	-2.11201	0.00025	0.00243597	neuronal PAS domain-containing protein 1
jg29323	jcf7180001235605:115-1694	SH24_Control	SH24_Treat	2.33201	1.10405	-1.07876	-2.11222	0.0001	0.00111807	inactive ubiquitin carboxyl-terminal hydrolase 54a isoform X1
jg2146	jcf7180001235143:5286-7740	SH24_Control	SH24_Treat	6.21288	2.94073	-1.07909	-2.1127	0.0006	0.00500661	catenin alpha-2-like
jg21433	jcf7180001229916:664341-726985	SH24_Control	SH24_Treat	0.679081	0.321413	-1.07915	-2.11279	5e-05	0.000609223	unconventional myosin-XVIIIa isoform X3
jg12357	jcf7180001228852:1257-18195	SH24_Control	SH24_Treat	1.10482	0.521528	-1.08299	-2.11842	0.00025	0.00243597	E3 ubiquitin-protein ligase NEURL1
jg11222,jg11223	jcf7180001227495:12323-75120	SH24_Control	SH24_Treat	2.10712	0.991449	-1.08766	-2.12529	5e-05	0.000609223	breast cancer anti-estrogen resistance protein 3
jg6680	jcf7180001226905:64-12491	SH24_Control	SH24_Treat	0.856713	0.400577	-1.09673	-2.13869	0.0002	0.00202387	ubiquitin carboxyl-terminal hydrolase 24 isoform X2
jg8745	jcf7180001230196:0-13668	SH24_Control	SH24_Treat	3.53085	1.64801	-1.09929	-2.14249	5e-05	0.000609223	MAP7 domain-containing protein 2-like isoform X1
jg4766	jcf7180001231060:102-7431	SH24_Control	SH24_Treat	1.36808	0.638128	-1.10023	-2.14389	5e-05	0.000609223	SKI family transcriptional corepressor 1 homolog-B-like isoform X1
jg21928	jcf7180001233183:3434-6505	SH24_Control	SH24_Treat	15.659	7.29949	-1.10112	-2.14521	0.00015	0.00158235	C-terminal-binding protein 2
jg23652	jcf7180001227928:14982-30361	SH24_Control	SH24_Treat	4.18267	1.94483	-1.10478	-2.15066	5e-05	0.000609223	rho GTPase-activating protein 12b isoform X4
jg8868	jcf7180001231479:2455-103336	SH24_Control	SH24_Treat	0.875698	0.40512	-1.11209	-2.16159	5e-05	0.000609223	---NA---
jg1603	jcf7180001228042:37756-55560	SH24_Control	SH24_Treat	1.08576	0.500796	-1.1164	-2.16805	0.00025	0.00243597	muskelin isoform X1
jg426	jcf7180001231358:2372-11181	SH24_Control	SH24_Treat	1.5899	0.732299	-1.11843	-2.17111	0.00055	0.00466655	neuroendocrine convertase 2
jg19150	jcf7180001228891:48358-56995	SH24_Control	SH24_Treat	105.618	48.4665	-1.1238	-2.1792	5e-05	0.000609223	guanine nucleotide-binding protein G(t) subunit alpha-2-like
jg23316	jcf7180001233867:2446-6782	SH24_Control	SH24_Treat	10.4597	4.79977	-1.1238	-2.1792	5e-05	0.000609223	bromodomain-containing protein 8
jg19548	jcf7180001230182:0-13901	SH24_Control	SH24_Treat	0.87921	0.40318	-1.12478	-2.18068	0.0004	0.00360301	Inositol hexakisphosphate kinase 1
jg2925	jcf7180001234526:335-17057	SH24_Control	SH24_Treat	3.41877	1.5565	-1.13517	-2.19644	5e-05	0.000609223	FERM domain-containing protein 4A
jg36732,jg36733	jcf7180001227655:0-4453	SH24_Control	SH24_Treat	6.46192	2.93954	-1.13637	-2.19827	5e-05	0.000609223	distal-less homeobox protein 1a
jg1227	jcf7180001226691:117890-140258	SH24_Control	SH24_Treat	1.97851	0.899864	-1.13664	-2.19868	5e-05	0.000609223	putative beta-lactamase-like 1
jg7582	jcf7180001226960:50650-96403	SH24_Control	SH24_Treat	0.453609	0.205966	-1.13904	-2.20234	0.0008	0.00631496	zinc finger protein 827
jg3703	jcf7180001231787:0-15125	SH24_Control	SH24_Treat	1.62295	0.73435	-1.14408	-2.21005	5e-05	0.000609223	ras-associated and pleckstrin homology domains-containing protein 1-like isoform X4
jg36813	jcf7180001227855:2619-24361	SH24_Control	SH24_Treat	1.49044	0.672332	-1.14849	-2.21682	5e-05	0.000609223	choline transporter-like protein 5-A isoform X2
jg31035	jcf7180001227228:0-33237	SH24_Control	SH24_Treat	2.52475	1.13695	-1.15097	-2.22063	5e-05	0.000609223	enah/Vasp-like a isoform X2
jg2152	jcf7180001228302:839-8911	SH24_Control	SH24_Treat	7.31244	3.29005	-1.15225	-2.2226	5e-05	0.000609223	fascin-2a isoform X1
jg40520	jcf7180001235113:0-14777	SH24_Control	SH24_Treat	1.26502	0.569058	-1.15251	-2.223	5e-05	0.000609223	adhesion G protein-coupled receptor L1-like
jg36416	jcf7180001235203:62-4179	SH24_Control	SH24_Treat	1.25861	0.565282	-1.15479	-2.22652	0.00025	0.00243597	leucine-rich repeat and transmembrane domain-containing protein 1
jg3765	jcf7180001229252:10721-18265	SH24_Control	SH24_Treat	1.91936	0.860117	-1.15802	-2.23151	5e-05	0.000609223	germ cell-specific gene 1-like protein
jg37239	jcf7180001229569:15567-41235	SH24_Control	SH24_Treat	2.49228	1.11028	-1.16655	-2.24474	5e-05	0.000609223	spectrin beta chain, non-erythrocytic 1-like
jg15754	jcf7180001226976:47873-73978	SH24_Control	SH24_Treat	0.363138	0.160243	-1.18026	-2.26618	0.0001	0.00111807	KN motif and ankyrin repeat domain-containing protein 4 isoform X1
jg14094	jcf7180001227266:20394-51625	SH24_Control	SH24_Treat	0.688508	0.301576	-1.19095	-2.28303	5e-05	0.000609223	FERM and PDZ domain-containing protein 4 isoform X3
jg15670	jcf7180001228711:3318-8534	SH24_Control	SH24_Treat	2.25212	0.986091	-1.19149	-2.28388	0.0001	0.00111807	glutaminase kidney isoform, mitochondrial isoform X1
jg9698	jcf7180001234541:12872-18412	SH24_Control	SH24_Treat	2.36873	1.03417	-1.19564	-2.29046	5e-05	0.000609223	TBC1 domain family member 10A-like
jg31932	jcf7180001231506:1942-11487	SH24_Control	SH24_Treat	1.03162	0.449579	-1.19826	-2.29463	0.00015	0.00158235	integrin beta-8
jg9443	jcf7180001227847:12592-51297	SH24_Control	SH24_Treat	2.62463	1.13979	-1.20334	-2.30272	5e-05	0.000609223	UV radiation resistance-associated gene protein
jg32738	jcf7180001233204:161-7105	SH24_Control	SH24_Treat	1.6753	0.723575	-1.2112	-2.3153	5e-05	0.000609223	nuclear receptor corepressor 2 isoform X5
jg19179	jcf7180001233422:11299-17314	SH24_Control	SH24_Treat	1.57632	0.678736	-1.21564	-2.32244	0.0001	0.00111807	E3 ubiquitin-protein ligase UBR3 isoform X2
jg3066	jcf7180001235132:7044-12090	SH24_Control	SH24_Treat	2.12696	0.910725	-1.2237	-2.33545	5e-05	0.000609223	voltage-dependent calcium channel subunit alpha-2/delta-4-like
jg19452	jcf7180001227574:19128-24914	SH24_Control	SH24_Treat	1.16677	0.499489	-1.224	-2.33593	5e-05	0.000609223	Ubiquitin carboxyl-terminal hydrolase 21
jg35901	jcf7180001233446:2402-13374	SH24_Control	SH24_Treat	2.14877	0.915074	-1.23155	-2.34819	0.00015	0.00158235	neuronal-specific septin-3-like isoform X2
jg28571,jg28572	jcf7180001230635:1434-19320	SH24_Control	SH24_Treat	2.48559	1.05541	-1.23578	-2.35509	5e-05	0.000609223	storkhead-box protein 2 isoform X2
jg27891	jcf7180001234552:672-7617	SH24_Control	SH24_Treat	3.62361	1.53772	-1.23663	-2.35647	5e-05	0.000609223	chromodomain-helicase-DNA-binding protein 3 isoform X3
jg39325	jcf7180001228934:9470-135080	SH24_Control	SH24_Treat	4.79916	2.02572	-1.24435	-2.36912	5e-05	0.000609223	---NA---
jg22663	jcf7180001228112:111575-120802	SH24_Control	SH24_Treat	3.76805	1.58705	-1.24747	-2.37425	5e-05	0.000609223	protein phosphatase 3, catalytic subunit, gamma isozyme, a isoform X2
jg39286	jcf7180001229361:64332-70070	SH24_Control	SH24_Treat	9.84265	4.14172	-1.24881	-2.37645	5e-05	0.000609223	isocitrate dehydrogenase [NAD] subunit gamma, mitochondrial-like
jg8394	jcf7180001227690:24908-36027	SH24_Control	SH24_Treat	16.366	6.85191	-1.25612	-2.38853	5e-05	0.000609223	poly(rC)-binding protein 3-like isoform X1
jg16690,jg16691	jcf7180001230254:36481-74539	SH24_Control	SH24_Treat	1.35401	0.566192	-1.25788	-2.39144	5e-05	0.000609223	---NA---
jg31203	jcf7180001227980:462-7707	SH24_Control	SH24_Treat	1.48554	0.618876	-1.26326	-2.40038	0.00055	0.00466655	paired box protein Pax-6
jg13706	jcf7180001229227:47114-63225	SH24_Control	SH24_Treat	1.11905	0.464519	-1.26846	-2.40904	5e-05	0.000609223	rab GTPase-activating protein 1-like
jg35591	jcf7180001233515:50-4716	SH24_Control	SH24_Treat	1.30857	0.543038	-1.26887	-2.40973	0.00025	0.00243597	MBT domain-containing protein 1-like
jg9961	jcf7180001233167:2865-10697	SH24_Control	SH24_Treat	4.23325	1.74934	-1.27496	-2.41992	5e-05	0.000609223	transcription factor COE1-like
jg12718	jcf7180001229042:31588-44553	SH24_Control	SH24_Treat	0.667056	0.275174	-1.27746	-2.42412	0.001	0.00755049	vicilin-like seed storage protein At2g18540
jg30640	jcf7180001232424:1320-9258	SH24_Control	SH24_Treat	2.90748	1.18955	-1.28936	-2.4442	5e-05	0.000609223	inactive histone-lysine N-methyltransferase 2E isoform X6
jg10849	jcf7180001233466:7-11641	SH24_Control	SH24_Treat	3.19756	1.30753	-1.29013	-2.4455	5e-05	0.000609223	disks large homolog 2-like
jg20530	jcf7180001229060:4572-14326	SH24_Control	SH24_Treat	1.68665	0.688546	-1.29254	-2.44959	5e-05	0.000609223	kinesin-like protein KIF25
jg36119	jcf7180001226778:56716-103472	SH24_Control	SH24_Treat	1.07447	0.437403	-1.29659	-2.45648	5e-05	0.000609223	collagen, type XV, alpha 1b isoform X2
jg6904	jcf7180001227765:297-13821	SH24_Control	SH24_Treat	2.71512	1.10373	-1.29863	-2.45995	5e-05	0.000609223	serine/threonine-protein kinase TAO2 isoform X2
jg6691	jcf7180001228421:11501-44664	SH24_Control	SH24_Treat	0.957031	0.388992	-1.29882	-2.46028	5e-05	0.000609223	helicase SRCAP isoform X1
jg22277	jcf7180001226918:238200-263534	SH24_Control	SH24_Treat	4.87641	1.97932	-1.30082	-2.46369	5e-05	0.000609223	protein kinase C-binding protein NELL2
jg2725	jcf7180001228389:10674-37928	SH24_Control	SH24_Treat	1.4227	0.577339	-1.30114	-2.46424	5e-05	0.000609223	TCB1 transposase
jg28216	jcf7180001229399:178014-189072	SH24_Control	SH24_Treat	1.62192	0.657254	-1.30318	-2.46772	5e-05	0.000609223	contactin 1b
jg18125	jcf7180001226715:0-54280	SH24_Control	SH24_Treat	6.97667	2.82091	-1.30638	-2.4732	5e-05	0.000609223	dynamin-1 isoform X3
jg11838	jcf7180001227874:6733-24257	SH24_Control	SH24_Treat	0.468155	0.188526	-1.31223	-2.48325	0.00075	0.00600837	iporin isoform X1
jg4612	jcf7180001231136:19959-31873	SH24_Control	SH24_Treat	0.372702	0.149993	-1.31313	-2.4848	5e-05	0.000609223	oxygen-regulated protein 1
jg7917,jg7918	jcf7180001229008:8198-21533	SH24_Control	SH24_Treat	1.68068	0.672805	-1.32078	-2.49801	5e-05	0.000609223	---NA---
jg35829	jcf7180001236004:2444-4256	SH24_Control	SH24_Treat	45.2078	17.9972	-1.3288	-2.51194	0.0001	0.00111807	Ribonuclease inhibitor
jg23453	jcf7180001229479:0-2028	SH24_Control	SH24_Treat	3.75297	1.4934	-1.32943	-2.51303	0.0001	0.00111807	leukocyte receptor cluster member 8 homolog
jg18775,jg18776	jcf7180001227066:155857-164655	SH24_Control	SH24_Treat	8.76136	3.47613	-1.33367	-2.52043	5e-05	0.000609223	protein LBH
jg40068	jcf7180001228350:35388-42328	SH24_Control	SH24_Treat	2.12788	0.840479	-1.34013	-2.53174	5e-05	0.000609223	PI-PLC X domain-containing protein 2-like
jg37831	jcf7180001229175:2908-6918	SH24_Control	SH24_Treat	1.3686	0.538561	-1.34552	-2.54122	5e-05	0.000609223	neuropilin and tolloid-like protein 1
jg14867	jcf7180001230895:3268-12954	SH24_Control	SH24_Treat	3.40372	1.30647	-1.38144	-2.60528	0.00025	0.00243597	E3 ubiquitin-protein ligase MARCH1 isoform X1
jg28335	jcf7180001228213:14708-26473	SH24_Control	SH24_Treat	1.56224	0.598597	-1.38396	-2.60984	5e-05	0.000609223	leucine-rich repeat and fibronectin type-III domain-containing protein 2
jg11329	jcf7180001233754:0-14076	SH24_Control	SH24_Treat	18.5768	7.08988	-1.38967	-2.62019	5e-05	0.000609223	sodium/potassium-transporting ATPase subunit alpha-3
jg20260	jcf7180001227572:36618-81015	SH24_Control	SH24_Treat	0.911873	0.347968	-1.38988	-2.62057	0.0006	0.00500661	phosphatidylinositol 3,4,5-trisphosphate-dependent Rac exchanger 1 protein-like
jg22265	jcf7180001229088:10061-42944	SH24_Control	SH24_Treat	1.68475	0.639903	-1.39661	-2.63282	5e-05	0.000609223	TRAF2 and NCK-interacting protein kinase isoform X3
jg23382,jg23386	jcf7180001228322:121-26100	SH24_Control	SH24_Treat	1.9005	0.721428	-1.39746	-2.63437	5e-05	0.000609223	---NA---
jg5112	jcf7180001233918:0-3481	SH24_Control	SH24_Treat	2.00202	0.756835	-1.40341	-2.64526	5e-05	0.000609223	spectrin beta chain, non-erythrocytic 1 isoform X1
jg28374	jcf7180001231234:438-6169	SH24_Control	SH24_Treat	2.1668	0.814272	-1.41198	-2.66102	5e-05	0.000609223	PHD finger protein 21B isoform X1
jg23335	jcf7180001233136:1336-12979	SH24_Control	SH24_Treat	0.644515	0.242087	-1.41269	-2.66233	0.0004	0.00360301	PPFIA2 isoform 26
jg11623	jcf7180001228898:652-26948	SH24_Control	SH24_Treat	1.05455	0.391936	-1.42793	-2.6906	5e-05	0.000609223	A-kinase anchor protein 13 isoform X1
jg31516	jcf7180001228166:154-19110	SH24_Control	SH24_Treat	7.13898	2.63064	-1.44031	-2.71379	0.00025	0.00243597	chemokine-like protein TAFA-5
jg14537	jcf7180001233554:627-6783	SH24_Control	SH24_Treat	15.4499	5.67431	-1.44508	-2.72278	5e-05	0.000609223	RNA-binding protein Musashi homolog 1 isoform X3
jg38780	jcf7180001235977:247-5413	SH24_Control	SH24_Treat	1.06318	0.389592	-1.44834	-2.72894	0.00035	0.00322365	CREB-binding protein isoform X3
jg36069	jcf7180001234655:108-5365	SH24_Control	SH24_Treat	0.712294	0.259838	-1.45486	-2.7413	5e-05	0.000609223	membrane-associated guanylate kinase, WW and PDZ domain-containing protein 1 isoform X1
jg33458	jcf7180001230487:7943-15499	SH24_Control	SH24_Treat	20.4554	7.38276	-1.47025	-2.7707	5e-05	0.000609223	rhodopsin kinase grk7a
jg29984	jcf7180001230751:3675-10801	SH24_Control	SH24_Treat	0.677194	0.244341	-1.47068	-2.77152	0.00125	0.00903272	metalloreductase STEAP2
jg33627	jcf7180001227336:1176-66013	SH24_Control	SH24_Treat	0.774273	0.278457	-1.47539	-2.78059	5e-05	0.000609223	sodium leak channel non-selective protein isoform X1
jg36553	jcf7180001228804:1122-9447	SH24_Control	SH24_Treat	6.88958	2.47743	-1.47557	-2.78093	5e-05	0.000609223	retinal guanylyl cyclase 1-like
jg26918	jcf7180001231970:2670-8907	SH24_Control	SH24_Treat	2.75226	0.986949	-1.47957	-2.78866	5e-05	0.000609223	photoreceptor ankyrin repeat protein
jg36886	jcf7180001234336:110-33030	SH24_Control	SH24_Treat	0.831206	0.295288	-1.49308	-2.81489	0.001	0.00755049	Krueppel-like factor 7
jg28195	jcf7180001230205:8052-13027	SH24_Control	SH24_Treat	4.32599	1.5368	-1.4931	-2.81493	0.00035	0.00322365	slit homolog 2 protein-like
jg33927	jcf7180001234141:2867-6212	SH24_Control	SH24_Treat	2.63125	0.931471	-1.49817	-2.82484	5e-05	0.000609223	unconventional myosin-XVIIIa
jg19825	jcf7180001228456:14043-25857	SH24_Control	SH24_Treat	1.49779	0.52866	-1.50242	-2.83318	0.00055	0.00466655	myosin-10-like
jg23699	jcf7180001231656:462-15907	SH24_Control	SH24_Treat	0.467695	0.165013	-1.50298	-2.83428	5e-05	0.000609223	centrosomal protein of 170 kDa protein B
jg8669,jg8670	jcf7180001228635:4608-15096	SH24_Control	SH24_Treat	8.31927	2.93102	-1.50506	-2.83836	5e-05	0.000609223	MAGUK p55 subfamily member 4 isoform X1
jg38687	jcf7180001230055:1058-1979	SH24_Control	SH24_Treat	1.63643	0.573435	-1.51285	-2.85373	5e-05	0.000609223	AT-rich interactive domain-containing protein 1A isoform X1
jg16562	jcf7180001227876:3587-38775	SH24_Control	SH24_Treat	1.11142	0.389111	-1.51415	-2.8563	0.0001	0.00111807	uncharacterized protein LOC115383145
jg3008	jcf7180001227252:663-43651	SH24_Control	SH24_Treat	2.03585	0.708435	-1.52292	-2.87372	5e-05	0.000609223	TCB1 transposase
jg24445	jcf7180001228793:12419-40316	SH24_Control	SH24_Treat	1.34125	0.464539	-1.52971	-2.88728	5e-05	0.000609223	potassium voltage-gated channel subfamily B member 2-like
jg17696	jcf7180001231647:0-8713	SH24_Control	SH24_Treat	1.0348	0.358178	-1.5306	-2.88906	0.0001	0.00111807	protein enabled homolog isoform X2
jg9661	jcf7180001235388:290-8438	SH24_Control	SH24_Treat	2.59342	0.891584	-1.54041	-2.90877	5e-05	0.000609223	phosphofurin acidic cluster sorting protein 1-like isoform X2
jg3288	jcf7180001230095:19359-24659	SH24_Control	SH24_Treat	1.11506	0.382572	-1.54331	-2.91462	5e-05	0.000609223	leucine-rich repeat, immunoglobulin-like domain and transmembrane domain-containing protein 1a
jg3289	jcf7180001230095:26550-32096	SH24_Control	SH24_Treat	1.97413	0.673345	-1.5518	-2.93183	5e-05	0.000609223	leucine-rich repeat, immunoglobulin-like domain and transmembrane domain-containing protein 2
jg14626	jcf7180001230084:765-28249	SH24_Control	SH24_Treat	0.265468	0.0903764	-1.55452	-2.93736	5e-05	0.000609223	low-density lipoprotein receptor-related protein 1-like isoform X3
jg35024	jcf7180001230518:1808-17732	SH24_Control	SH24_Treat	2.79254	0.950414	-1.55495	-2.93824	5e-05	0.000609223	solute carrier family 2, facilitated glucose transporter member 1-like
jg30281	jcf7180001232440:0-1743	SH24_Control	SH24_Treat	0.442075	0.14955	-1.56366	-2.95603	0.0002	0.00202387	taperin
jg4997	jcf7180001233794:132-6524	SH24_Control	SH24_Treat	2.34764	0.793645	-1.56465	-2.95806	5e-05	0.000609223	receptor-type tyrosine-protein phosphatase O-like
jg31542	jcf7180001229707:4019-9845	SH24_Control	SH24_Treat	3.3089	1.107	-1.5797	-2.98908	5e-05	0.000609223	gamma-aminobutyric acid receptor subunit beta-3 isoform X4
jg14842	jcf7180001227354:129-96768	SH24_Control	SH24_Treat	0.727923	0.243208	-1.58159	-2.993	5e-05	0.000609223	---NA---
jg38623	jcf7180001229002:4778-19091	SH24_Control	SH24_Treat	21.5144	7.18264	-1.58272	-2.99534	5e-05	0.000609223	syntaxin-binding protein 1-like isoform X2
jg31684	jcf7180001230091:203035-214880	SH24_Control	SH24_Treat	2.05358	0.682434	-1.58938	-3.0092	5e-05	0.000609223	photoreceptor cilium actin regulator
jg33153	jcf7180001230664:0-5801	SH24_Control	SH24_Treat	0.28947	0.0955556	-1.599	-3.02933	0.00065	0.00535467	prospero homeobox 3 isoform X1
jg3620	jcf7180001232197:0-9258	SH24_Control	SH24_Treat	0.371895	0.122639	-1.60048	-3.03244	5e-05	0.000609223	E3 ubiquitin-protein ligase HECW2 isoform X1
jg5779	jcf7180001233528:5-5330	SH24_Control	SH24_Treat	2.7336	0.898007	-1.60601	-3.04409	5e-05	0.000609223	formin-like protein 2 isoform X1
jg32662	jcf7180001228472:226-35931	SH24_Control	SH24_Treat	0.268944	0.0877181	-1.61636	-3.066	5e-05	0.000609223	protein unc-80 homolog isoform X1
jg9803	jcf7180001232383:948-15852	SH24_Control	SH24_Treat	1.03536	0.336332	-1.62217	-3.07838	5e-05	0.000609223	calmodulin-regulated spectrin-associated protein 2a isoform X2
jg9345	jcf7180001231725:0-3245	SH24_Control	SH24_Treat	0.843176	0.270534	-1.64002	-3.1167	5e-05	0.000609223	protocadherin gamma-C5-like
jg34873	jcf7180001228895:2501-22999	SH24_Control	SH24_Treat	2.3015	0.737421	-1.64201	-3.121	0.0011	0.00816807	RNA-directed DNA polymerase from mobile element jockey
jg27334	jcf7180001227845:19923-32075	SH24_Control	SH24_Treat	2.17231	0.693456	-1.64735	-3.13258	0.0002	0.00202387	triadin-like isoform X1
jg39647	jcf7180001235125:4540-9892	SH24_Control	SH24_Treat	1.99517	0.629981	-1.66313	-3.16703	0.0014	0.00988878	DEP domain-containing mTOR-interacting protein isoform X2
jg22017	jcf7180001232868:182-5025	SH24_Control	SH24_Treat	1.38098	0.430025	-1.6832	-3.21139	0.0012	0.00875959	kelch-like protein 25
jg37842	jcf7180001231185:32540-43554	SH24_Control	SH24_Treat	0.261312	0.0806126	-1.6967	-3.24159	5e-05	0.000609223	protocadherin Fat 4
jg5326	jcf7180001232627:546-10263	SH24_Control	SH24_Treat	1.59895	0.49292	-1.69769	-3.24381	5e-05	0.000609223	glutamate receptor-interacting protein 1 isoform X1
jg12951	jcf7180001232873:2204-14920	SH24_Control	SH24_Treat	5.72916	1.7164	-1.73894	-3.3379	5e-05	0.000609223	reverse transcriptase
jg28414	jcf7180001226811:10342-16158	SH24_Control	SH24_Treat	0.514216	0.153707	-1.74219	-3.34543	0.0001	0.00111807	uncharacterized protein si:dkeyp-51f12.2
jg34114,jg34115,jg34116	jcf7180001226765:33617-54039	SH24_Control	SH24_Treat	53.1003	15.7795	-1.75067	-3.36515	5e-05	0.000609223	fish-egg lectin-like
jg5625	jcf7180001227531:11-138053	SH24_Control	SH24_Treat	1.00764	0.297349	-1.76075	-3.38874	5e-05	0.000609223	---NA---
jg24252	jcf7180001233852:64427-71319	SH24_Control	SH24_Treat	1.70363	0.491085	-1.79457	-3.46912	5e-05	0.000609223	dihydropyridine-sensitive L-type skeletal muscle calcium channel subunit alpha-1-like
jg24965	jcf7180001232641:271-7306	SH24_Control	SH24_Treat	0.679845	0.194257	-1.80724	-3.49972	0.0004	0.00360301	intraflagellar transport protein 172 homolog
jg14236	jcf7180001230420:162-11333	SH24_Control	SH24_Treat	1.51082	0.426826	-1.82361	-3.53966	5e-05	0.000609223	alpha N-terminal protein methyltransferase 1B isoform X2
jg20706	jcf7180001230816:178119-182981	SH24_Control	SH24_Treat	0.687896	0.193535	-1.8296	-3.55439	5e-05	0.000609223	nuclear receptor ROR-alpha A isoform X3
jg36919	jcf7180001234601:2106-4225	SH24_Control	SH24_Treat	1.27187	0.347651	-1.87124	-3.65847	5e-05	0.000609223	receptor-type tyrosine-protein phosphatase O isoform X1
jg4590	jcf7180001231321:0-12995	SH24_Control	SH24_Treat	0.774591	0.209155	-1.88886	-3.70342	5e-05	0.000609223	proline-rich protein 12
jg1519	jcf7180001230056:8634-11934	SH24_Control	SH24_Treat	1.70996	0.454546	-1.91146	-3.7619	0.001	0.00755049	tetratricopeptide repeat protein 9B
jg9845	jcf7180001226961:6061-31311	SH24_Control	SH24_Treat	2.39422	0.619845	-1.94958	-3.86262	5e-05	0.000609223	oxysterol-binding protein-related protein 7 isoform X3
jg15231	jcf7180001231855:171-3887	SH24_Control	SH24_Treat	0.602553	0.152096	-1.9861	-3.96165	0.00015	0.00158235	plexin A3
jg40646	jcf7180001232753:294-7096	SH24_Control	SH24_Treat	2.43254	0.590797	-2.04173	-4.11739	5e-05	0.000609223	receptor-type tyrosine-protein phosphatase O isoform X3
jg1143	jcf7180001233398:3029-16803	SH24_Control	SH24_Treat	1.38409	0.323281	-2.09807	-4.28136	5e-05	0.000609223	CACB3 protein
jg26101	jcf7180001233108:9455-19796	SH24_Control	SH24_Treat	0.963826	0.223381	-2.10927	-4.31473	5e-05	0.000609223	cyclic nucleotide-gated cation channel beta-3-like
jg36202	jcf7180001231165:794-12005	SH24_Control	SH24_Treat	0.422304	0.0944179	-2.16115	-4.47271	0.0002	0.00202387	diacylglycerol kinase zeta isoform X2
jg39091	jcf7180001230741:1135-26337	SH24_Control	SH24_Treat	0.319115	0.0667903	-2.25637	-4.77788	0.00125	0.00903272	inositol 1,4,5-trisphosphate receptor type 1 isoform X8
jg12891	jcf7180001236115:27-10591	SH24_Control	SH24_Treat	0.664667	0.138692	-2.26075	-4.79241	0.0001	0.00111807	double C2-like domain-containing protein beta
jg2859	jcf7180001227901:19647-29701	SH24_Control	SH24_Treat	1.76056	0.337512	-2.38303	-5.21631	5e-05	0.000609223	2-oxoglutarate dehydrogenase-like, mitochondrial
jg6632	jcf7180001228045:155-8892	SH24_Control	SH24_Treat	0.4754	0.0837844	-2.50439	-5.67409	0.00015	0.00158235	FERM and PDZ domain-containing protein 2
jg27865	jcf7180001231655:75-23116	SH24_Control	SH24_Treat	2.87171	0.364682	-2.9772	-7.87456	5e-05	0.000609223	hypothetical protein F7725_010018
jg9294	jcf7180001230769:147-493	SH24_Control	SH24_Treat	0.948971	0	#NAME?	#NAME?	5e-05	0.000609223	fibroblast growth factor 6-like
jg37903	jcf7180001234603:3942-4531	SH24_Control	SH24_Treat	2.32239	0	#NAME?	#NAME?	5e-05	0.000609223	regulating synaptic membrane exocytosis protein 2-like isoform X2
jg16160	jcf7180001234708:0-946	SH24_Control	SH24_Treat	0.37501	0	#NAME?	#NAME?	0.0001	0.00111807	Huntingtin-interacting protein 1
jg5993	jcf7180001232021:3151-8281	SH24_Control	SH24_Treat	0.988729	0	#NAME?	#NAME?	0.00015	0.00158235	unconventional myosin-VIIa isoform X1
jg9914	jcf7180001230754:1786-16415	SH24_Control	SH24_Treat	0.307712	0	#NAME?	#NAME?	0.001	0.00755049	potassium channel subfamily T member 1 isoform X10

## Sheet: SH48
gene	locus	Control	Treat	FPKM_Control	FPKM_Treat	log2(fold_change) in Treat vs Control	Fold change in Treat vs Control	p_value	q_value	Best_Matched_BLAST_Gene_Description
jg23775	jcf7180001230007:909-5238	SH48_Control	SH48_Treat	2.14192	59.7817	4.80273	27.9104	5e-05	0.00064959	hypothetical protein cypCar_00048485
jg41026	jcf7180001231457:2133-2739	SH48_Control	SH48_Treat	0.214043	2.21537	3.37158	10.3502	5e-05	0.00064959	hypothetical protein FQN60_001764
jg20977	jcf7180001233134:3864-8302	SH48_Control	SH48_Treat	1.20074	9.9701	3.05368	8.30327	5e-05	0.00064959	KN motif and ankyrin repeat domain-containing protein 4 isoform X1
jg1865	jcf7180001235155:62457-63138	SH48_Control	SH48_Treat	0.711656	5.27289	2.88934	7.40931	5e-05	0.00064959	hypothetical protein E3U43_008728
jg31125	jcf7180001231137:109-4200	SH48_Control	SH48_Treat	2.0688	13.5155	2.70776	6.53307	5e-05	0.00064959	dual specificity testis-specific protein kinase 2
jg34553,jg34554	jcf7180001233452:2180-9984	SH48_Control	SH48_Treat	0.731575	3.96515	2.4383	5.42003	5e-05	0.00064959	sodium/calcium exchanger 1a isoform X5
jg28976	jcf7180001230736:30598-46732	SH48_Control	SH48_Treat	0.167985	0.72445	2.10856	4.31261	5e-05	0.00064959	Hormonally up-regulated neu tumor-associated kinase
jg5392	jcf7180001227218:160146-163041	SH48_Control	SH48_Treat	11.2114	40.8354	1.86485	3.6423	5e-05	0.00064959	calymmin isoform X1
jg34119	jcf7180001226765:64557-67647	SH48_Control	SH48_Treat	0.376069	1.36437	1.85916	3.62796	5e-05	0.00064959	fish-egg lectin-like
jg1868	jcf7180001235155:70542-73211	SH48_Control	SH48_Treat	1.37067	4.85814	1.82552	3.54435	5e-05	0.00064959	alpha-1-acid glycoprotein 1-like
jg24065	jcf7180001229432:21364-22242	SH48_Control	SH48_Treat	1.93066	6.83751	1.82438	3.54155	5e-05	0.00064959	trypsin-1-like
jg15173	jcf7180001233831:4153-7891	SH48_Control	SH48_Treat	1.4415	4.84122	1.7478	3.35846	5e-05	0.00064959	dual specificity protein phosphatase 22-B-like
jg2810	jcf7180001235153:1784-6572	SH48_Control	SH48_Treat	0.858306	2.53801	1.56413	2.95699	5e-05	0.00064959	apolipoprotein B-100-like
jg8057	jcf7180001233767:1035-17341	SH48_Control	SH48_Treat	0.663709	1.93863	1.54642	2.92091	5e-05	0.00064959	Complement C3 Complement C3 beta chain Complement C3 alpha chain
jg26579	jcf7180001228307:12633-15348	SH48_Control	SH48_Treat	1.40922	4.09764	1.5399	2.90774	5e-05	0.00064959	uncharacterized protein LOC119020940
jg26450	jcf7180001227927:0-5116	SH48_Control	SH48_Treat	0.788286	2.28453	1.53511	2.89811	5e-05	0.00064959	uncharacterized protein LOC119012563 isoform X3
jg28887	jcf7180001231455:34761-44659	SH48_Control	SH48_Treat	5.28598	14.9298	1.49795	2.82441	5e-05	0.00064959	zona pellucida-like domain-containing protein 1 isoform X1
jg31551	jcf7180001233184:604-5418	SH48_Control	SH48_Treat	3.3776	9.37497	1.47282	2.77564	5e-05	0.00064959	ceruloplasmin
jg33605	jcf7180001231154:25505-31077	SH48_Control	SH48_Treat	72.3607	200.638	1.47131	2.77274	5e-05	0.00064959	ammonium transporter Rh type C
jg18180,jg18181	jcf7180001231271:53354-65446	SH48_Control	SH48_Treat	4.735	12.9617	1.45282	2.73743	5e-05	0.00064959	beta-2-glycoprotein 1-like
jg8373	jcf7180001230872:1182-6670	SH48_Control	SH48_Treat	0.577862	1.57198	1.44379	2.72035	5e-05	0.00064959	CD209 antigen-like protein E
jg21706	jcf7180001227122:39528-47834	SH48_Control	SH48_Treat	0.328603	0.893787	1.44358	2.71995	5e-05	0.00064959	alpha-2-HS-glycoprotein
jg19241	jcf7180001229874:15376-23183	SH48_Control	SH48_Treat	56.4705	152.999	1.43795	2.70936	5e-05	0.00064959	vitelline membrane outer layer protein 1 homolog
jg18967	jcf7180001227059:33689-38427	SH48_Control	SH48_Treat	2.80545	7.34613	1.38875	2.61852	5e-05	0.00064959	uncharacterized protein LOC119028695
jg9819	jcf7180001226821:77979-81084	SH48_Control	SH48_Treat	70.5674	182.852	1.3736	2.59116	5e-05	0.00064959	chymotrypsin-C-like isoform X1
jg3928,jg3929	jcf7180001227080:20642-40387	SH48_Control	SH48_Treat	1.01061	2.61863	1.37358	2.59113	0.0005	0.00484563	otoferlin isoform X5
jg18034	jcf7180001229409:53964-55104	SH48_Control	SH48_Treat	71.0326	183.885	1.37225	2.58874	5e-05	0.00064959	LOW QUALITY PROTEIN: trypsin-3-like
jg38007	jcf7180001228988:10-5788	SH48_Control	SH48_Treat	1.69027	4.31348	1.35159	2.55193	5e-05	0.00064959	cytochrome P450 1B1
jg37318	jcf7180001228851:36417-40858	SH48_Control	SH48_Treat	35.2543	88.9489	1.33518	2.52307	5e-05	0.00064959	HPPD dioxygenase
jg20700	jcf7180001230816:119561-140933	SH48_Control	SH48_Treat	1.20683	3.04364	1.33457	2.522	5e-05	0.00064959	otoancorin isoform X1
jg36678	jcf7180001231364:1327-6786	SH48_Control	SH48_Treat	2.19878	5.48881	1.31979	2.4963	5e-05	0.00064959	PKHD1 like 1, tandem duplicate 1 isoform X2
jg1599	jcf7180001232176:11657-21089	SH48_Control	SH48_Treat	11.6357	28.8183	1.30842	2.4767	5e-05	0.00064959	60 kDa SS-A/Ro ribonucleoprotein
jg26437	jcf7180001229234:32509-39846	SH48_Control	SH48_Treat	58.8856	145.441	1.30445	2.4699	5e-05	0.00064959	bile salt-activated lipase-like
jg2252	jcf7180001235990:15225-29582	SH48_Control	SH48_Treat	12.842	31.6985	1.30355	2.46836	5e-05	0.00064959	calymmin isoform X1
jg22177	jcf7180001229201:37711-42649	SH48_Control	SH48_Treat	0.337835	0.79929	1.2424	2.36592	5e-05	0.00064959	lysyl oxidase-like 5a
jg14821	jcf7180001226888:1581-16382	SH48_Control	SH48_Treat	4.28235	10.1125	1.23967	2.36145	5e-05	0.00064959	uncharacterized protein si:ch211-196f5.2
jg1144	jcf7180001233398:21136-26170	SH48_Control	SH48_Treat	0.37147	0.873414	1.23342	2.35124	0.00045	0.00444097	macrophage mannose receptor 1-like
jg24022	jcf7180001226777:155280-160565	SH48_Control	SH48_Treat	2.0004	4.69946	1.2322	2.34925	5e-05	0.00064959	troponin I, slow skeletal muscle-like
jg16708	jcf7180001229628:22-8729	SH48_Control	SH48_Treat	2.89827	6.75999	1.22183	2.33242	5e-05	0.00064959	chitotriosidase-1-like isoform X4
jg4728	jcf7180001229323:29707-35003	SH48_Control	SH48_Treat	3.06643	7.02758	1.19647	2.29178	5e-05	0.00064959	fibroblast growth factor 1-like isoform X2
jg37680	jcf7180001233704:0-986	SH48_Control	SH48_Treat	2.92093	6.6053	1.1772	2.26137	5e-05	0.00064959	LOW QUALITY PROTEIN: uncharacterized protein LOC119010001
jg15731	jcf7180001228935:23720-25696	SH48_Control	SH48_Treat	2.28271	5.16069	1.17682	2.26078	5e-05	0.00064959	forkhead box protein F2a
jg18968	jcf7180001227059:39126-43654	SH48_Control	SH48_Treat	2.62487	5.90265	1.16912	2.24874	5e-05	0.00064959	cytochrome P450 2J6-like isoform X2
jg15995	jcf7180001228161:26-1171	SH48_Control	SH48_Treat	2.34428	5.25313	1.16403	2.24083	0.001	0.00848519	fibrinogen alpha chain-like isoform X2
jg3968,jg3969	jcf7180001230307:158-44389	SH48_Control	SH48_Treat	0.517204	1.15327	1.15693	2.22982	0.0009	0.00778882	---NA---
jg28794	jcf7180001229485:87553-88916	SH48_Control	SH48_Treat	0.95403	2.10409	1.14109	2.20548	0.0002	0.00221026	aminopeptidase NAALADL1
jg21718	jcf7180001232912:1497-5539	SH48_Control	SH48_Treat	422.3	928.923	1.13729	2.19967	5e-05	0.00064959	amy2a MGC116539 isoform 3
jg9818	jcf7180001226821:72313-76938	SH48_Control	SH48_Treat	411.756	893.526	1.11772	2.17004	5e-05	0.00064959	chymotrypsin-like elastase family member 2A
jg3244	jcf7180001235950:290-12497	SH48_Control	SH48_Treat	0.400061	0.866251	1.11456	2.16529	0.0003	0.00314749	serine protease hepsin isoform X3
jg40713	jcf7180001234255:802-9743	SH48_Control	SH48_Treat	1.79592	3.88843	1.11447	2.16515	0.00045	0.00444097	ras-related GTP-binding protein D
jg32870,jg32871	jcf7180001228349:13-14726	SH48_Control	SH48_Treat	5.18065	11.187	1.11061	2.15937	5e-05	0.00064959	unnamed protein product
jg10257	jcf7180001235133:15-6328	SH48_Control	SH48_Treat	0.262986	0.565872	1.10549	2.15172	5e-05	0.00064959	apolipoprotein B-100-like
jg11056	jcf7180001227893:7230-13497	SH48_Control	SH48_Treat	0.602397	1.28938	1.09789	2.14041	5e-05	0.00064959	natural killer cells antigen CD94-like isoform X1
jg8969	jcf7180001228043:63-2501	SH48_Control	SH48_Treat	6.79248	14.4991	1.09396	2.13459	5e-05	0.00064959	ceruloplasmin
jg12244	jcf7180001226951:28637-30714	SH48_Control	SH48_Treat	2.50494	5.32527	1.08808	2.12591	0.00045	0.00444097	pro-FMRFamide-related neuropeptide FF like
jg34330	jcf7180001228408:15299-16241	SH48_Control	SH48_Treat	1.31093	2.78394	1.08654	2.12364	5e-05	0.00064959	uncharacterized protein LOC119021916
jg18966	jcf7180001227059:27668-33230	SH48_Control	SH48_Treat	3.30198	7.01219	1.08653	2.12363	5e-05	0.00064959	cytochrome P450 2J2-like
jg27826	jcf7180001227015:1375-7734	SH48_Control	SH48_Treat	1.82772	3.85893	1.07816	2.11134	0.00025	0.00268782	tubulointerstitial nephritis antigen-like
jg20683	jcf7180001233775:6579-10734	SH48_Control	SH48_Treat	2.00428	4.22227	1.07494	2.10663	5e-05	0.00064959	C-reactive protein-like isoform X1
jg29249	jcf7180001229157:111671-124115	SH48_Control	SH48_Treat	1.38325	2.88356	1.05979	2.08463	5e-05	0.00064959	complement C3-like
jg26248,jg26249	jcf7180001228843:14026-27355	SH48_Control	SH48_Treat	8.86628	18.4615	1.05812	2.08222	5e-05	0.00064959	phosphoglucomutase-1-like isoform X1
jg10136	jcf7180001227704:115911-117518	SH48_Control	SH48_Treat	396.236	808.77	1.02937	2.04113	5e-05	0.00064959	apolipoprotein C-II
jg6781	jcf7180001227097:55565-60281	SH48_Control	SH48_Treat	84.1077	171.663	1.02927	2.04099	5e-05	0.00064959	elastase-1-like isoform X1
jg35489	jcf7180001233562:693-2453	SH48_Control	SH48_Treat	9.97502	20.3324	1.02739	2.03833	5e-05	0.00064959	leukocyte cell-derived chemotaxin-2-like
jg39199	jcf7180001231837:318-5670	SH48_Control	SH48_Treat	0.769828	1.55041	1.01004	2.01397	5e-05	0.00064959	complement C5
jg6782	jcf7180001227097:65919-68640	SH48_Control	SH48_Treat	18.9821	38.2169	1.00957	2.01331	5e-05	0.00064959	elastase-1-like
jg24253	jcf7180001227202:11104-11473	SH48_Control	SH48_Treat	0	0.617332	inf	#VALUE!	0.00065	0.00599925	---NA---
jg35455	jcf7180001230256:3708-17315	SH48_Control	SH48_Treat	2.31851	1.15019	-1.01133	-2.01577	5e-05	0.00064959	hypothetical protein H355_008101
jg16031	jcf7180001227932:2442-43685	SH48_Control	SH48_Treat	0.620424	0.306868	-1.01563	-2.02179	5e-05	0.00064959	voltage-dependent P/Q-type calcium channel subunit alpha-1A
jg24048	jcf7180001226836:26888-33116	SH48_Control	SH48_Treat	1.20753	0.596341	-1.01785	-2.0249	0.0001	0.00120018	ALK and LTK ligand 2-like
jg24245	jcf7180001233852:1714-4862	SH48_Control	SH48_Treat	2.19079	1.08156	-1.01834	-2.02559	5e-05	0.00064959	neurogenic differentiation factor 4
jg7211	jcf7180001228985:13-40613	SH48_Control	SH48_Treat	1.14765	0.566503	-1.01853	-2.02585	5e-05	0.00064959	inositol 1,4,5-trisphosphate receptor type 1-like isoform X11
jg32531	jcf7180001234895:7067-19165	SH48_Control	SH48_Treat	2.38357	1.17638	-1.01877	-2.02619	5e-05	0.00064959	protein shisa-6 isoform X16
jg10604	jcf7180001229964:166-27190	SH48_Control	SH48_Treat	5.95922	2.9372	-1.02068	-2.02888	5e-05	0.00064959	F-box/LRR-repeat protein 3
jg8879	jcf7180001227030:29719-35368	SH48_Control	SH48_Treat	632.731	308.534	-1.03616	-2.05076	5e-05	0.00064959	inositol monophosphatase 1-like
jg31036	jcf7180001227228:34538-75860	SH48_Control	SH48_Treat	3.75723	1.82479	-1.04194	-2.05899	5e-05	0.00064959	hypothetical protein INR49_030755
jg13202	jcf7180001231451:39711-51556	SH48_Control	SH48_Treat	1.29103	0.624154	-1.04855	-2.06845	0.0002	0.00221026	uncharacterized protein cusr
jg840	jcf7180001231024:11676-25912	SH48_Control	SH48_Treat	5.4403	2.62515	-1.05129	-2.07238	5e-05	0.00064959	SUMO-specific isopeptidase USPL1 isoform X1
jg26755	jcf7180001226759:57464-82743	SH48_Control	SH48_Treat	0.714977	0.344933	-1.05158	-2.0728	5e-05	0.00064959	voltage-dependent N-type calcium channel subunit alpha-1B isoform X3
jg27201	jcf7180001228584:44771-67995	SH48_Control	SH48_Treat	1.18851	0.572841	-1.05294	-2.07475	5e-05	0.00064959	zinc finger protein 827
jg27549,jg27550	jcf7180001227075:28481-41903	SH48_Control	SH48_Treat	1.73732	0.836335	-1.05471	-2.0773	0.0006	0.00562255	malignant fibrous histiocytoma-amplified sequence 1 homolog
jg30398	jcf7180001229833:10049-33290	SH48_Control	SH48_Treat	1.26399	0.605981	-1.06064	-2.08586	5e-05	0.00064959	single-minded homolog 2 isoform X3
jg35162	jcf7180001232158:4398-22400	SH48_Control	SH48_Treat	1.37553	0.655546	-1.06922	-2.0983	5e-05	0.00064959	microtubule cross-linking factor 1 isoform X4
jg28335	jcf7180001228213:14708-26473	SH48_Control	SH48_Treat	1.26913	0.603291	-1.07292	-2.10369	5e-05	0.00064959	leucine-rich repeat and fibronectin type-III domain-containing protein 2
jg13510,jg13511	jcf7180001227296:37980-81083	SH48_Control	SH48_Treat	1.72839	0.821076	-1.07384	-2.10503	5e-05	0.00064959	---NA---
jg2152	jcf7180001228302:839-8911	SH48_Control	SH48_Treat	7.39822	3.50356	-1.07836	-2.11163	5e-05	0.00064959	fascin-2a isoform X1
jg17751	jcf7180001230732:48992-54586	SH48_Control	SH48_Treat	3.46799	1.63981	-1.08057	-2.11487	5e-05	0.00064959	nucleoredoxin-like protein 1
jg34312,jg34313	jcf7180001227373:52198-97357	SH48_Control	SH48_Treat	3.87198	1.82112	-1.08825	-2.12616	5e-05	0.00064959	guanine nucleotide exchange factor DBS isoform X15
jg27514	jcf7180001227410:19755-55249	SH48_Control	SH48_Treat	1.89956	0.891711	-1.09102	-2.13025	5e-05	0.00064959	hypothetical protein EPR50_G00086620
jg17402	jcf7180001234622:1687-16978	SH48_Control	SH48_Treat	1.98726	0.932149	-1.09215	-2.13192	5e-05	0.00064959	inactive ubiquitin carboxyl-terminal hydrolase 54a isoform X3
jg12106,jg12107	jcf7180001234304:35930-41598	SH48_Control	SH48_Treat	1.13822	0.53022	-1.10212	-2.1467	0.00025	0.00268782	creatine kinase U-type, mitochondrial-like
jg182	jcf7180001232480:82-1327	SH48_Control	SH48_Treat	1.43907	0.667686	-1.1079	-2.15532	5e-05	0.00064959	forkhead box protein G1-like
jg8730	jcf7180001231278:4408-35908	SH48_Control	SH48_Treat	0.444218	0.205778	-1.11018	-2.15873	0.00075	0.00674875	thrombospondin type-1 domain-containing protein 7A-like
jg28216	jcf7180001229399:178014-189072	SH48_Control	SH48_Treat	0.72513	0.334637	-1.11564	-2.16691	5e-05	0.00064959	contactin 1b
jg1948	jcf7180001230739:17954-40853	SH48_Control	SH48_Treat	0.820184	0.378318	-1.11635	-2.16798	0.00105	0.00883154	uncharacterized protein C14orf132
jg11307	jcf7180001227297:1070-60245	SH48_Control	SH48_Treat	0.284534	0.13027	-1.12709	-2.18418	5e-05	0.00064959	nesprin-2
jg211	jcf7180001235872:94-571	SH48_Control	SH48_Treat	1947.17	891.098	-1.12772	-2.18513	5e-05	0.00064959	uncharacterized protein LOC116043362
jg37711	jcf7180001232196:5170-14567	SH48_Control	SH48_Treat	1.00746	0.458609	-1.13539	-2.19678	5e-05	0.00064959	zinc finger protein 721-like
jg8659	jcf7180001230866:60862-64370	SH48_Control	SH48_Treat	6.98772	3.17685	-1.13723	-2.19958	5e-05	0.00064959	calcium-binding protein 2-like
jg3648	jcf7180001229410:54649-59714	SH48_Control	SH48_Treat	1.59487	0.724731	-1.13792	-2.20064	5e-05	0.00064959	protein ANKUB1-like
jg22081	jcf7180001234191:1209-4465	SH48_Control	SH48_Treat	2.04405	0.926673	-1.1413	-2.2058	5e-05	0.00064959	homeobox protein SIX6a
jg12574	jcf7180001226784:137-77714	SH48_Control	SH48_Treat	0.282231	0.126603	-1.15656	-2.22925	5e-05	0.00064959	nesprin-1 isoform X2
jg76	jcf7180001234538:284-5273	SH48_Control	SH48_Treat	16.1781	7.19604	-1.16877	-2.2482	0.0003	0.00314749	synembryn-A isoform X2
jg15801,jg15802	jcf7180001228736:25857-35150	SH48_Control	SH48_Treat	0.983534	0.437183	-1.16974	-2.24971	0.00095	0.00813785	succinate receptor 1-like
jg28669	jcf7180001227974:29284-46459	SH48_Control	SH48_Treat	0.432594	0.19202	-1.17176	-2.25286	5e-05	0.00064959	neurexophilin 1 isoform X2
jg6470	jcf7180001227502:9704-27900	SH48_Control	SH48_Treat	1.04037	0.460752	-1.17503	-2.25798	0.00015	0.00171323	acetylserotonin O-methyltransferase
jg33043	jcf7180001232454:5432-6761	SH48_Control	SH48_Treat	11.4261	5.055	-1.17655	-2.26036	0.00115	0.0094831	---NA---
jg29323	jcf7180001235605:115-1694	SH48_Control	SH48_Treat	1.79609	0.790932	-1.18324	-2.27086	5e-05	0.00064959	inactive ubiquitin carboxyl-terminal hydrolase 54a isoform X3
jg14867	jcf7180001230895:3268-12954	SH48_Control	SH48_Treat	6.44646	2.82648	-1.1895	-2.28074	0.00015	0.00171323	uncharacterized protein DDB_G0284459 isoform X2
jg19931	jcf7180001233148:12546-14704	SH48_Control	SH48_Treat	226.326	99.1775	-1.19032	-2.28203	5e-05	0.00064959	retinol-binding protein 5
jg28881	jcf7180001227989:31546-61535	SH48_Control	SH48_Treat	0.691874	0.301036	-1.20057	-2.2983	5e-05	0.00064959	protogenin A isoform X1
jg31542	jcf7180001229707:4019-9845	SH48_Control	SH48_Treat	4.04599	1.72918	-1.2264	-2.33982	5e-05	0.00064959	gamma-aminobutyric acid receptor subunit beta-3 isoform X4
jg36202	jcf7180001231165:794-12005	SH48_Control	SH48_Treat	1.0198	0.435803	-1.22654	-2.34005	5e-05	0.00064959	diacylglycerol kinase zeta
jg21034	jcf7180001230747:171150-179241	SH48_Control	SH48_Treat	4.18059	1.78048	-1.23144	-2.34801	5e-05	0.00064959	Insulin gene enhancer protein ISL-1
jg24445	jcf7180001228793:12419-40316	SH48_Control	SH48_Treat	1.53606	0.649544	-1.24173	-2.36482	5e-05	0.00064959	potassium voltage-gated channel subfamily B member 2-like
jg12795	jcf7180001226927:121924-126607	SH48_Control	SH48_Treat	63.2191	26.6745	-1.2449	-2.37002	5e-05	0.00064959	unnamed protein product
jg18775,jg18776	jcf7180001227066:155857-164655	SH48_Control	SH48_Treat	13.7647	5.79745	-1.24748	-2.37426	5e-05	0.00064959	uncharacterized protein LOC113746114 isoform X2
jg12601	jcf7180001233808:634-8542	SH48_Control	SH48_Treat	1.53652	0.645012	-1.25227	-2.38216	5e-05	0.00064959	glutamate receptor 3-like isoform X4
jg29267	jcf7180001231480:11697-15671	SH48_Control	SH48_Treat	2.95112	1.2246	-1.26895	-2.40986	5e-05	0.00064959	RIMS-binding protein 2-like
jg8569	jcf7180001226874:28-3737	SH48_Control	SH48_Treat	5.73502	2.3788	-1.26957	-2.4109	5e-05	0.00064959	nectin-1 isoform X5
jg1227	jcf7180001226691:117890-140258	SH48_Control	SH48_Treat	1.13528	0.469431	-1.27406	-2.41841	5e-05	0.00064959	putative beta-lactamase-like 1 isoform X1
jg7650	jcf7180001227078:4404-44691	SH48_Control	SH48_Treat	1.19657	0.494399	-1.27515	-2.42024	5e-05	0.00064959	hypothetical protein LDENG_00025630
jg19452	jcf7180001227574:19128-24914	SH48_Control	SH48_Treat	1.908	0.788354	-1.27515	-2.42024	5e-05	0.00064959	ubiquitin carboxyl-terminal hydrolase 21-like isoform X1
jg3270	jcf7180001226791:63344-67719	SH48_Control	SH48_Treat	0.659682	0.271574	-1.28042	-2.4291	5e-05	0.00064959	cell wall protein DAN4-like
jg21630	jcf7180001228427:21300-26640	SH48_Control	SH48_Treat	15.9399	6.5543	-1.28213	-2.43198	5e-05	0.00064959	dehydrogenase/reductase SDR family member on chromosome X isoform X4
jg26421	jcf7180001228248:72444-76692	SH48_Control	SH48_Treat	6.57885	2.6211	-1.32766	-2.50995	5e-05	0.00064959	protein FAM107B
jg16690,jg16691	jcf7180001230254:36481-74539	SH48_Control	SH48_Treat	1.8733	0.744266	-1.33169	-2.51697	5e-05	0.00064959	---NA---
jg8394	jcf7180001227690:24908-36027	SH48_Control	SH48_Treat	8.62935	3.41742	-1.33635	-2.52512	5e-05	0.00064959	poly(rC)-binding protein 3 isoform X1
jg18248	jcf7180001228311:39614-43960	SH48_Control	SH48_Treat	0.955853	0.378289	-1.3373	-2.52678	5e-05	0.00064959	cytohesin-interacting protein
jg8796	jcf7180001229823:71881-73010	SH48_Control	SH48_Treat	7.90622	3.10189	-1.34984	-2.54884	5e-05	0.00064959	solute carrier family 43 member 3-like
jg5144	jcf7180001229829:23021-30654	SH48_Control	SH48_Treat	0.653103	0.254917	-1.35728	-2.56202	5e-05	0.00064959	uncharacterized protein LOC117472661, partial
jg21335	jcf7180001232915:7312-33127	SH48_Control	SH48_Treat	3.66234	1.42451	-1.3623	-2.57095	5e-05	0.00064959	aryl hydrocarbon receptor nuclear translocator-like protein 1 isoform X9
jg2859	jcf7180001227901:19647-29701	SH48_Control	SH48_Treat	1.9742	0.766712	-1.36451	-2.57489	5e-05	0.00064959	2-oxoglutarate dehydrogenase-like, mitochondrial
jg38623	jcf7180001229002:4778-19091	SH48_Control	SH48_Treat	15.3941	5.96696	-1.36731	-2.57989	5e-05	0.00064959	syntaxin-binding protein 1b
jg36553	jcf7180001228804:1122-9447	SH48_Control	SH48_Treat	9.96035	3.84873	-1.37181	-2.58795	5e-05	0.00064959	retinal guanylyl cyclase 1-like
jg13468,jg13469	jcf7180001230378:472-17536	SH48_Control	SH48_Treat	3.72589	1.43679	-1.37474	-2.59321	5e-05	0.00064959	cingulin-like protein 1
jg35024	jcf7180001230518:1808-17732	SH48_Control	SH48_Treat	4.66514	1.79108	-1.38109	-2.60465	5e-05	0.00064959	solute carrier family 2, facilitated glucose transporter member 1-like isoform X1
jg29802	jcf7180001233749:10442-11881	SH48_Control	SH48_Treat	1.38991	0.531209	-1.38764	-2.6165	0.0005	0.00484563	hypothetical protein LDENG_00006740
jg22295	jcf7180001230266:87699-110986	SH48_Control	SH48_Treat	2.32237	0.887484	-1.38781	-2.61681	5e-05	0.00064959	protein crumbs homolog 1 isoform X6
jg18690	jcf7180001228115:7203-90906	SH48_Control	SH48_Treat	1.14533	0.437156	-1.38954	-2.61995	0.0002	0.00221026	interphotoreceptor matrix proteoglycan 2-like
jg30647	jcf7180001227905:51333-101065	SH48_Control	SH48_Treat	0.47205	0.179761	-1.39286	-2.62599	0.0003	0.00314749	---NA---
jg33405	jcf7180001233255:605-4904	SH48_Control	SH48_Treat	6.86089	2.60567	-1.39674	-2.63306	5e-05	0.00064959	solute carrier family 43 member 3-like
jg37053	jcf7180001228378:9108-22244	SH48_Control	SH48_Treat	14.8701	5.63341	-1.40034	-2.63964	5e-05	0.00064959	aquaporin-9b isoform X2
jg26101	jcf7180001233108:9455-19796	SH48_Control	SH48_Treat	0.90999	0.341077	-1.41575	-2.66798	5e-05	0.00064959	cyclic nucleotide-gated cation channel beta-3-like
jg3008	jcf7180001227252:663-43651	SH48_Control	SH48_Treat	0.822018	0.308093	-1.41581	-2.66809	5e-05	0.00064959	TCB1 transposase
jg7438	jcf7180001230946:12652-18540	SH48_Control	SH48_Treat	11.5552	4.32839	-1.41664	-2.66963	5e-05	0.00064959	hypothetical protein FQR65_LT09441
jg30125	jcf7180001229866:29425-45049	SH48_Control	SH48_Treat	0.274575	0.102341	-1.42382	-2.68295	5e-05	0.00064959	uncharacterized protein si:ch211-13f8.1 isoform X2
jg20160	jcf7180001226902:12633-13652	SH48_Control	SH48_Treat	2.08807	0.76988	-1.43946	-2.71219	0.0001	0.00120018	---NA---
jg13444	jcf7180001232987:15611-61680	SH48_Control	SH48_Treat	2.72914	0.99957	-1.44907	-2.73032	5e-05	0.00064959	inositol 1,4,5-triphosphate receptor associated 2 isoform X8
jg23559	jcf7180001229494:42098-43160	SH48_Control	SH48_Treat	3.6962	1.33699	-1.46705	-2.76456	5e-05	0.00064959	rhodopsin
jg18125	jcf7180001226715:0-54280	SH48_Control	SH48_Treat	7.85849	2.80887	-1.48426	-2.79774	5e-05	0.00064959	dynamin-1 isoform X2
jg5625	jcf7180001227531:11-138053	SH48_Control	SH48_Treat	0.757254	0.266132	-1.50863	-2.8454	5e-05	0.00064959	---NA---
jg4766	jcf7180001231060:102-7431	SH48_Control	SH48_Treat	1.30761	0.453867	-1.52659	-2.88104	5e-05	0.00064959	SKI family transcriptional corepressor 1 homolog-B-like isoform X4
jg20286	jcf7180001228809:126-12763	SH48_Control	SH48_Treat	1.71655	0.586023	-1.55048	-2.92915	5e-05	0.00064959	LIM/homeobox protein Lhx3 isoform X3
jg36837	jcf7180001229242:11496-14339	SH48_Control	SH48_Treat	2.33564	0.796451	-1.55216	-2.93256	5e-05	0.00064959	WAS/WASL-interacting protein family member 3-like
jg5237	jcf7180001233531:50-5295	SH48_Control	SH48_Treat	0.343046	0.116818	-1.55414	-2.93659	0.0011	0.0091464	FYVE, RhoGEF and PH domain-containing protein 4-like isoform X1
jg20611	jcf7180001227755:47284-54821	SH48_Control	SH48_Treat	3.31384	1.12525	-1.55826	-2.94498	5e-05	0.00064959	ras association domain-containing protein 1 isoform X3
jg3066	jcf7180001235132:7044-12090	SH48_Control	SH48_Treat	1.38592	0.46883	-1.56371	-2.95613	5e-05	0.00064959	voltage-dependent calcium channel subunit alpha-2/delta-4-like
jg18164	jcf7180001227183:100146-112070	SH48_Control	SH48_Treat	0.784619	0.263686	-1.57317	-2.97558	5e-05	0.00064959	pleckstrin homology domain-containing family S member 1-like isoform X1
jg3145	jcf7180001229810:0-12744	SH48_Control	SH48_Treat	1.73231	0.582159	-1.57321	-2.97566	5e-05	0.00064959	YTH domain-containing family protein 1-like
jg36813	jcf7180001227855:2619-24361	SH48_Control	SH48_Treat	1.7197	0.572642	-1.58645	-3.00309	5e-05	0.00064959	choline transporter-like protein 5-A isoform X2
jg9845	jcf7180001226961:6061-31311	SH48_Control	SH48_Treat	3.28155	1.0854	-1.59616	-3.02338	5e-05	0.00064959	oxysterol-binding protein-related protein 7 isoform X1
jg1917	jcf7180001226996:33719-101607	SH48_Control	SH48_Treat	0.618372	0.204174	-1.59867	-3.02864	5e-05	0.00064959	peripheral-type benzodiazepine receptor-associated protein 1 isoform X7
jg8849	jcf7180001228088:1415-7623	SH48_Control	SH48_Treat	1.54796	0.509849	-1.60222	-3.0361	5e-05	0.00064959	probable polypeptide N-acetylgalactosaminyltransferase 8
jg17801	jcf7180001227653:31594-36217	SH48_Control	SH48_Treat	24.635	8.10354	-1.60409	-3.04004	5e-05	0.00064959	homeobox protein otx5-like
jg21396	jcf7180001226923:623-36373	SH48_Control	SH48_Treat	1.82202	0.598349	-1.60648	-3.04508	5e-05	0.00064959	adhesion G protein-coupled receptor B2-like isoform X4
jg30525	jcf7180001228579:957-21340	SH48_Control	SH48_Treat	0.667739	0.215245	-1.6333	-3.10222	5e-05	0.00064959	gamma-aminobutyric acid receptor subunit rho-2-like
jg12270	jcf7180001232063:56-5299	SH48_Control	SH48_Treat	22.6702	7.23776	-1.64718	-3.13221	5e-05	0.00064959	hypothetical protein IHE44_005165, partial
jg34798	jcf7180001230583:5660-11271	SH48_Control	SH48_Treat	1.07016	0.334991	-1.67564	-3.19461	5e-05	0.00064959	hypothetical protein FQR65_LT09525
jg3287	jcf7180001230095:9198-15700	SH48_Control	SH48_Treat	208.568	65.2502	-1.67646	-3.19643	5e-05	0.00064959	RPE-retinal G protein-coupled receptor-like isoform X2
jg14787	jcf7180001226901:17694-77430	SH48_Control	SH48_Treat	1.95443	0.61037	-1.67899	-3.20204	0.00085	0.00745431	excitatory amino acid transporter 5-like
jg11882	jcf7180001235208:101311-105056	SH48_Control	SH48_Treat	2.02049	0.626107	-1.69022	-3.22706	5e-05	0.00064959	hypothetical protein INR49_021560
jg29052	jcf7180001233494:0-4729	SH48_Control	SH48_Treat	0.290999	0.0892482	-1.70512	-3.26056	5e-05	0.00064959	putative bifunctional UDP-N-acetylglucosamine transferase and deubiquitinase ALG13 isoform X3
jg6632	jcf7180001228045:155-8892	SH48_Control	SH48_Treat	0.616896	0.186888	-1.72286	-3.3009	5e-05	0.00064959	tyrosine-protein phosphatase non-receptor type 13
jg10849	jcf7180001233466:7-11641	SH48_Control	SH48_Treat	2.14608	0.641777	-1.74156	-3.34397	5e-05	0.00064959	disks large homolog 2-like
jg3490	jcf7180001227751:31628-40675	SH48_Control	SH48_Treat	1.76677	0.516038	-1.77557	-3.42373	5e-05	0.00064959	SAM domain-containing protein SAMSN-1b isoform X2
jg3289	jcf7180001230095:26550-32096	SH48_Control	SH48_Treat	2.35237	0.686179	-1.77746	-3.42822	5e-05	0.00064959	leucine-rich repeat, immunoglobulin-like domain and transmembrane domain-containing protein 2 isoform X2
jg6779	jcf7180001227097:26849-30433	SH48_Control	SH48_Treat	18.9815	5.47009	-1.79496	-3.47006	5e-05	0.00064959	retinol dehydrogenase 5
jg14686	jcf7180001226893:5259-50985	SH48_Control	SH48_Treat	0.360544	0.103602	-1.79912	-3.48008	0.0009	0.00778882	---NA---
jg4230	jcf7180001228879:63409-75370	SH48_Control	SH48_Treat	1.29205	0.37066	-1.80149	-3.4858	5e-05	0.00064959	uncharacterized protein LOC119026796 isoform X2
jg3288	jcf7180001230095:19359-24659	SH48_Control	SH48_Treat	1.0924	0.309379	-1.82006	-3.53096	5e-05	0.00064959	leucine-rich repeat, immunoglobulin-like domain and transmembrane domain-containing protein 1a
jg31684	jcf7180001230091:203035-214880	SH48_Control	SH48_Treat	2.09777	0.59191	-1.8254	-3.54405	5e-05	0.00064959	photoreceptor cilium actin regulator isoform X1
jg3765	jcf7180001229252:10721-18265	SH48_Control	SH48_Treat	0.945684	0.263109	-1.8457	-3.59427	5e-05	0.00064959	germ cell-specific gene 1-like protein
jg12555	jcf7180001227894:2238-81639	SH48_Control	SH48_Treat	1.20548	0.330636	-1.86629	-3.64594	5e-05	0.00064959	rabphilin-3A-like
jg9661	jcf7180001235388:290-8438	SH48_Control	SH48_Treat	3.35015	0.914953	-1.87245	-3.66154	5e-05	0.00064959	phosphofurin acidic cluster sorting protein 1-like isoform X2
jg31932	jcf7180001231506:1942-11487	SH48_Control	SH48_Treat	0.971293	0.263081	-1.8844	-3.69199	5e-05	0.00064959	integrin beta-8 isoform X2
jg2251	jcf7180001235990:11278-14532	SH48_Control	SH48_Treat	4.56855	1.2326	-1.89003	-3.70643	5e-05	0.00064959	progestin and adipoQ receptor family member 4
jg39073	jcf7180001226982:113880-163394	SH48_Control	SH48_Treat	0.972091	0.261682	-1.89328	-3.71479	5e-05	0.00064959	uncharacterized protein LOC115596549
jg1456	jcf7180001228948:8500-11767	SH48_Control	SH48_Treat	0.793337	0.210092	-1.91691	-3.77613	0.00075	0.00674875	somatotropin isoform X1
jg37831	jcf7180001229175:2908-6918	SH48_Control	SH48_Treat	1.31835	0.34524	-1.93306	-3.81864	5e-05	0.00064959	neuropilin and tolloid-like protein 1
jg30444	jcf7180001229912:10894-17337	SH48_Control	SH48_Treat	0.822291	0.209342	-1.97379	-3.92799	5e-05	0.00064959	prosaposin receptor GPR37-like
jg28642	jcf7180001227402:63142-72074	SH48_Control	SH48_Treat	0.376851	0.0953024	-1.98341	-3.95427	5e-05	0.00064959	hypothetical protein F7725_003006
jg8669,jg8670	jcf7180001228635:4608-15096	SH48_Control	SH48_Treat	4.96884	1.25418	-1.98616	-3.96181	5e-05	0.00064959	hypothetical protein EPR50_G00241300
jg4612	jcf7180001231136:19959-31873	SH48_Control	SH48_Treat	0.325055	0.0814529	-1.99665	-3.99072	5e-05	0.00064959	oxygen-regulated protein 1
jg7727	jcf7180001233755:2962-16258	SH48_Control	SH48_Treat	0.354068	0.0885147	-2.00004	-4.00011	0.0001	0.00120018	unnamed protein product
jg30188	jcf7180001231005:569-8976	SH48_Control	SH48_Treat	1.65691	0.413952	-2.00096	-4.00266	5e-05	0.00064959	proteasome activator complex subunit 4B-like
jg8303	jcf7180001230755:17193-20007	SH48_Control	SH48_Treat	2.22116	0.554296	-2.00259	-4.00719	5e-05	0.00064959	serum amyloid P-component-like
jg20530	jcf7180001229060:4572-14326	SH48_Control	SH48_Treat	2.78236	0.678206	-2.03651	-4.10252	5e-05	0.00064959	kinesin-like protein KIF25 isoform X2
jg40068	jcf7180001228350:35388-42328	SH48_Control	SH48_Treat	2.08817	0.487049	-2.1001	-4.28739	5e-05	0.00064959	PI-PLC X domain-containing protein 2 isoform X1
jg16469	jcf7180001226909:85451-105798	SH48_Control	SH48_Treat	4.2756	0.972048	-2.13703	-4.39856	5e-05	0.00064959	ras and EF-hand domain-containing protein isoform X1
jg18247	jcf7180001228311:27838-37809	SH48_Control	SH48_Treat	6.64809	1.49726	-2.15062	-4.44019	5e-05	0.00064959	uncharacterized protein LOC119025496 isoform X1
jg33295	jcf7180001228886:330514-335179	SH48_Control	SH48_Treat	60.8894	12.915	-2.23715	-4.71465	5e-05	0.00064959	E3 ubiquitin-protein ligase NEURL3
jg13267	jcf7180001227457:23054-31879	SH48_Control	SH48_Treat	0.578949	0.1192	-2.28006	-4.85698	5e-05	0.00064959	protein mono-ADP-ribosyltransferase PARP6-like
jg1143	jcf7180001233398:3029-16803	SH48_Control	SH48_Treat	1.11693	0.228214	-2.29108	-4.89422	5e-05	0.00064959	voltage-dependent L-type calcium channel subunit beta-2-like isoform X2
jg21266	jcf7180001234609:957-4466	SH48_Control	SH48_Treat	1.05852	0.208595	-2.34327	-5.07452	5e-05	0.00064959	gamma-aminobutyric acid type B receptor subunit 2-like isoform X1
jg23184	jcf7180001227752:4071-9975	SH48_Control	SH48_Treat	1.11315	0.21529	-2.37029	-5.17045	5e-05	0.00064959	Selenoprotein O
jg23052	jcf7180001231302:12825-20461	SH48_Control	SH48_Treat	0.531509	0.0996488	-2.41517	-5.33382	5e-05	0.00064959	25-hydroxyvitamin D-1 alpha hydroxylase, mitochondrial
jg35838	jcf7180001231311:1265-8022	SH48_Control	SH48_Treat	1.52327	0.275368	-2.46774	-5.53177	5e-05	0.00064959	hypothetical protein PFLUV_G00000980
jg35095	jcf7180001228792:26462-29675	SH48_Control	SH48_Treat	17.6176	1.65441	-3.41263	-10.6489	5e-05	0.00064959	gamma-crystallin M3-like
jg32985,jg32986	jcf7180001228299:46191-54824	SH48_Control	SH48_Treat	2.02084	0.138501	-3.86698	-14.5907	5e-05	0.00064959	---NA---
jg34114,jg34115,jg34116	jcf7180001226765:33617-54039	SH48_Control	SH48_Treat	1048.31	54.4265	-4.26761	-19.261	5e-05	0.00064959	fish-egg lectin-like
jg34204	jcf7180001229992:46087-54484	SH48_Control	SH48_Treat	6.85699	0.238638	-4.84468	-28.7339	5e-05	0.00064959	gamma-crystallin M2-like
jg34203	jcf7180001229992:46087-54484	SH48_Control	SH48_Treat	9.09636	0.259085	-5.13379	-35.1095	5e-05	0.00064959	gamma-crystallin M2-like
jg22256	jcf7180001228739:40456-51788	SH48_Control	SH48_Treat	9.34122	0.2065	-5.4994	-45.236	5e-05	0.00064959	crystallin, beta A1, like 1
jg22257	jcf7180001228739:40456-51788	SH48_Control	SH48_Treat	10.4095	0.218845	-5.57184	-47.5654	5e-05	0.00064959	beta-crystallin B1-like
jg1077	jcf7180001226945:156680-161482	SH48_Control	SH48_Treat	19.4746	0.366946	-5.72989	-53.0724	5e-05	0.00064959	eosinophil peroxidase-like
jg23967	jcf7180001234560:6572-7059	SH48_Control	SH48_Treat	0.372474	0	#NAME?	#NAME?	5e-05	0.00064959	probable E3 ubiquitin-protein ligase ARI8
jg37903	jcf7180001234603:3942-4531	SH48_Control	SH48_Treat	1.00283	0	#NAME?	#NAME?	0.0004	0.00400774	regulating synaptic membrane exocytosis protein 2-like isoform X2

## Sheet: SH72
gene	locus	Control	Treat	FPKM_Control	FPKM_Treat	log2(fold_change) in Treat vs Control	Fold change in Treat vs Control	p_value	q_value	Best_Matched_BLAST_Gene_Description
jg35482	jcf7180001233482:4-9927	SH72_Control	SH72_Treat	0.848015	35.0591	5.36956	41.3427	5e-05	0.00031005	---NA---
jg14686	jcf7180001226893:5259-50985	SH72_Control	SH72_Treat	0.222417	1.89738	3.09267	8.53073	5e-05	0.00031005	---NA---
jg28642	jcf7180001227402:63142-72074	SH72_Control	SH72_Treat	0.333595	2.82371	3.08142	8.46447	5e-05	0.00031005	hypothetical protein F7725_003006
jg40872	jcf7180001236263:82-1491	SH72_Control	SH72_Treat	0.389242	2.60711	2.74371	6.69791	5e-05	0.00031005	uncharacterized protein LOC119027017
jg33295	jcf7180001228886:330514-335179	SH72_Control	SH72_Treat	1.36225	8.89769	2.70744	6.53162	5e-05	0.00031005	E3 ubiquitin-protein ligase NEURL3
jg11248	jcf7180001228588:2246-37241	SH72_Control	SH72_Treat	0.448315	2.86891	2.67792	6.39933	0.00145	0.00609806	---NA---
jg21141	jcf7180001228639:41-20480	SH72_Control	SH72_Treat	0.18389	1.15039	2.6452	6.25582	0.0004	0.00201426	PHD finger protein 1
jg2248	jcf7180001229155:25704-97304	SH72_Control	SH72_Treat	0.227873	1.33457	2.55007	5.85663	5e-05	0.00031005	CUB and sushi domain-containing protein 3-like
jg36960	jcf7180001227516:20295-23333	SH72_Control	SH72_Treat	0.503794	2.81241	2.4809	5.58246	0.0002	0.00109382	receptor-type tyrosine-protein phosphatase U-like
jg15161	jcf7180001229696:35143-43802	SH72_Control	SH72_Treat	0.330918	1.78925	2.43481	5.40693	0.00025	0.00133337	mitogen-activated protein kinase kinase kinase 12 isoform X1
jg30027	jcf7180001228596:492-38647	SH72_Control	SH72_Treat	0.217503	1.14314	2.3939	5.25576	0.00045	0.0022339	trinucleotide repeat-containing gene 6C protein isoform X1
jg16031	jcf7180001227932:2442-43685	SH72_Control	SH72_Treat	0.913432	4.76156	2.38206	5.21281	5e-05	0.00031005	voltage-dependent P/Q-type calcium channel subunit alpha-1A isoform X1
jg34121,jg34122	jcf7180001231612:15088-52153	SH72_Control	SH72_Treat	0.263528	1.30996	2.3135	4.97088	5e-05	0.00031005	glutamate receptor ionotropic, NMDA 2D
jg12601	jcf7180001233808:634-8542	SH72_Control	SH72_Treat	2.39711	11.5921	2.27378	4.83589	5e-05	0.00031005	glutamate receptor 3-like
jg35445	jcf7180001230657:8519-10782	SH72_Control	SH72_Treat	0.23625	1.10877	2.23057	4.69319	0.0007	0.00327523	putative transposase element L1Md-A101/L1Md-A102/L1Md-A2
jg13290	jcf7180001229718:8930-45851	SH72_Control	SH72_Treat	0.6386	2.96936	2.21717	4.6498	5e-05	0.00031005	cAMP-specific 3',5'-cyclic phosphodiesterase 4B isoform X1
jg40529	jcf7180001236243:40-2232	SH72_Control	SH72_Treat	1.28943	5.96987	2.21096	4.62983	5e-05	0.00031005	CAC1A protein
jg31511	jcf7180001230064:16575-18583	SH72_Control	SH72_Treat	2.00121	9.09929	2.18488	4.54689	5e-05	0.00031005	gamma-crystallin N-A-like
jg24078	jcf7180001228688:839-11318	SH72_Control	SH72_Treat	0.303852	1.37188	2.17471	4.51495	5e-05	0.00031005	Double C2-like domain-containing protein beta
jg3510	jcf7180001228167:22475-83402	SH72_Control	SH72_Treat	1.40658	6.33196	2.17046	4.50167	5e-05	0.00031005	contactin-3
jg1865	jcf7180001235155:62457-63138	SH72_Control	SH72_Treat	0.631547	2.83604	2.16692	4.49064	0.00215	0.00853087	alpha-1-acid glycoprotein 1-like
jg2652	jcf7180001235995:9657-14514	SH72_Control	SH72_Treat	0.276315	1.24032	2.16633	4.4888	0.00025	0.00133337	seizure protein 6 homolog isoform X2
jg32531	jcf7180001234895:7067-19165	SH72_Control	SH72_Treat	2.20087	9.81606	2.15707	4.46008	5e-05	0.00031005	protein shisa-6 isoform X16
jg17598	jcf7180001229212:45121-58111	SH72_Control	SH72_Treat	0.343767	1.51635	2.1411	4.41098	5e-05	0.00031005	calsyntenin-2-like isoform X1
jg35489	jcf7180001233562:693-2453	SH72_Control	SH72_Treat	8.62861	37.7541	2.12943	4.37545	5e-05	0.00031005	leukocyte cell-derived chemotaxin-2-like
jg5976	jcf7180001228549:37904-41158	SH72_Control	SH72_Treat	0.471426	2.02442	2.1024	4.29423	0.0001	0.000582509	---NA---
jg28669	jcf7180001227974:29284-46459	SH72_Control	SH72_Treat	0.25878	1.1077	2.09777	4.28047	5e-05	0.00031005	neurexophilin 1
jg25795	jcf7180001229970:22008-44811	SH72_Control	SH72_Treat	1.97543	8.44812	2.09646	4.27659	5e-05	0.00031005	voltage-dependent P/Q-type calcium channel subunit alpha-1A isoform X19
jg17984	jcf7180001227140:3966-93753	SH72_Control	SH72_Treat	2.5319	10.8152	2.09478	4.27161	5e-05	0.00031005	putative RNA-directed DNA polymerase from transposon X-element
jg23177	jcf7180001227543:44155-51562	SH72_Control	SH72_Treat	7.24524	29.6418	2.03253	4.09122	5e-05	0.00031005	---NA---
jg7565	jcf7180001228545:4006-55760	SH72_Control	SH72_Treat	0.998605	4.07096	2.02739	4.07667	5e-05	0.00031005	glutamate receptor 3-like
jg8495	jcf7180001226865:37844-70802	SH72_Control	SH72_Treat	4.65377	18.9568	2.02624	4.07342	5e-05	0.00031005	Glutamate receptor 4
jg11858	jcf7180001227499:176109-191183	SH72_Control	SH72_Treat	0.750074	3.00627	2.00287	4.00797	0.0015	0.00628242	hypothetical protein INR49_029431
jg830	jcf7180001235187:1172-46690	SH72_Control	SH72_Treat	0.712795	2.82822	1.98834	3.9678	5e-05	0.00031005	---NA---
jg18983	jcf7180001233238:14591-32478	SH72_Control	SH72_Treat	0.57729	2.14813	1.89571	3.72105	5e-05	0.00031005	POU domain, class 2, transcription factor 2 isoform X1
jg14286	jcf7180001229812:9396-19977	SH72_Control	SH72_Treat	0.216543	0.792045	1.87093	3.65768	0.00205	0.0081965	glycine N-acyltransferase-like protein 2
jg8818	jcf7180001228055:2622-28905	SH72_Control	SH72_Treat	0.983493	3.58791	1.86716	3.64814	5e-05	0.00031005	caskin-1 isoform X6
jg6758	jcf7180001226839:0-21114	SH72_Control	SH72_Treat	1.82189	6.61857	1.86108	3.6328	5e-05	0.00031005	neurotrophic tyrosine kinase, receptor, type 2b isoform X2
jg28668	jcf7180001227974:3053-27322	SH72_Control	SH72_Treat	0.526283	1.90661	1.8571	3.62279	5e-05	0.00031005	Thrombospondin type-1 domain-containing protein 7A
jg37497	jcf7180001234208:5907-44101	SH72_Control	SH72_Treat	0.607399	2.16684	1.83487	3.56739	5e-05	0.00031005	calsyntenin-2-like
jg20774	jcf7180001230914:51543-90301	SH72_Control	SH72_Treat	0.759606	2.62149	1.78707	3.45113	5e-05	0.00031005	synaptotagmin-3 isoform X2
jg3145	jcf7180001229810:0-12744	SH72_Control	SH72_Treat	1.31516	4.52327	1.78213	3.43934	5e-05	0.00031005	YTH domain-containing family protein 1-like
jg4759	jcf7180001229795:43593-66150	SH72_Control	SH72_Treat	0.314442	1.0712	1.76836	3.40666	0.0016	0.0066431	nociceptin receptor
jg24714	jcf7180001228188:51380-123508	SH72_Control	SH72_Treat	0.799203	2.69076	1.75138	3.3668	5e-05	0.00031005	tenascin-R isoform X3
jg9544	jcf7180001226866:65299-81878	SH72_Control	SH72_Treat	1.25678	4.14453	1.72148	3.29775	5e-05	0.00031005	sprouty-related, EVH1 domain-containing protein 3
jg8676	jcf7180001232634:47768-102710	SH72_Control	SH72_Treat	0.374389	1.23302	1.71959	3.29343	0.00115	0.00502196	copine-8-like isoform X2
jg36999	jcf7180001236192:847-1951	SH72_Control	SH72_Treat	0.471351	1.54895	1.71642	3.2862	5e-05	0.00031005	hepatocyte nuclear factor 6 isoform X1
jg11940	jcf7180001227555:8597-23871	SH72_Control	SH72_Treat	6.29487	20.5842	1.70929	3.27	5e-05	0.00031005	glutamate receptor 3-like
jg18022,jg18023	jcf7180001226735:104441-160958	SH72_Control	SH72_Treat	0.270595	0.881961	1.70458	3.25934	0.00215	0.00853087	---NA---
jg30647	jcf7180001227905:51333-101065	SH72_Control	SH72_Treat	0.330242	1.07236	1.69919	3.24719	5e-05	0.00031005	---NA---
jg18098	jcf7180001228126:0-28629	SH72_Control	SH72_Treat	0.538697	1.73962	1.69123	3.22932	5e-05	0.00031005	serine/threonine-protein kinase BRSK2-like
jg30997	jcf7180001231994:2912-17759	SH72_Control	SH72_Treat	1.82723	5.8515	1.67915	3.20239	5e-05	0.00031005	neurexin-2-like
jg39320	jcf7180001232670:266-7404	SH72_Control	SH72_Treat	0.935614	2.98163	1.67211	3.1868	5e-05	0.00031005	hepatocyte nuclear factor 3-alpha
jg7143	jcf7180001230386:277-20540	SH72_Control	SH72_Treat	2.1471	6.77848	1.65857	3.15703	5e-05	0.00031005	prolactin-releasing peptide
jg12309	jcf7180001228604:995-21517	SH72_Control	SH72_Treat	6.8475	21.5057	1.65107	3.14066	5e-05	0.00031005	cartilage intermediate layer protein 2-like
jg26768	jcf7180001230104:5281-15313	SH72_Control	SH72_Treat	0.281732	0.88407	1.64984	3.13799	0.00215	0.00853087	regulating synaptic membrane exocytosis protein 1
jg37154	jcf7180001228291:6567-26675	SH72_Control	SH72_Treat	2.73242	8.57375	1.64975	3.13779	5e-05	0.00031005	adhesion G protein-coupled receptor L3 isoform X1
jg3651	jcf7180001227683:10-35756	SH72_Control	SH72_Treat	1.8662	5.85139	1.64868	3.13547	5e-05	0.00031005	synaptotagmin-2-like isoform X1
jg5036	jcf7180001233538:54349-57533	SH72_Control	SH72_Treat	5.0622	15.6181	1.62538	3.08523	5e-05	0.00031005	Glutamate receptor 3
jg2406	jcf7180001230503:47-26936	SH72_Control	SH72_Treat	1.15439	3.51974	1.60834	3.04901	5e-05	0.00031005	protein unc-13 homolog A
jg6045	jcf7180001232672:559-10512	SH72_Control	SH72_Treat	2.72112	8.27474	1.60451	3.04092	5e-05	0.00031005	calcium-dependent secretion activator 1 isoform X1
jg38007	jcf7180001228988:10-5788	SH72_Control	SH72_Treat	2.38398	7.22199	1.59902	3.02937	5e-05	0.00031005	cytochrome P450 1B1
jg12555	jcf7180001227894:2238-81639	SH72_Control	SH72_Treat	0.822895	2.48516	1.59456	3.02002	0.00225	0.00887359	rabphilin-3A-like isoform X1
jg13047,jg13048	jcf7180001232013:9905-49827	SH72_Control	SH72_Treat	0.457088	1.3705	1.58416	2.99833	0.00245	0.00952457	---NA---
jg3270	jcf7180001226791:63344-67719	SH72_Control	SH72_Treat	0.352162	1.05497	1.58289	2.99569	0.001	0.00445741	cell wall protein DAN4-like
jg6859	jcf7180001232380:1127-8047	SH72_Control	SH72_Treat	4.84929	14.4281	1.57304	2.97531	5e-05	0.00031005	opioid-binding protein/cell adhesion molecule isoform X1
jg1421	jcf7180001228502:36013-82818	SH72_Control	SH72_Treat	1.38335	4.10155	1.568	2.96493	5e-05	0.00031005	one cut domain family member 2 isoform X2
jg27149	jcf7180001227046:5819-51638	SH72_Control	SH72_Treat	1.2583	3.71562	1.56212	2.95287	5e-05	0.00031005	KH domain-containing, RNA-binding, signal transduction-associated protein 3
jg22213	jcf7180001227132:67570-73000	SH72_Control	SH72_Treat	2.82225	8.29806	1.55593	2.94023	5e-05	0.00031005	probable G protein-coupled receptor 85
jg24218	jcf7180001226723:532-106164	SH72_Control	SH72_Treat	0.502605	1.47655	1.55474	2.93781	5e-05	0.00031005	---NA---
jg18902	jcf7180001230682:723-12682	SH72_Control	SH72_Treat	12.6097	37.0271	1.55404	2.93638	0.0007	0.00327523	homeobox protein Hox-D4a
jg31516	jcf7180001228166:154-19110	SH72_Control	SH72_Treat	1.40658	4.12697	1.55289	2.93404	5e-05	0.00031005	chemokine-like protein TAFA-5
jg3877	jcf7180001235112:75-8603	SH72_Control	SH72_Treat	0.54206	1.58644	1.54927	2.92669	5e-05	0.00031005	hypothetical protein CDAR_461502
jg20160	jcf7180001226902:12633-13652	SH72_Control	SH72_Treat	5.17915	15.1128	1.54499	2.91802	5e-05	0.00031005	---NA---
jg20778,jg20779	jcf7180001230914:132062-172860	SH72_Control	SH72_Treat	0.633035	1.84421	1.54265	2.91329	5e-05	0.00031005	SH3 and multiple ankyrin repeat domains protein 1 isoform X1
jg15982	jcf7180001228009:12960-31596	SH72_Control	SH72_Treat	0.832234	2.42161	1.54091	2.90978	5e-05	0.00031005	neuroligin 4 X-linked a isoform X2
jg20131,jg20132	jcf7180001229807:41360-89331	SH72_Control	SH72_Treat	1.99604	5.79569	1.53784	2.90359	5e-05	0.00031005	POU domain, class 4, transcription factor 2 isoform X2
jg6744	jcf7180001227036:56615-60729	SH72_Control	SH72_Treat	0.699995	2.03144	1.53708	2.90207	0.00115	0.00502196	heparan sulfate glucosamine 3-O-sulfotransferase 4
jg29477	jcf7180001228377:5572-17658	SH72_Control	SH72_Treat	0.270108	0.777494	1.5253	2.87847	0.00015	0.000844191	nuclear receptor subfamily 1, group D, member 4a
jg20790	jcf7180001227274:148143-154152	SH72_Control	SH72_Treat	1.09132	3.13977	1.52458	2.87703	5e-05	0.00031005	E3 ubiquitin-protein ligase MARCHF9
jg11336	jcf7180001227081:8283-18161	SH72_Control	SH72_Treat	10.6478	30.1857	1.5033	2.8349	5e-05	0.00031005	sodium- and chloride-dependent GABA transporter 1a
jg577	jcf7180001229068:3426-18244	SH72_Control	SH72_Treat	0.511154	1.44845	1.50268	2.83369	0.00035	0.00178665	Kelch domain-containing protein 8A
jg34516	jcf7180001229162:13963-17776	SH72_Control	SH72_Treat	0.267003	0.754522	1.4987	2.82588	0.0001	0.000582509	leucine-rich repeat transmembrane neuronal protein 4
jg24819	jcf7180001228470:298676-336792	SH72_Control	SH72_Treat	8.98011	25.3631	1.49793	2.82437	5e-05	0.00031005	sodium channel protein type 8 subunit alpha-like isoform X1
jg14912	jcf7180001231672:2-12522	SH72_Control	SH72_Treat	1.76035	4.95774	1.49382	2.81634	5e-05	0.00031005	UPF0606 protein KIAA1549
jg15342	jcf7180001231281:27808-42673	SH72_Control	SH72_Treat	4.29156	12.0733	1.49225	2.81327	5e-05	0.00031005	RNA-binding protein Nova-1 isoform X2
jg4027	jcf7180001230179:8315-11899	SH72_Control	SH72_Treat	0.418628	1.17742	1.49189	2.81257	0.00055	0.00265828	uncharacterized protein LOC119031087
jg33232,jg33233	jcf7180001227869:112804-145255	SH72_Control	SH72_Treat	7.17044	20.1533	1.49088	2.8106	5e-05	0.00031005	transmembrane protein 179
jg2621	jcf7180001230729:1-6811	SH72_Control	SH72_Treat	1.3547	3.79198	1.48498	2.79913	5e-05	0.00031005	---NA---
jg17760	jcf7180001231629:0-10039	SH72_Control	SH72_Treat	2.84257	7.94418	1.4827	2.79471	5e-05	0.00031005	glutamate receptor 4a isoform X1
jg26074	jcf7180001230070:14272-19117	SH72_Control	SH72_Treat	3.87402	10.7953	1.4785	2.78659	5e-05	0.00031005	regulator of nonsense transcripts 3A isoform X1
jg10078,jg10081	jcf7180001226892:40926-145739	SH72_Control	SH72_Treat	1.97976	5.49374	1.47246	2.77495	5e-05	0.00031005	IQ motif and SEC7 domain-containing protein 3 isoform X2
jg14665	jcf7180001230275:15600-36758	SH72_Control	SH72_Treat	2.72068	7.53405	1.46946	2.76918	5e-05	0.00031005	disintegrin and metalloproteinase domain-containing protein 11-like
jg23592	jcf7180001231804:23747-56585	SH72_Control	SH72_Treat	3.12241	8.56304	1.45546	2.74244	5e-05	0.00031005	receptor-type tyrosine-protein phosphatase delta
jg5360	jcf7180001228904:16894-23789	SH72_Control	SH72_Treat	4.95337	13.5642	1.45332	2.73837	5e-05	0.00031005	syntaxin-binding protein 5-like isoform X12
jg22738	jcf7180001227929:18360-30492	SH72_Control	SH72_Treat	1.86504	5.10564	1.45289	2.73756	5e-05	0.00031005	TANK-binding kinase 1-binding protein 1
jg8299	jcf7180001232297:17199-63105	SH72_Control	SH72_Treat	0.34189	0.935158	1.45168	2.73526	5e-05	0.00031005	leucine-rich repeat-containing protein 7 isoform X13
jg2322	jcf7180001230079:12304-21110	SH72_Control	SH72_Treat	3.07688	8.3888	1.44699	2.72639	5e-05	0.00031005	beta-secretase 1
jg28106	jcf7180001227173:5109-22963	SH72_Control	SH72_Treat	2.67143	7.25059	1.44049	2.71413	5e-05	0.00031005	carboxyl-terminal PDZ ligand of neuronal nitric oxide synthase protein-like
jg7551	jcf7180001228172:6739-61561	SH72_Control	SH72_Treat	0.484155	1.30681	1.4325	2.69914	5e-05	0.00031005	synaptotagmin-7b isoform X2
jg21430	jcf7180001229916:482204-488487	SH72_Control	SH72_Treat	1.14116	3.07702	1.43104	2.69641	5e-05	0.00031005	LIM/homeobox protein Lhx1-like
jg21423	jcf7180001229916:200150-287861	SH72_Control	SH72_Treat	3.61692	9.73637	1.42862	2.69189	5e-05	0.00031005	---NA---
jg12873	jcf7180001229431:3577-22744	SH72_Control	SH72_Treat	2.03761	5.46047	1.42214	2.67983	5e-05	0.00031005	CUGBP Elav-like family member 4
jg3531	jcf7180001233409:3070-12090	SH72_Control	SH72_Treat	5.99699	16.0646	1.42157	2.67877	5e-05	0.00031005	chondroitin sulfate proteoglycan 5-like
jg21880	jcf7180001228285:47962-71933	SH72_Control	SH72_Treat	3.04185	8.10369	1.41363	2.66407	5e-05	0.00031005	serine/threonine-protein phosphatase 2A 55 kDa regulatory subunit B beta isoform isoform X1
jg36405	jcf7180001227357:950-53116	SH72_Control	SH72_Treat	0.413116	1.09857	1.411	2.65921	0.00015	0.000844191	receptor-type tyrosine-protein phosphatase U-like
jg32089,jg32090	jcf7180001232887:0-5336	SH72_Control	SH72_Treat	5.7662	15.3282	1.4105	2.65829	5e-05	0.00031005	---NA---
jg4351	jcf7180001232889:140928-147841	SH72_Control	SH72_Treat	0.668785	1.77009	1.40421	2.64673	5e-05	0.00031005	homeobox even-skipped homolog protein 2
jg9567	jcf7180001230484:14419-25474	SH72_Control	SH72_Treat	0.626284	1.63984	1.38867	2.61837	5e-05	0.00031005	glucocorticoid modulatory element-binding protein 1-like isoform X2
jg40633	jcf7180001227791:61369-65975	SH72_Control	SH72_Treat	0.388777	1.01284	1.38139	2.60519	0.0004	0.00201426	SLIT and NTRK-like protein 2
jg13066	jcf7180001226826:2394-46378	SH72_Control	SH72_Treat	0.397233	1.03087	1.37581	2.59514	5e-05	0.00031005	kinesin-like protein KIF21B isoform X2
jg21335	jcf7180001232915:7312-33127	SH72_Control	SH72_Treat	0.417468	1.08263	1.37481	2.59334	5e-05	0.00031005	aryl hydrocarbon receptor nuclear translocator-like protein 2 isoform X4
jg33244	jcf7180001227869:200350-203080	SH72_Control	SH72_Treat	1.23624	3.2042	1.374	2.59188	0.0012	0.0052054	proline-rich membrane anchor 1
jg8059	jcf7180001228844:19208-33263	SH72_Control	SH72_Treat	0.666783	1.72429	1.37072	2.586	5e-05	0.00031005	XK-related protein 7
jg8569	jcf7180001226874:28-3737	SH72_Control	SH72_Treat	5.95073	15.3682	1.36881	2.58257	5e-05	0.00031005	nectin cell adhesion molecule 1b isoform X1
jg30575	jcf7180001228748:3762-11979	SH72_Control	SH72_Treat	1.34025	3.45372	1.36565	2.57692	5e-05	0.00031005	Peroxisomal trans-2-enoyl-CoA reductase
jg8879	jcf7180001227030:29719-35368	SH72_Control	SH72_Treat	98.3482	249.312	1.34198	2.53499	5e-05	0.00031005	inositol monophosphatase 1-like
jg30758	jcf7180001226832:4521-12528	SH72_Control	SH72_Treat	2.84697	7.21032	1.34064	2.53264	5e-05	0.00031005	homeobox protein Nkx-2.2a isoform X1
jg28320	jcf7180001227226:14678-39682	SH72_Control	SH72_Treat	1.04215	2.63852	1.34017	2.53181	5e-05	0.00031005	Zinc finger SWIM domain-containing protein 6
jg5352	jcf7180001229877:32339-38163	SH72_Control	SH72_Treat	0.502737	1.2625	1.3284	2.51124	0.0001	0.000582509	C1q-related factor-like
jg39279	jcf7180001229361:746-9181	SH72_Control	SH72_Treat	2.18197	5.46046	1.32339	2.50253	5e-05	0.00031005	inactive dipeptidyl peptidase 10
jg20475,jg20476	jcf7180001229981:10636-33121	SH72_Control	SH72_Treat	1.27781	3.18765	1.31882	2.49462	0.00025	0.00133337	cGMP-specific 3',5'-cyclic phosphodiesterase
jg3666	jcf7180001228072:20442-25790	SH72_Control	SH72_Treat	1.30065	3.23189	1.31315	2.48483	0.0008	0.00366989	CD209 antigen-like protein E
jg9554,jg9555	jcf7180001226866:137088-158343	SH72_Control	SH72_Treat	4.31635	10.7215	1.31263	2.48394	5e-05	0.00031005	synapse differentiation-inducing gene protein 1
jg34203	jcf7180001229992:46087-54484	SH72_Control	SH72_Treat	32.6482	80.974	1.31046	2.48021	5e-05	0.00031005	gamma-crystallin M2-like
jg20611	jcf7180001227755:47284-54821	SH72_Control	SH72_Treat	0.835251	2.06845	1.30827	2.47644	5e-05	0.00031005	ras association domain-containing protein 1
jg10107	jcf7180001230381:11654-29536	SH72_Control	SH72_Treat	2.17254	5.37524	1.30694	2.47416	5e-05	0.00031005	plexin-A2 isoform X1
jg31512	jcf7180001230064:19898-21839	SH72_Control	SH72_Treat	23.6912	58.606	1.3067	2.47375	5e-05	0.00031005	CD59 glycoprotein
jg21993	jcf7180001227413:1023-40315	SH72_Control	SH72_Treat	5.00251	12.3605	1.30501	2.47085	5e-05	0.00031005	serine/threonine-protein kinase DCLK1a isoform X1
jg35482	jcf7180001233482:4-9927	SH72_Control	SH72_Treat	1.31178	3.22975	1.29989	2.4621	5e-05	0.00031005	---NA---
jg1917	jcf7180001226996:33719-101607	SH72_Control	SH72_Treat	0.316156	0.774218	1.2921	2.44884	5e-05	0.00031005	peripheral-type benzodiazepine receptor-associated protein 1 isoform X1
jg13705	jcf7180001229227:42927-46557	SH72_Control	SH72_Treat	0.511273	1.24852	1.28805	2.44198	0.00065	0.00307318	protein FAM163A
jg37641,jg37642	jcf7180001228912:13184-16553	SH72_Control	SH72_Treat	1.12671	2.7484	1.28648	2.43932	5e-05	0.00031005	solute carrier organic anion transporter family member 5A1
jg30430	jcf7180001228308:254617-314017	SH72_Control	SH72_Treat	1.61526	3.93038	1.2829	2.43328	5e-05	0.00031005	protein FAM184A isoform X1
jg7144	jcf7180001230386:277-20540	SH72_Control	SH72_Treat	0.684095	1.66455	1.28287	2.43323	0.0005	0.00244944	rab effector MyRIP isoform X4
jg3239,jg3241	jcf7180001226855:27518-108954	SH72_Control	SH72_Treat	3.10746	7.54597	1.27997	2.42834	5e-05	0.00031005	tensin isoform X3
jg27074	jcf7180001232726:3039-11822	SH72_Control	SH72_Treat	0.327994	0.795852	1.27883	2.42642	0.0023	0.00903582	sodium- and chloride-dependent GABA transporter 2-like
jg15171	jcf7180001228323:41157-61885	SH72_Control	SH72_Treat	5.36702	12.9891	1.2751	2.42016	5e-05	0.00031005	Transmembrane protein 240
jg12101	jcf7180001228669:1732-12423	SH72_Control	SH72_Treat	1.00972	2.43862	1.27211	2.41515	5e-05	0.00031005	RAC-gamma serine/threonine-protein kinase
jg40274	jcf7180001233423:99160-100600	SH72_Control	SH72_Treat	2.99884	7.1907	1.26173	2.39783	5e-05	0.00031005	adhesion G protein-coupled receptor L1-like
jg30669,jg30670	jcf7180001231663:69645-86732	SH72_Control	SH72_Treat	39.4877	94.4613	1.25832	2.39217	5e-05	0.00031005	sodium- and chloride-dependent GABA transporter 1b
jg5628	jcf7180001228194:0-2806	SH72_Control	SH72_Treat	1.95901	4.6713	1.2537	2.38452	5e-05	0.00031005	ryanodine receptor 1b isoform X1
jg38972	jcf7180001232241:1227-18991	SH72_Control	SH72_Treat	3.14406	7.4533	1.24525	2.3706	5e-05	0.00031005	BMP/retinoic acid-inducible neural-specific protein 1
jg9138	jcf7180001233415:15487-45339	SH72_Control	SH72_Treat	1.10644	2.61809	1.24259	2.36623	5e-05	0.00031005	docking protein 6
jg5730	jcf7180001229120:6966-15143	SH72_Control	SH72_Treat	7.68904	18.1635	1.24017	2.36226	5e-05	0.00031005	spondin-2
jg21421,jg21422	jcf7180001229916:8069-90130	SH72_Control	SH72_Treat	0.611764	1.44029	1.23532	2.35434	0.0001	0.000582509	protocadherin-1-like
jg19506	jcf7180001229796:809-43525	SH72_Control	SH72_Treat	3.541	8.33229	1.23456	2.3531	5e-05	0.00031005	ligand-dependent corepressor
jg29264,jg29265	jcf7180001234359:61765-116431	SH72_Control	SH72_Treat	1.07971	2.53058	1.22883	2.34377	5e-05	0.00031005	hypothetical protein HST_G00007350
jg10557	jcf7180001228041:1842-18221	SH72_Control	SH72_Treat	0.623357	1.46057	1.2284	2.34307	5e-05	0.00031005	noelin-3 isoform X2
jg21788	jcf7180001227077:311715-338100	SH72_Control	SH72_Treat	3.26621	7.64199	1.22633	2.33971	5e-05	0.00031005	kinesin-like protein KIF1A isoform X5
jg21396	jcf7180001226923:623-36373	SH72_Control	SH72_Treat	1.80257	4.21355	1.22498	2.33752	5e-05	0.00031005	adhesion G protein-coupled receptor B2
jg13889	jcf7180001231274:3858-42882	SH72_Control	SH72_Treat	1.37068	3.16813	1.20874	2.31136	5e-05	0.00031005	protein turtle homolog B isoform X2
jg33947	jcf7180001232856:27634-30203	SH72_Control	SH72_Treat	3.3379	7.6725	1.20075	2.29859	5e-05	0.00031005	neurexin 2b isoform X6
jg5033	jcf7180001233538:7232-9719	SH72_Control	SH72_Treat	3.28956	7.53944	1.19656	2.29193	5e-05	0.00031005	ependymin
jg15509	jcf7180001230515:16838-21779	SH72_Control	SH72_Treat	3.26902	7.48594	1.19532	2.28996	5e-05	0.00031005	Protocadherin-9 Precursor
jg4257	jcf7180001228560:8371-17574	SH72_Control	SH72_Treat	7.4576	17.0678	1.1945	2.28865	5e-05	0.00031005	cyclin-I
jg3764	jcf7180001229252:2584-8278	SH72_Control	SH72_Treat	18.3321	41.8957	1.19243	2.28537	5e-05	0.00031005	recoverin-like
jg25646	jcf7180001235224:10303-38725	SH72_Control	SH72_Treat	2.70905	6.18432	1.19083	2.28284	5e-05	0.00031005	neural cell adhesion molecule L1.2 isoform X1
jg36221,jg36223	jcf7180001228246:8167-67455	SH72_Control	SH72_Treat	2.82655	6.43114	1.18603	2.27526	5e-05	0.00031005	cell adhesion molecule 3-like
jg35095	jcf7180001228792:26462-29675	SH72_Control	SH72_Treat	81.7188	185.875	1.18559	2.27456	5e-05	0.00031005	gamma-crystallin M2-like
jg35455	jcf7180001230256:3708-17315	SH72_Control	SH72_Treat	2.98771	6.77469	1.18111	2.26751	5e-05	0.00031005	protein lin-7 homolog A isoform X2
jg34096	jcf7180001231049:144-10731	SH72_Control	SH72_Treat	4.85188	10.9742	1.1775	2.26184	5e-05	0.00031005	transcription factor 7-like 2 isoform X12
jg37350	jcf7180001234251:527-5344	SH72_Control	SH72_Treat	0.876801	1.97809	1.17378	2.25602	5e-05	0.00031005	leucine-rich repeat-containing protein 4
jg24365	jcf7180001235189:0-2649	SH72_Control	SH72_Treat	4.01652	9.043	1.17085	2.25144	5e-05	0.00031005	---NA---
jg8705	jcf7180001229804:760-28238	SH72_Control	SH72_Treat	7.83904	17.5937	1.16631	2.24437	5e-05	0.00031005	N-terminal EF-hand calcium-binding protein 1-like
jg442	jcf7180001226894:145162-149505	SH72_Control	SH72_Treat	2.82393	6.29394	1.15626	2.22879	5e-05	0.00031005	transmembrane protein 178B
jg6329	jcf7180001230372:10150-35740	SH72_Control	SH72_Treat	3.56783	7.94034	1.15416	2.22555	0.0001	0.000582509	beta-galactoside alpha-2,6-sialyltransferase 2
jg9414	jcf7180001226703:2608-26471	SH72_Control	SH72_Treat	0.584812	1.29929	1.15168	2.22172	5e-05	0.00031005	voltage-dependent T-type calcium channel subunit alpha-1I-like isoform X1
jg26755	jcf7180001226759:57464-82743	SH72_Control	SH72_Treat	0.725882	1.61259	1.15158	2.22157	5e-05	0.00031005	voltage-dependent N-type calcium channel subunit alpha-1B isoform X3
jg33589	jcf7180001230891:7128-15931	SH72_Control	SH72_Treat	1.08886	2.41885	1.1515	2.22145	0.00015	0.000844191	protein C-ets-1 isoform X3
jg13858	jcf7180001233293:0-9501	SH72_Control	SH72_Treat	11.5366	25.6159	1.15083	2.22042	5e-05	0.00031005	stathmin-4
jg11457	jcf7180001229495:33930-50820	SH72_Control	SH72_Treat	4.46919	9.91503	1.14961	2.21854	5e-05	0.00031005	Neuroendocrine convertase 1
jg27815	jcf7180001228110:41762-59113	SH72_Control	SH72_Treat	0.776232	1.71692	1.14526	2.21186	5e-05	0.00031005	Interleukin-1 receptor accessory protein-like 1-B
jg10317	jcf7180001226823:6356-12326	SH72_Control	SH72_Treat	1.48996	3.28506	1.14064	2.20479	5e-05	0.00031005	plasminogen activator, urokinase b
jg6122,jg6123	jcf7180001232411:1-11177	SH72_Control	SH72_Treat	1.38585	3.05138	1.13869	2.20181	0.00035	0.00178665	homer protein homolog 1-like isoform X2
jg16124	jcf7180001229932:5801-34611	SH72_Control	SH72_Treat	0.809481	1.78144	1.13798	2.20073	5e-05	0.00031005	voltage-dependent calcium channel gamma-3 subunit
jg1456	jcf7180001228948:8500-11767	SH72_Control	SH72_Treat	7.75707	17.0463	1.13587	2.19751	5e-05	0.00031005	growth hormone
jg12103	jcf7180001234304:746-3537	SH72_Control	SH72_Treat	3.91697	8.58634	1.13231	2.19209	5e-05	0.00031005	homeobox protein orthopedia B-like isoform X2
jg1948	jcf7180001230739:17954-40853	SH72_Control	SH72_Treat	1.67382	3.66861	1.13209	2.19176	5e-05	0.00031005	uncharacterized protein C14orf132
jg28298	jcf7180001227360:4224-22311	SH72_Control	SH72_Treat	0.3868	0.846951	1.13069	2.18963	0.00045	0.0022339	transmembrane protein 266-like
jg22295	jcf7180001230266:87699-110986	SH72_Control	SH72_Treat	1.02226	2.23754	1.13015	2.18881	5e-05	0.00031005	protein crumbs homolog 1 isoform X1
jg37824	jcf7180001231658:2925-12607	SH72_Control	SH72_Treat	2.08465	4.55861	1.12879	2.18675	5e-05	0.00031005	wiskott-Aldrich syndrome protein family member 3-like
jg20168	jcf7180001229701:27-10326	SH72_Control	SH72_Treat	3.16985	6.91226	1.12474	2.18062	5e-05	0.00031005	---NA---
jg15393	jcf7180001227295:1305-10102	SH72_Control	SH72_Treat	14.3892	31.3679	1.1243	2.17996	5e-05	0.00031005	tetraspanin-5
jg31567,jg31568	jcf7180001232169:1197-31654	SH72_Control	SH72_Treat	1.016	2.21034	1.12137	2.17553	5e-05	0.00031005	potassium voltage-gated channel subfamily D member 1
jg3514	jcf7180001228167:183663-252177	SH72_Control	SH72_Treat	10.107	21.9509	1.11893	2.17186	5e-05	0.00031005	neural cell adhesion molecule L1-like protein isoform X1
jg34532	jcf7180001231789:1704-5572	SH72_Control	SH72_Treat	1.19224	2.58931	1.11889	2.1718	5e-05	0.00031005	potassium channel subfamily K member 10b
jg22492	jcf7180001227048:12181-34898	SH72_Control	SH72_Treat	1.14171	2.47738	1.11762	2.16989	0.0001	0.000582509	noelin-3a
jg16703	jcf7180001227098:43917-63109	SH72_Control	SH72_Treat	8.49678	18.4147	1.11587	2.16726	5e-05	0.00031005	synaptogyrin-3
jg39533	jcf7180001227834:510-3540	SH72_Control	SH72_Treat	1.07365	2.32222	1.11298	2.16292	5e-05	0.00031005	transcription factor Sox-14
jg33689	jcf7180001229117:8904-17611	SH72_Control	SH72_Treat	2.26914	4.89878	1.11028	2.15888	5e-05	0.00031005	cyclin-dependent kinase 5 activator 1-like
jg26595	jcf7180001232960:0-3245	SH72_Control	SH72_Treat	0.623732	1.3445	1.10807	2.15557	0.00195	0.00785022	flotillin-1a isoform X2
jg19210	jcf7180001233503:15661-18554	SH72_Control	SH72_Treat	0.404171	0.867708	1.10224	2.14688	0.0003	0.00156099	C2 calcium-dependent domain-containing protein 4C-like
jg3288	jcf7180001230095:19359-24659	SH72_Control	SH72_Treat	0.850466	1.82527	1.10179	2.14621	5e-05	0.00031005	leucine-rich repeat, immunoglobulin-like domain and transmembrane domain-containing protein 1a
jg2204	jcf7180001228785:68538-73104	SH72_Control	SH72_Treat	0.642027	1.37651	1.10031	2.14401	5e-05	0.00031005	class E basic helix-loop-helix protein 41
jg28436	jcf7180001227816:135-10778	SH72_Control	SH72_Treat	0.798242	1.70969	1.09883	2.14181	5e-05	0.00031005	rho guanine nucleotide exchange factor 7-like
jg23968	jcf7180001227853:3209-37882	SH72_Control	SH72_Treat	1.49294	3.17876	1.0903	2.12918	0.00065	0.00307318	glutamate receptor 3-like
jg31257	jcf7180001228589:3179-6603	SH72_Control	SH72_Treat	0.93406	1.98849	1.09009	2.12887	5e-05	0.00031005	Transcription factor Maf
jg23737	jcf7180001233176:729-20625	SH72_Control	SH72_Treat	3.36861	7.16469	1.08875	2.1269	5e-05	0.00031005	gephyrin isoform X2
jg15120	jcf7180001226809:63551-104846	SH72_Control	SH72_Treat	3.86234	8.20079	1.08629	2.12327	5e-05	0.00031005	gamma-aminobutyric acid receptor subunit beta-3-like isoform X4
jg21424,jg21425	jcf7180001229916:298771-391640	SH72_Control	SH72_Treat	0.95648	2.03015	1.08578	2.12252	0.0001	0.000582509	roundabout homolog 1-like isoform X1
jg15103	jcf7180001229346:1770-12295	SH72_Control	SH72_Treat	2.03247	4.31153	1.08496	2.12132	5e-05	0.00031005	programmed cell death 1 ligand 1-like isoform X3
jg28893	jcf7180001231455:150194-164201	SH72_Control	SH72_Treat	0.942863	1.99847	1.08378	2.11958	5e-05	0.00031005	dopamine receptor D2a
jg7202	jcf7180001230408:18034-30692	SH72_Control	SH72_Treat	0.794448	1.68026	1.08066	2.115	5e-05	0.00031005	Metabotropic glutamate receptor 7
jg8172	jcf7180001227926:28774-37945	SH72_Control	SH72_Treat	3.42477	7.22432	1.07686	2.10944	5e-05	0.00031005	transcriptional repressor scratch 2
jg838	jcf7180001231024:3988-10240	SH72_Control	SH72_Treat	4.88367	10.2509	1.06971	2.09901	5e-05	0.00031005	mesenteric estrogen-dependent adipogenesis protein-like
jg26192	jcf7180001226955:181560-207075	SH72_Control	SH72_Treat	1.3209	2.77242	1.06962	2.09888	5e-05	0.00031005	nuclear receptor subfamily 4 group A member 2
jg28958	jcf7180001226861:3723-14778	SH72_Control	SH72_Treat	2.32124	4.86868	1.06864	2.09746	5e-05	0.00031005	mitogen-activated protein kinase kinase kinase 13
jg6688,jg6689	jcf7180001226905:166799-201593	SH72_Control	SH72_Treat	1.8288	3.80886	1.05847	2.08272	5e-05	0.00031005	disabled homolog 1
jg2214	jcf7180001230892:40391-53372	SH72_Control	SH72_Treat	0.449405	0.935791	1.05817	2.08229	5e-05	0.00031005	NAC-alpha domain-containing protein 1
jg35104	jcf7180001228249:28548-34005	SH72_Control	SH72_Treat	3.80702	7.90607	1.0543	2.07671	5e-05	0.00031005	somatolactin alpha
jg1590	jcf7180001228428:18928-23353	SH72_Control	SH72_Treat	4.02356	8.3517	1.0536	2.0757	5e-05	0.00031005	purine-rich element binding protein Aa
jg15731	jcf7180001228935:23720-25696	SH72_Control	SH72_Treat	3.47729	7.20956	1.05195	2.07333	5e-05	0.00031005	forkhead box protein Q1a
jg37067	jcf7180001228076:7475-73899	SH72_Control	SH72_Treat	1.19783	2.48265	1.05146	2.07263	5e-05	0.00031005	zinc finger protein 608
jg38875	jcf7180001229717:11148-15335	SH72_Control	SH72_Treat	1.97757	4.08436	1.04638	2.06534	5e-05	0.00031005	cerebellin-1
jg31681,jg31682	jcf7180001230091:4296-94445	SH72_Control	SH72_Treat	0.76	1.56929	1.04604	2.06485	0.00095	0.00426046	uncharacterized protein LOC119027742 isoform X1
jg12834	jcf7180001231473:33472-38779	SH72_Control	SH72_Treat	2.74338	5.63526	1.03853	2.05413	5e-05	0.00031005	leucine-rich repeat transmembrane neuronal protein 1
jg6633	jcf7180001228045:9564-38958	SH72_Control	SH72_Treat	1.60621	3.29597	1.03704	2.05201	5e-05	0.00031005	Mitogen-activated protein kinase 8
jg35906	jcf7180001227188:34379-40361	SH72_Control	SH72_Treat	0.530928	1.08855	1.03583	2.05029	0.00125	0.00538642	E3 ubiquitin-protein ligase RNF14-like
jg179	jcf7180001233225:0-6082	SH72_Control	SH72_Treat	1.38019	2.82889	1.03537	2.04964	0.00025	0.00133337	---NA---
jg4499	jcf7180001231197:0-4915	SH72_Control	SH72_Treat	2.1398	4.37918	1.03318	2.04653	5e-05	0.00031005	homeobox protein Hox-B5a
jg21431,jg21432	jcf7180001229916:527184-641644	SH72_Control	SH72_Treat	1.50198	3.07144	1.03205	2.04493	5e-05	0.00031005	---NA---
jg13258	jcf7180001227386:3618-10966	SH72_Control	SH72_Treat	0.610668	1.24861	1.03186	2.04466	0.00015	0.000844191	Prospero homeobox protein 1
jg33340	jcf7180001229309:5257-30428	SH72_Control	SH72_Treat	1.51003	3.08654	1.03142	2.04404	5e-05	0.00031005	liprin-alpha-3-like isoform X1
jg27259	jcf7180001228006:23136-37765	SH72_Control	SH72_Treat	6.95705	14.214	1.03077	2.04311	5e-05	0.00031005	secretogranin-2b
jg34204	jcf7180001229992:46087-54484	SH72_Control	SH72_Treat	18.6883	38.1574	1.02982	2.04177	0.00125	0.00538642	gamma-crystallin M2-like
jg4145	jcf7180001226716:136202-196560	SH72_Control	SH72_Treat	1.35031	2.75215	1.02727	2.03816	5e-05	0.00031005	adhesion G protein-coupled receptor A3
jg9453	jcf7180001227899:8078-37188	SH72_Control	SH72_Treat	2.0905	4.24886	1.02323	2.03246	5e-05	0.00031005	TOX high mobility group box family member 2-like isoform X4
jg2777	jcf7180001232893:2570-10303	SH72_Control	SH72_Treat	1.26568	2.56783	1.02064	2.02882	5e-05	0.00031005	vang-like protein 1
jg35823	jcf7180001228554:1090-19354	SH72_Control	SH72_Treat	2.63162	5.32717	1.01742	2.0243	5e-05	0.00031005	CREB-regulated transcription coactivator 1 isoform X1
jg6519	jcf7180001229070:289-28638	SH72_Control	SH72_Treat	2.12659	4.28846	1.01191	2.01658	5e-05	0.00031005	disheveled-associated activator of morphogenesis 2 isoform X1
jg18918	jcf7180001229166:7912-25698	SH72_Control	SH72_Treat	3.1395	6.32591	1.01074	2.01494	5e-05	0.00031005	sterol O-acyltransferase 2
jg28570	jcf7180001232419:445-3640	SH72_Control	SH72_Treat	3.21592	6.47635	1.00995	2.01384	5e-05	0.00031005	adhesion G protein-coupled receptor L2-like isoform X1
jg24793	jcf7180001229382:3711-13113	SH72_Control	SH72_Treat	0.778626	1.56703	1.00903	2.01256	0.0003	0.00156099	coiled-coil domain-containing protein 3a
jg4938	jcf7180001228247:69663-92783	SH72_Control	SH72_Treat	0.840797	1.69062	1.00772	2.01073	5e-05	0.00031005	kin of IRRE-like protein 3
jg36093	jcf7180001228894:13787-38695	SH72_Control	SH72_Treat	1.99672	4.01232	1.0068	2.00945	5e-05	0.00031005	genetic suppressor element 1-like isoform X2
jg37254	jcf7180001232614:178-10166	SH72_Control	SH72_Treat	1.14307	2.29452	1.00528	2.00733	5e-05	0.00031005	leucine-rich repeat-containing protein 4B
jg25211	jcf7180001228156:6969-35576	SH72_Control	SH72_Treat	3.04306	6.10538	1.00456	2.00633	5e-05	0.00031005	receptor-type tyrosine-protein phosphatase delta-like
jg6893	jcf7180001227749:37480-50380	SH72_Control	SH72_Treat	1.02997	2.06642	1.00453	2.00629	0.0005	0.00244944	polypeptide N-acetylgalactosaminyltransferase 9 isoform X3
jg11507	jcf7180001229677:79083-119024	SH72_Control	SH72_Treat	2.19996	4.40763	1.00252	2.0035	5e-05	0.00031005	neuropilin-2a isoform X1
jg1267	jcf7180001228077:24367-56375	SH72_Control	SH72_Treat	0.795325	0.397623	-1.00014	-2.00019	5e-05	0.00031005	collagen, type XXVIII, alpha 1a
jg1268	jcf7180001228077:69404-70704	SH72_Control	SH72_Treat	47.2754	23.6032	-1.00211	-2.00293	5e-05	0.00031005	replication protein A 14 kDa subunit
jg26894	jcf7180001235190:69363-81975	SH72_Control	SH72_Treat	10.8776	5.42929	-1.00253	-2.00351	5e-05	0.00031005	inter-alpha-trypsin inhibitor heavy chain H2
jg10020	jcf7180001230500:23769-28528	SH72_Control	SH72_Treat	20.2042	10.0815	-1.00294	-2.00408	5e-05	0.00031005	aldo-keto reductase family 1 member D1-like
jg878	jcf7180001231461:0-13390	SH72_Control	SH72_Treat	2.25562	1.12309	-1.00605	-2.0084	5e-05	0.00031005	AP2-associated protein kinase 1-like isoform X1
jg31688	jcf7180001230091:232001-247539	SH72_Control	SH72_Treat	56.0141	27.8828	-1.00641	-2.00891	5e-05	0.00031005	WD repeat-containing protein 43
jg39371	jcf7180001227308:51445-64291	SH72_Control	SH72_Treat	4.59902	2.28717	-1.00776	-2.01079	5e-05	0.00031005	52 kDa repressor of the inhibitor of the protein kinase
jg35099	jcf7180001231609:10-34739	SH72_Control	SH72_Treat	18.0961	8.99773	-1.00805	-2.01119	0.00145	0.00609806	ATP-binding cassette sub-family F member 1 isoform X2
jg31885	jcf7180001229799:1187-24231	SH72_Control	SH72_Treat	2.15306	1.06906	-1.01004	-2.01397	5e-05	0.00031005	dynamin-binding protein isoform X3
jg16020	jcf7180001226762:46614-61442	SH72_Control	SH72_Treat	23.9601	11.8738	-1.01285	-2.01789	5e-05	0.00031005	ABC transporter F family member 4-like isoform X1
jg27900	jcf7180001232945:70-5260	SH72_Control	SH72_Treat	24.8382	12.2877	-1.01535	-2.02139	5e-05	0.00031005	leukocyte cell-derived chemotaxin 1-like
jg4681	jcf7180001229612:47891-54161	SH72_Control	SH72_Treat	53.5417	26.4797	-1.01578	-2.022	5e-05	0.00031005	RNA-directed DNA polymerase from mobile element jockey
jg39135	jcf7180001233782:0-10855	SH72_Control	SH72_Treat	3.16848	1.56312	-1.01936	-2.02702	0.00045	0.0022339	endothelin-converting enzyme 2b isoform X2
jg938	jcf7180001226935:1795-28835	SH72_Control	SH72_Treat	9.16596	4.52141	-1.01951	-2.02723	5e-05	0.00031005	ER membrane protein complex subunit 1 isoform X1
[truncated: 257 more rows]

## Sheet: SH96
gene	locus	Control	Treat	FPKM_Control	FPKM_Treat	log2(fold_change) in Treat vs Control	Fold change in Treat vs Control	p_value	q_value	Best_Matched_BLAST_Gene_Description
[truncated: 70 more rows]
