# Supplementary material for: Transcriptome analysis of Sparidentex hasta larvae exposed to water-accommodated fraction of Kuwait crude oil
Source: Sci Rep. 2024 Feb 13;14:3591. doi: 10.1038/s41598-024-53408-2 (PMC10864312; doi:10.1038/s41598-024-53408-2)
Supplement: Supplementary file 4 — Supplementary Information 4. [file 41598_2024_53408_MOESM4_ESM.xlsx]

## Sheet: SH3_Up_Log1_FDR0.01
Pathway-wise					Gene-wise
KEGG Pathway ID	Pathway name	#Seqs	% of pathway annotated S. hasta genes		Sequence	#Pathways	Pathways IDs	Pathways
ko04010	MAPK signaling pathway	7	14.5833		jg3887	9	ko05020;ko04371;ko04933;ko04928;ko05161;ko05166;ko05203;ko04912;ko04625	Prion disease;Apelin signaling pathway;AGE-RAGE signaling pathway in diabetic complications;Parathyroid hormone synthesis, secretion and action;Hepatitis B;Human T-cell leukemia virus 1 infection;Viral carcinogenesis;GnRH signaling pathway;C-type lectin receptor signaling pathway
ko04024	cAMP signaling pathway	6	12.5		jg33525	1	ko00140	Steroid hormone biosynthesis
ko05203	Viral carcinogenesis	5	10.4167		jg4656	3	ko01040;ko00062;ko00061	Biosynthesis of unsaturated fatty acids;Fatty acid elongation;Fatty acid biosynthesis
ko05200	Pathways in cancer	5	10.4167		jg31720	2	ko04010;ko04361	MAPK signaling pathway;Axon regeneration
ko04928	Parathyroid hormone synthesis, secretion and action	5	10.4167		jg5801	5	ko05012;ko04726;ko05418;ko04010;ko04361	Parkinson disease;Serotonergic synapse;Fluid shear stress and atherosclerosis;MAPK signaling pathway;Axon regeneration
ko04932	Non-alcoholic fatty liver disease	5	10.4167		jg18495	7	ko00640;ko00010;ko00620;ko05230;ko04922;ko04066;ko00270	Propanoate metabolism;Glycolysis / Gluconeogenesis;Pyruvate metabolism;Central carbon metabolism in cancer;Glucagon signaling pathway;HIF-1 signaling pathway;Cysteine and methionine metabolism
ko04380	Osteoclast differentiation	5	10.4167		jg18672	11	ko05020;ko05022;ko05010;ko05012;ko05014;ko05016;ko05415;ko04723;ko04714;ko00190;ko04932	Prion disease;Pathways of neurodegeneration - multiple diseases;Alzheimer disease;Parkinson disease;Amyotrophic lateral sclerosis;Huntington disease;Diabetic cardiomyopathy;Retrograde endocannabinoid signaling;Thermogenesis;Oxidative phosphorylation;Non-alcoholic fatty liver disease
ko04714	Thermogenesis	5	10.4167		jg24317	4	ko04151;ko04150;ko04140;ko05206	PI3K-Akt signaling pathway;mTOR signaling pathway;Autophagy - animal;MicroRNAs in cancer
ko04151	PI3K-Akt signaling pathway	5	10.4167		jg33761	2	ko04380;ko04060	Osteoclast differentiation;Cytokine-cytokine receptor interaction
ko04723	Retrograde endocannabinoid signaling	5	10.4167		jg15120	6	ko04723;ko04726;ko04727;ko04080;ko05033;ko05032	Retrograde endocannabinoid signaling;Serotonergic synapse;GABAergic synapse;Neuroactive ligand-receptor interaction;Nicotine addiction;Morphine addiction
ko05016	Huntington disease	5	10.4167		jg35263	1	ko04550	Signaling pathways regulating pluripotency of stem cells
ko05020	Prion disease	5	10.4167		jg38007	13	ko00627;ko00982;ko00980;ko00232;ko00591;ko00590;ko00071;ko05204;ko05206;ko04913;ko00140;ko00380;ko00830	Aminobenzoate degradation;Drug metabolism - cytochrome P450;Metabolism of xenobiotics by cytochrome P450;Caffeine metabolism;Linoleic acid metabolism;Arachidonic acid metabolism;Fatty acid degradation;Chemical carcinogenesis;MicroRNAs in cancer;Ovarian steroidogenesis;Steroid hormone biosynthesis;Tryptophan metabolism;Retinol metabolism
ko05030	Cocaine addiction	4	8.33333		jg9418	1	ko03018	RNA degradation
ko05031	Amphetamine addiction	4	8.33333		jg29240	2	ko04141;ko05164	Protein processing in endoplasmic reticulum;Influenza A
ko05166	Human T-cell leukemia virus 1 infection	4	8.33333		jg30708	41	ko05020;ko04211;ko04612;ko04962;ko05016;ko04725;ko04728;ko04151;ko04152;ko04710;ko04713;ko04714;ko04380;ko04261;ko04022;ko04024;ko04668;ko04931;ko04935;ko04934;ko05215;ko04922;ko04924;ko04926;ko04925;ko04928;ko04927;ko05161;ko05163;ko05165;ko05167;ko05166;ko05203;ko04911;ko04915;ko04916;ko04918;ko05031;ko05152;ko05030;ko05034	Prion disease;Longevity regulating pathway;Antigen processing and presentation;Vasopressin-regulated water reabsorption;Huntington disease;Cholinergic synapse;Dopaminergic synapse;PI3K-Akt signaling pathway;AMPK signaling pathway;Circadian rhythm;Circadian entrainment;Thermogenesis;Osteoclast differentiation;Adrenergic signaling in cardiomyocytes;cGMP-PKG signaling pathway;cAMP signaling pathway;…
ko05321	Inflammatory bowel disease	4	8.33333		jg12754	1	ko05165	Human papillomavirus infection
ko05161	Hepatitis B	4	8.33333		jg3651	1	ko04721	Synaptic vesicle cycle
ko04926	Relaxin signaling pathway	4	8.33333		jg8569	3	ko04520;ko05168;ko04514	Adherens junction;Herpes simplex virus 1 infection;Cell adhesion molecules
ko04933	AGE-RAGE signaling pathway in diabetic complications	4	8.33333		jg8987	57	ko05140;ko05142;ko04210;ko04214;ko05130;ko05132;ko05131;ko05133;ko05135;ko04722;ko05417;ko05418;ko05120;ko04310;ko04380;ko05231;ko04660;ko05235;ko04024;ko04662;ko04668;ko04010;ko04012;ko05224;ko04013;ko04530;ko04137;ko04933;ko04658;ko04657;ko04932;ko04659;ko05170;ko05171;ko05211;ko05210;ko04921;ko04926;ko05161;ko05162;ko05321;ko05200;ko05167;ko05166;ko05169;ko05323;ko05203;ko04510;ko01522;ko04912…	Leishmaniasis;Chagas disease;Apoptosis;Apoptosis - fly;Pathogenic Escherichia coli infection;Salmonella infection;Shigellosis;Pertussis;Yersinia infection;Neurotrophin signaling pathway;Lipid and atherosclerosis;Fluid shear stress and atherosclerosis;Epithelial cell signaling in Helicobacter pylori infection;Wnt signaling pathway;Osteoclast differentiation;Choline metabolism in cancer;T cell rece…
ko00190	Oxidative phosphorylation	4	8.33333		jg32925	2	ko04210;ko04215	Apoptosis;Apoptosis - multiple species
ko05418	Fluid shear stress and atherosclerosis	4	8.33333		jg33618	2	ko00195;ko00190	Photosynthesis;Oxidative phosphorylation
ko04721	Synaptic vesicle cycle	4	8.33333		jg11925	2	ko00363;ko00983	Bisphenol degradation;Drug metabolism - other enzymes
ko05014	Amyotrophic lateral sclerosis	4	8.33333		jg4364	2	ko04144;ko00562	Endocytosis;Inositol phosphate metabolism
ko05012	Parkinson disease	4	8.33333		jg13809	4	ko04380;ko04010;ko04657;ko04928	Osteoclast differentiation;MAPK signaling pathway;IL-17 signaling pathway;Parathyroid hormone synthesis, secretion and action
ko05022	Pathways of neurodegeneration - multiple diseases	4	8.33333		jg11805	19	ko04151;ko05220;ko04012;ko05222;ko05226;ko04933;ko04934;ko05215;ko05162;ko05165;ko05200;ko04110;ko05202;ko05169;ko05203;ko05206;ko01522;ko04066;ko04068	PI3K-Akt signaling pathway;Chronic myeloid leukemia;ErbB signaling pathway;Small cell lung cancer;Gastric cancer;AGE-RAGE signaling pathway in diabetic complications;Cushing syndrome;Prostate cancer;Measles;Human papillomavirus infection;Pathways in cancer;Cell cycle;Transcriptional misregulation in cancer;Epstein-Barr virus infection;Viral carcinogenesis;MicroRNAs in cancer;Endocrine resistance;…
ko04625	C-type lectin receptor signaling pathway	3	6.25		jg30669	2	ko04721;ko04727	Synaptic vesicle cycle;GABAergic synapse
ko04915	Estrogen signaling pathway	3	6.25		jg4728	11	ko04390;ko04151;ko04020;ko04010;ko05224;ko04014;ko05226;ko04015;ko04810;ko05218;ko05200	Hippo signaling pathway;PI3K-Akt signaling pathway;Calcium signaling pathway;MAPK signaling pathway;Breast cancer;Ras signaling pathway;Gastric cancer;Rap1 signaling pathway;Regulation of actin cytoskeleton;Melanoma;Pathways in cancer
ko04912	GnRH signaling pathway	3	6.25		jg707	1	ko04922	Glucagon signaling pathway
ko01522	Endocrine resistance	3	6.25		jg31257	6	ko04950;ko04930;ko04658;ko04928;ko05321;ko05202	Maturity onset diabetes of the young;Type II diabetes mellitus;Th1 and Th2 cell differentiation;Parathyroid hormone synthesis, secretion and action;Inflammatory bowel disease;Transcriptional misregulation in cancer
ko05206	MicroRNAs in cancer	3	6.25		jg30024	11	ko05020;ko05022;ko05010;ko05012;ko05014;ko05016;ko05415;ko04714;ko04260;ko00190;ko04932	Prion disease;Pathways of neurodegeneration - multiple diseases;Alzheimer disease;Parkinson disease;Amyotrophic lateral sclerosis;Huntington disease;Diabetic cardiomyopathy;Thermogenesis;Cardiac muscle contraction;Oxidative phosphorylation;Non-alcoholic fatty liver disease
ko05169	Epstein-Barr virus infection	3	6.25		jg32783	2	ko04080;ko04926	Neuroactive ligand-receptor interaction;Relaxin signaling pathway
ko05202	Transcriptional misregulation in cancer	3	6.25		jg39243	1	ko00970	Aminoacyl-tRNA biosynthesis
ko05167	Kaposi sarcoma-associated herpesvirus infection	3	6.25		jg14047	6	ko04970;ko04972;ko00760;ko04020;ko04640;ko04921	Salivary secretion;Pancreatic secretion;Nicotinate and nicotinamide metabolism;Calcium signaling pathway;Hematopoietic cell lineage;Oxytocin signaling pathway
ko05165	Human papillomavirus infection	3	6.25		jg8495	16	ko05022;ko04730;ko05014;ko05017;ko04720;ko05016;ko04724;ko04723;ko04728;ko04713;ko04024;ko04080;ko05202;ko05031;ko05030;ko05033	Pathways of neurodegeneration - multiple diseases;Long-term depression;Amyotrophic lateral sclerosis;Spinocerebellar ataxia;Long-term potentiation;Huntington disease;Glutamatergic synapse;Retrograde endocannabinoid signaling;Dopaminergic synapse;Circadian entrainment;cAMP signaling pathway;Neuroactive ligand-receptor interaction;Transcriptional misregulation in cancer;Amphetamine addiction;Cocain…
ko05162	Measles	3	6.25		jg11111	10	ko04212;ko00480;ko05418;ko00983;ko00982;ko00980;ko05225;ko05200;ko05204;ko01524	Longevity regulating pathway - worm;Glutathione metabolism;Fluid shear stress and atherosclerosis;Drug metabolism - other enzymes;Drug metabolism - cytochrome P450;Metabolism of xenobiotics by cytochrome P450;Hepatocellular carcinoma;Pathways in cancer;Chemical carcinogenesis;Platinum drug resistance
ko04925	Aldosterone synthesis and secretion	3	6.25		jg18765	1	ko00740	Riboflavin metabolism
ko04921	Oxytocin signaling pathway	3	6.25		jg11336	2	ko04721;ko04727	Synaptic vesicle cycle;GABAergic synapse
ko04922	Glucagon signaling pathway	3	6.25		jg11115	4	ko04024;ko00230;ko04928;ko05032	cAMP signaling pathway;Purine metabolism;Parathyroid hormone synthesis, secretion and action;Morphine addiction
ko04080	Neuroactive ligand-receptor interaction	3	6.25		jg1421	2	ko04550;ko04950	Signaling pathways regulating pluripotency of stem cells;Maturity onset diabetes of the young
ko04934	Cushing syndrome	3	6.25		jg12547	9	ko04970;ko04972;ko04978;ko04961;ko04261;ko04020;ko04022;ko04024;ko04925	Salivary secretion;Pancreatic secretion;Mineral absorption;Endocrine and other factor-regulated calcium reabsorption;Adrenergic signaling in cardiomyocytes;Calcium signaling pathway;cGMP-PKG signaling pathway;cAMP signaling pathway;Aldosterone synthesis and secretion
ko04659	Th17 cell differentiation	3	6.25		jg10524	11	ko05020;ko05022;ko05010;ko05012;ko05014;ko05016;ko05415;ko04723;ko04714;ko00190;ko04932	Prion disease;Pathways of neurodegeneration - multiple diseases;Alzheimer disease;Parkinson disease;Amyotrophic lateral sclerosis;Huntington disease;Diabetic cardiomyopathy;Retrograde endocannabinoid signaling;Thermogenesis;Oxidative phosphorylation;Non-alcoholic fatty liver disease
ko04657	IL-17 signaling pathway	3	6.25		jg930	1	ko00970	Aminoacyl-tRNA biosynthesis
ko04658	Th1 and Th2 cell differentiation	3	6.25		jg38839	57	ko05140;ko05142;ko04210;ko04214;ko05130;ko05132;ko05131;ko05133;ko05135;ko04722;ko05417;ko05418;ko05120;ko04310;ko04380;ko05231;ko04660;ko05235;ko04024;ko04662;ko04668;ko04010;ko04012;ko05224;ko04013;ko04530;ko04137;ko04933;ko04658;ko04657;ko04932;ko04659;ko05170;ko05171;ko05211;ko05210;ko04921;ko04926;ko05161;ko05162;ko05321;ko05200;ko05167;ko05166;ko05169;ko05323;ko05203;ko04510;ko01522;ko04912…	Leishmaniasis;Chagas disease;Apoptosis;Apoptosis - fly;Pathogenic Escherichia coli infection;Salmonella infection;Shigellosis;Pertussis;Yersinia infection;Neurotrophin signaling pathway;Lipid and atherosclerosis;Fluid shear stress and atherosclerosis;Epithelial cell signaling in Helicobacter pylori infection;Wnt signaling pathway;Osteoclast differentiation;Choline metabolism in cancer;T cell rece…
ko05224	Breast cancer	3	6.25		jg28684	1	ko04120	Ubiquitin mediated proteolysis
ko04012	ErbB signaling pathway	3	6.25		jg6554	1	ko04714	Thermogenesis
ko04668	TNF signaling pathway	3	6.25		jg40153	3	ko04721;ko04723;ko04911	Synaptic vesicle cycle;Retrograde endocannabinoid signaling;Insulin secretion
ko04020	Calcium signaling pathway	3	6.25		jg33948	4	ko05017;ko04710;ko04659;ko05321	Spinocerebellar ataxia;Circadian rhythm;Th17 cell differentiation;Inflammatory bowel disease
ko04727	GABAergic synapse	3	6.25		jg2990	5	ko04151;ko04010;ko04934;ko04925;ko04927	PI3K-Akt signaling pathway;MAPK signaling pathway;Cushing syndrome;Aldosterone synthesis and secretion;Cortisol synthesis and secretion
ko05415	Diabetic cardiomyopathy	3	6.25
ko05010	Alzheimer disease	3	6.25
ko04210	Apoptosis	3	6.25
ko04624	Toll and Imd signaling pathway	2	4.16667
ko04620	Toll-like receptor signaling pathway	2	4.16667
ko04621	NOD-like receptor signaling pathway	2	4.16667
ko04066	HIF-1 signaling pathway	2	4.16667
ko05032	Morphine addiction	2	4.16667
ko05033	Nicotine addiction	2	4.16667
ko00140	Steroid hormone biosynthesis	2	4.16667
ko04911	Insulin secretion	2	4.16667
ko04510	Focal adhesion	2	4.16667
ko05204	Chemical carcinogenesis	2	4.16667
ko05323	Rheumatoid arthritis	2	4.16667
ko04927	Cortisol synthesis and secretion	2	4.16667
ko00970	Aminoacyl-tRNA biosynthesis	2	4.16667
ko05215	Prostate cancer	2	4.16667
ko05210	Colorectal cancer	2	4.16667
ko05211	Renal cell carcinoma	2	4.16667
ko04361	Axon regeneration	2	4.16667
ko05171	Coronavirus disease - COVID-19	2	4.16667
ko05170	Human immunodeficiency virus 1 infection	2	4.16667
ko05226	Gastric cancer	2	4.16667
ko04137	Mitophagy - animal	2	4.16667
ko04530	Tight junction	2	4.16667
ko04013	MAPK signaling pathway - fly	2	4.16667
ko04662	B cell receptor signaling pathway	2	4.16667
ko05235	PD-L1 expression and PD-1 checkpoint pathway in cancer	2	4.16667
ko04660	T cell receptor signaling pathway	2	4.16667
ko04022	cGMP-PKG signaling pathway	2	4.16667
ko05231	Choline metabolism in cancer	2	4.16667
ko04261	Adrenergic signaling in cardiomyocytes	2	4.16667
ko00980	Metabolism of xenobiotics by cytochrome P450	2	4.16667
ko04713	Circadian entrainment	2	4.16667
ko00982	Drug metabolism - cytochrome P450	2	4.16667
ko04710	Circadian rhythm	2	4.16667
ko00983	Drug metabolism - other enzymes	2	4.16667
ko04950	Maturity onset diabetes of the young	2	4.16667
ko04310	Wnt signaling pathway	2	4.16667
ko04550	Signaling pathways regulating pluripotency of stem cells	2	4.16667
ko05120	Epithelial cell signaling in Helicobacter pylori infection	2	4.16667
ko04728	Dopaminergic synapse	2	4.16667
ko04726	Serotonergic synapse	2	4.16667
ko05417	Lipid and atherosclerosis	2	4.16667
ko04722	Neurotrophin signaling pathway	2	4.16667
ko05017	Spinocerebellar ataxia	2	4.16667
ko05135	Yersinia infection	2	4.16667
ko05133	Pertussis	2	4.16667
ko05131	Shigellosis	2	4.16667
ko05132	Salmonella infection	2	4.16667
ko05130	Pathogenic Escherichia coli infection	2	4.16667
ko04972	Pancreatic secretion	2	4.16667
ko04214	Apoptosis - fly	2	4.16667
ko04970	Salivary secretion	2	4.16667
ko05142	Chagas disease	2	4.16667
ko05140	Leishmaniasis	2	4.16667
ko00270	Cysteine and methionine metabolism	1	2.08333
ko03018	RNA degradation	1	2.08333
ko00830	Retinol metabolism	1	2.08333
ko04068	FoxO signaling pathway	1	2.08333
ko05034	Alcoholism	1	2.08333
ko05152	Tuberculosis	1	2.08333
ko04060	Cytokine-cytokine receptor interaction	1	2.08333
ko04918	Thyroid hormone synthesis	1	2.08333
ko00380	Tryptophan metabolism	1	2.08333
ko04916	Melanogenesis	1	2.08333
ko01524	Platinum drug resistance	1	2.08333
ko04913	Ovarian steroidogenesis	1	2.08333
ko04514	Cell adhesion molecules	1	2.08333
ko05168	Herpes simplex virus 1 infection	1	2.08333
ko04110	Cell cycle	1	2.08333
ko05164	Influenza A	1	2.08333
ko05163	Human cytomegalovirus infection	1	2.08333
ko04924	Renin secretion	1	2.08333
ko05218	Melanoma	1	2.08333
ko04640	Hematopoietic cell lineage	1	2.08333
ko04520	Adherens junction	1	2.08333
ko04120	Ubiquitin mediated proteolysis	1	2.08333
ko04935	Growth hormone synthesis, secretion and action	1	2.08333
ko00562	Inositol phosphate metabolism	1	2.08333
ko04930	Type II diabetes mellitus	1	2.08333
ko04810	Regulation of actin cytoskeleton	1	2.08333
ko04931	Insulin resistance	1	2.08333
ko04015	Rap1 signaling pathway	1	2.08333
ko05225	Hepatocellular carcinoma	1	2.08333
ko04014	Ras signaling pathway	1	2.08333
ko05222	Small cell lung cancer	1	2.08333
ko05220	Chronic myeloid leukemia	1	2.08333
ko04371	Apelin signaling pathway	1	2.08333
ko00071	Fatty acid degradation	1	2.08333
ko00590	Arachidonic acid metabolism	1	2.08333
ko00195	Photosynthesis	1	2.08333
ko00591	Linoleic acid metabolism	1	2.08333
ko00230	Purine metabolism	1	2.08333
ko00232	Caffeine metabolism	1	2.08333
ko04144	Endocytosis	1	2.08333
ko04141	Protein processing in endoplasmic reticulum	1	2.08333
ko05230	Central carbon metabolism in cancer	1	2.08333
ko04260	Cardiac muscle contraction	1	2.08333
ko04140	Autophagy - animal	1	2.08333
ko00061	Fatty acid biosynthesis	1	2.08333
ko00062	Fatty acid elongation	1	2.08333
ko00740	Riboflavin metabolism	1	2.08333
ko00620	Pyruvate metabolism	1	2.08333
ko00627	Aminobenzoate degradation	1	2.08333
ko04152	AMPK signaling pathway	1	2.08333
ko01040	Biosynthesis of unsaturated fatty acids	1	2.08333
ko04150	mTOR signaling pathway	1	2.08333
ko04390	Hippo signaling pathway	1	2.08333
ko00010	Glycolysis / Gluconeogenesis	1	2.08333
ko04725	Cholinergic synapse	1	2.08333
ko04724	Glutamatergic synapse	1	2.08333
ko04961	Endocrine and other factor-regulated calcium reabsorption	1	2.08333
ko04962	Vasopressin-regulated water reabsorption	1	2.08333
ko04720	Long-term potentiation	1	2.08333
ko00480	Glutathione metabolism	1	2.08333
ko04978	Mineral absorption	1	2.08333
ko00363	Bisphenol degradation	1	2.08333
ko00760	Nicotinate and nicotinamide metabolism	1	2.08333
ko00640	Propanoate metabolism	1	2.08333
ko04215	Apoptosis - multiple species	1	2.08333
ko04612	Antigen processing and presentation	1	2.08333
ko04730	Long-term depression	1	2.08333
ko04211	Longevity regulating pathway	1	2.08333
ko04212	Longevity regulating pathway - worm	1	2.08333

## Sheet: SH3_Down_Log1_FDR0.01
Pathway-wise					Gene-wise
KEGG Pathway ID	Pathway name	#Seqs	% of pathway annotated S. hasta genes		Sequence	#Pathways	Pathways IDs	Pathways
ko04151	PI3K-Akt signaling pathway	4	4.08163		jg13268	3	ko00010;ko00620;ko00230	Glycolysis / Gluconeogenesis;Pyruvate metabolism;Purine metabolism
ko00230	Purine metabolism	3	3.06122		jg18973	1	ko00230	Purine metabolism
ko04022	cGMP-PKG signaling pathway	3	3.06122		jg12463	1	ko00270	Cysteine and methionine metabolism
ko04970	Salivary secretion	3	3.06122		jg21670	1	ko00310	Lysine degradation
ko03018	RNA degradation	2	2.04082		jg5231	1	ko00330	Arginine and proline metabolism
ko03013	RNA transport	2	2.04082		jg8401	1	ko03013	RNA transport
ko04540	Gap junction	2	2.04082		jg24024	1	ko03018	RNA degradation
ko04919	Thyroid hormone signaling pathway	2	2.04082		jg14683	1	ko03018	RNA degradation
ko04910	Insulin signaling pathway	2	2.04082		jg23038	3	ko03320;ko04520;ko04910	PPAR signaling pathway;Adherens junction;Insulin signaling pathway
ko04310	Wnt signaling pathway	2	2.04082		jg32923	4	ko04010;ko05166;ko05203;ko04022	MAPK signaling pathway;Human T-cell leukemia virus 1 infection;Viral carcinogenesis;cGMP-PKG signaling pathway
ko05166	Human T-cell leukemia virus 1 infection	2	2.04082		jg11980	1	ko04151	PI3K-Akt signaling pathway
ko05165	Human papillomavirus infection	2	2.04082		jg38308	1	ko04151	PI3K-Akt signaling pathway
ko04921	Oxytocin signaling pathway	2	2.04082		jg31396	11	ko04218;ko05170;ko04360;ko04921;ko05161;ko05163;ko05167;ko05166;ko04310;ko04022;ko04625	Cellular senescence;Human immunodeficiency virus 1 infection;Axon guidance;Oxytocin signaling pathway;Hepatitis B;Human cytomegalovirus infection;Kaposi sarcoma-associated herpesvirus infection;Human T-cell leukemia virus 1 infection;Wnt signaling pathway;cGMP-PKG signaling pathway;C-type lectin receptor signaling pathway
ko05417	Lipid and atherosclerosis	2	2.04082		jg17840	1	ko04310	Wnt signaling pathway
ko05014	Amyotrophic lateral sclerosis	2	2.04082		jg28375	1	ko04340	Hedgehog signaling pathway
ko04520	Adherens junction	2	2.04082		jg21264	1	ko04360	Axon guidance
ko04360	Axon guidance	2	2.04082		jg31779	4	ko04530;ko04015;ko04151;ko05165	Tight junction;Rap1 signaling pathway;PI3K-Akt signaling pathway;Human papillomavirus infection
ko04979	Cholesterol metabolism	2	2.04082		jg35456	1	ko04550	Signaling pathways regulating pluripotency of stem cells
ko04975	Fat digestion and absorption	2	2.04082		jg23615	1	ko04919	Thyroid hormone signaling pathway
ko00270	Cysteine and methionine metabolism	1	1.02041		jg2229	1	ko04919	Thyroid hormone signaling pathway
ko00310	Lysine degradation	1	1.02041		jg3601	4	ko04931;ko04520;ko04910;ko04514	Insulin resistance;Adherens junction;Insulin signaling pathway;Cell adhesion molecules
ko04625	C-type lectin receptor signaling pathway	1	1.02041		jg3065	2	ko04970;ko03015	Salivary secretion;mRNA surveillance pathway
ko03015	mRNA surveillance pathway	1	1.02041		jg9780	10	ko04970;ko04730;ko04611;ko04921;ko04924;ko04270;ko04713;ko04540;ko04022;ko00230	Salivary secretion;Long-term depression;Platelet activation;Oxytocin signaling pathway;Renin secretion;Vascular smooth muscle contraction;Circadian entrainment;Gap junction;cGMP-PKG signaling pathway;Purine metabolism
ko04145	Phagosome	1	1.02041		jg21718	4	ko04970;ko04973;ko04972;ko00500	Salivary secretion;Carbohydrate digestion and absorption;Pancreatic secretion;Starch and sucrose metabolism
ko04340	Hedgehog signaling pathway	1	1.02041		jg2810	4	ko04975;ko04977;ko04979;ko05417	Fat digestion and absorption;Vitamin digestion and absorption;Cholesterol metabolism;Lipid and atherosclerosis
ko04514	Cell adhesion molecules	1	1.02041		jg26866	3	ko04979;ko05417;ko02010	Cholesterol metabolism;Lipid and atherosclerosis;ABC transporters
ko04713	Circadian entrainment	1	1.02041		jg16000	2	ko05014;ko03013	Amyotrophic lateral sclerosis;RNA transport
ko04512	ECM-receptor interaction	1	1.02041		jg14041	10	ko05020;ko05022;ko05130;ko05132;ko05010;ko05012;ko05014;ko05016;ko04540;ko04145	Prion disease;Pathways of neurodegeneration - multiple diseases;Pathogenic Escherichia coli infection;Salmonella infection;Alzheimer disease;Parkinson disease;Amyotrophic lateral sclerosis;Huntington disease;Gap junction;Phagosome
ko00620	Pyruvate metabolism	1	1.02041		jg30356	9	ko05143;ko05145;ko05222;ko05146;ko04151;ko05165;ko05200;ko04510;ko04512	African trypanosomiasis;Toxoplasmosis;Small cell lung cancer;Amoebiasis;PI3K-Akt signaling pathway;Human papillomavirus infection;Pathways in cancer;Focal adhesion;ECM-receptor interaction
ko00500	Starch and sucrose metabolism	1	1.02041		jg34296	1	ko05202	Transcriptional misregulation in cancer
ko05203	Viral carcinogenesis	1	1.02041
ko04510	Focal adhesion	1	1.02041
ko05202	Transcriptional misregulation in cancer	1	1.02041
ko04550	Signaling pathways regulating pluripotency of stem cells	1	1.02041
ko02010	ABC transporters	1	1.02041
ko05167	Kaposi sarcoma-associated herpesvirus infection	1	1.02041
ko05200	Pathways in cancer	1	1.02041
ko05163	Human cytomegalovirus infection	1	1.02041
ko05161	Hepatitis B	1	1.02041
ko04270	Vascular smooth muscle contraction	1	1.02041
ko00010	Glycolysis / Gluconeogenesis	1	1.02041
ko00330	Arginine and proline metabolism	1	1.02041
ko04924	Renin secretion	1	1.02041
ko05016	Huntington disease	1	1.02041
ko05012	Parkinson disease	1	1.02041
ko05010	Alzheimer disease	1	1.02041
ko05132	Salmonella infection	1	1.02041
ko05130	Pathogenic Escherichia coli infection	1	1.02041
ko05170	Human immunodeficiency virus 1 infection	1	1.02041
ko04218	Cellular senescence	1	1.02041
ko04977	Vitamin digestion and absorption	1	1.02041
ko04611	Platelet activation	1	1.02041
ko04931	Insulin resistance	1	1.02041
ko04730	Long-term depression	1	1.02041
ko04015	Rap1 signaling pathway	1	1.02041
ko04972	Pancreatic secretion	1	1.02041
ko04973	Carbohydrate digestion and absorption	1	1.02041
ko04530	Tight junction	1	1.02041
ko05146	Amoebiasis	1	1.02041
ko03320	PPAR signaling pathway	1	1.02041
ko05222	Small cell lung cancer	1	1.02041
ko05145	Toxoplasmosis	1	1.02041
ko04010	MAPK signaling pathway	1	1.02041
ko05022	Pathways of neurodegeneration - multiple diseases	1	1.02041
ko05143	African trypanosomiasis	1	1.02041
ko05020	Prion disease	1	1.02041

## Sheet: SH6_Up_Log1_FDR0.01
Pathway-wise					Gene-wise
KEGG Pathway ID	Pathway name	#Seqs	% of pathway annotated S. hasta genes		Sequence	#Pathways	Pathways IDs	Pathways
ko05022	Pathways of neurodegeneration - multiple diseases	23	9.42623		jg28510	1	ko00310	Lysine degradation
ko04360	Axon guidance	20	8.19672		jg27300	1	ko04360	Axon guidance
ko05016	Huntington disease	18	7.37705		jg939	2	ko05203;ko05165	Viral carcinogenesis;Human papillomavirus infection
ko05200	Pathways in cancer	18	7.37705		jg24714	5	ko05206;ko04151;ko05165;ko04510;ko04512	MicroRNAs in cancer;PI3K-Akt signaling pathway;Human papillomavirus infection;Focal adhesion;ECM-receptor interaction
ko05202	Transcriptional misregulation in cancer	17	6.96721		jg18272	3	ko05144;ko04979;ko05010	Malaria;Cholesterol metabolism;Alzheimer disease
ko04010	MAPK signaling pathway	17	6.96721		jg21209	2	ko03010;ko05171	Ribosome;Coronavirus disease - COVID-19
ko05014	Amyotrophic lateral sclerosis	16	6.55738		jg6340	4	ko05417;ko04612;ko04141;ko04530	Lipid and atherosclerosis;Antigen processing and presentation;Protein processing in endoplasmic reticulum;Tight junction
ko04510	Focal adhesion	14	5.7377		jg9850	7	ko04212;ko05417;ko05418;ko05225;ko05200;ko05012;ko04141	Longevity regulating pathway - worm;Lipid and atherosclerosis;Fluid shear stress and atherosclerosis;Hepatocellular carcinoma;Pathways in cancer;Parkinson disease;Protein processing in endoplasmic reticulum
ko05165	Human papillomavirus infection	14	5.7377		jg13821	2	ko04520;ko04514	Adherens junction;Cell adhesion molecules
ko04024	cAMP signaling pathway	14	5.7377		jg5018	1	ko04310	Wnt signaling pathway
ko04514	Cell adhesion molecules	13	5.32787		jg34747	1	ko04146	Peroxisome
ko04723	Retrograde endocannabinoid signaling	13	5.32787		jg4701	2	ko04340;ko04341	Hedgehog signaling pathway;Hedgehog signaling pathway - fly
ko04151	PI3K-Akt signaling pathway	12	4.91803		jg707	1	ko04922	Glucagon signaling pathway
ko04724	Glutamatergic synapse	12	4.91803		jg23737	3	ko00790;ko04727;ko01240	Folate biosynthesis;GABAergic synapse;Biosynthesis of cofactors
ko05010	Alzheimer disease	12	4.91803		jg12601	13	ko05202;ko05022;ko04730;ko05017;ko05016;ko04724;ko04723;ko04728;ko04713;ko04024;ko04080;ko05031;ko05033	Transcriptional misregulation in cancer;Pathways of neurodegeneration - multiple diseases;Long-term depression;Spinocerebellar ataxia;Huntington disease;Glutamatergic synapse;Retrograde endocannabinoid signaling;Dopaminergic synapse;Circadian entrainment;cAMP signaling pathway;Neuroactive ligand-receptor interaction;Amphetamine addiction;Nicotine addiction
ko05132	Salmonella infection	12	4.91803		jg21430	1	ko04550	Signaling pathways regulating pluripotency of stem cells
ko04921	Oxytocin signaling pathway	12	4.91803		jg9844	3	ko05321;ko04658;ko04659	Inflammatory bowel disease;Th1 and Th2 cell differentiation;Th17 cell differentiation
ko04713	Circadian entrainment	11	4.5082		jg11879	41	ko04670;ko04540;ko04371;ko04015;ko04935;ko04934;ko04360;ko04921;ko04924;ko04923;ko04926;ko04928;ko05200;ko04113;ko04915;ko04914;ko04916;ko05142;ko05145;ko04971;ko04730;ko04611;ko05012;ko05133;ko04724;ko04723;ko04726;ko04725;ko04728;ko04727;ko04713;ko04261;ko04022;ko04024;ko05170;ko04071;ko05163;ko05030;ko04062;ko05032;ko05034	Leukocyte transendothelial migration;Gap junction;Apelin signaling pathway;Rap1 signaling pathway;Growth hormone synthesis, secretion and action;Cushing syndrome;Axon guidance;Oxytocin signaling pathway;Renin secretion;Regulation of lipolysis in adipocytes;Relaxin signaling pathway;Parathyroid hormone synthesis, secretion and action;Pathways in cancer;Meiosis - yeast;Estrogen signaling pathway;Pr…
ko05017	Spinocerebellar ataxia	11	4.5082		jg10548	1	ko05168	Herpes simplex virus 1 infection
ko05020	Prion disease	11	4.5082		jg7665	1	ko04310	Wnt signaling pathway
ko04014	Ras signaling pathway	11	4.5082		jg33649	1	ko04360	Axon guidance
ko05417	Lipid and atherosclerosis	11	4.5082		jg32316	1	ko04722	Neurotrophin signaling pathway
ko05166	Human T-cell leukemia virus 1 infection	10	4.09836		jg3887	9	ko04371;ko04933;ko04928;ko05203;ko04912;ko05020;ko05161;ko05166;ko04625	Apelin signaling pathway;AGE-RAGE signaling pathway in diabetic complications;Parathyroid hormone synthesis, secretion and action;Viral carcinogenesis;GnRH signaling pathway;Prion disease;Hepatitis B;Human T-cell leukemia virus 1 infection;C-type lectin receptor signaling pathway
ko04261	Adrenergic signaling in cardiomyocytes	10	4.09836		jg35823	1	ko05166	Human T-cell leukemia virus 1 infection
ko04728	Dopaminergic synapse	10	4.09836		jg9629	2	ko05205;ko04624	Proteoglycans in cancer;Toll and Imd signaling pathway
ko05012	Parkinson disease	10	4.09836		jg34611	21	ko04218;ko05417;ko04310;ko04660;ko04662;ko04370;ko04360;ko04921;ko05135;ko04380;ko04022;ko05235;ko04650;ko04658;ko04659;ko05170;ko05161;ko05163;ko05167;ko05166;ko04625	Cellular senescence;Lipid and atherosclerosis;Wnt signaling pathway;T cell receptor signaling pathway;B cell receptor signaling pathway;VEGF signaling pathway;Axon guidance;Oxytocin signaling pathway;Yersinia infection;Osteoclast differentiation;cGMP-PKG signaling pathway;PD-L1 expression and PD-1 checkpoint pathway in cancer;Natural killer cell mediated cytotoxicity;Th1 and Th2 cell differentiat…
ko04310	Wnt signaling pathway	10	4.09836		jg30379	3	ko00604;ko00603;ko00601	Glycosphingolipid biosynthesis - ganglio series;Glycosphingolipid biosynthesis - globo and isoglobo series;Glycosphingolipid biosynthesis - lacto and neolacto series
ko04550	Signaling pathways regulating pluripotency of stem cells	10	4.09836		jg11064	7	ko04929;ko04915;ko04727;ko04024;ko04080;ko05032;ko04742	GnRH secretion;Estrogen signaling pathway;GABAergic synapse;cAMP signaling pathway;Neuroactive ligand-receptor interaction;Morphine addiction;Taste transduction
ko04520	Adherens junction	9	3.68852		jg37254	2	ko04360;ko04514	Axon guidance;Cell adhesion molecules
ko05171	Coronavirus disease - COVID-19	9	3.68852		jg5272	5	ko04670;ko04810;ko05132;ko05131;ko04510	Leukocyte transendothelial migration;Regulation of actin cytoskeleton;Salmonella infection;Shigellosis;Focal adhesion
ko04080	Neuroactive ligand-receptor interaction	9	3.68852		jg15788	2	ko04724;ko04068	Glutamatergic synapse;FoxO signaling pathway
ko05170	Human immunodeficiency virus 1 infection	9	3.68852		jg3651	1	ko04721	Synaptic vesicle cycle
ko04144	Endocytosis	9	3.68852		jg2322	1	ko05010	Alzheimer disease
ko04020	Calcium signaling pathway	9	3.68852		jg968	2	ko05203;ko05165	Viral carcinogenesis;Human papillomavirus infection
ko04714	Thermogenesis	9	3.68852		jg10898	1	ko05202	Transcriptional misregulation in cancer
ko04727	GABAergic synapse	9	3.68852		jg2202	53	ko04210;ko04218;ko05417;ko04540;ko04371;ko04935;ko04934;ko04922;ko04921;ko04924;ko04925;ko04928;ko04927;ko04929;ko04114;ko05205;ko04911;ko04912;ko04915;ko04918;ko05020;ko05022;ko04971;ko04970;ko04730;ko04972;ko04611;ko05010;ko05131;ko05012;ko05014;ko05017;ko04720;ko05016;ko04724;ko04723;ko04726;ko04725;ko04728;ko04270;ko04713;ko04140;ko04020;ko04022;ko05170;ko04070;ko05163;ko05167;ko04750;ko04621…	Apoptosis;Cellular senescence;Lipid and atherosclerosis;Gap junction;Apelin signaling pathway;Growth hormone synthesis, secretion and action;Cushing syndrome;Glucagon signaling pathway;Oxytocin signaling pathway;Renin secretion;Aldosterone synthesis and secretion;Parathyroid hormone synthesis, secretion and action;Cortisol synthesis and secretion;GnRH secretion;Oocyte meiosis;Proteoglycans in can…
ko05131	Shigellosis	9	3.68852		jg29266	6	ko04110;ko05203;ko04114;ko04390;ko04151;ko05160	Cell cycle;Viral carcinogenesis;Oocyte meiosis;Hippo signaling pathway;PI3K-Akt signaling pathway;Hepatitis C
ko04928	Parathyroid hormone synthesis, secretion and action	9	3.68852		jg28299	1	ko04550	Signaling pathways regulating pluripotency of stem cells
ko04932	Non-alcoholic fatty liver disease	9	3.68852		jg6122	2	ko04724;ko04068	Glutamatergic synapse;FoxO signaling pathway
ko04810	Regulation of actin cytoskeleton	9	3.68852		jg32306	1	ko04976	Bile secretion
ko04371	Apelin signaling pathway	9	3.68852		jg25211	4	ko04931;ko04910;ko04520;ko04514	Insulin resistance;Insulin signaling pathway;Adherens junction;Cell adhesion molecules
ko05135	Yersinia infection	8	3.27869		jg33752	6	ko04217;ko04013;ko04380;ko04064;ko04622;ko04625	Necroptosis;MAPK signaling pathway - fly;Osteoclast differentiation;NF-kappa B signaling pathway;RIG-I-like receptor signaling pathway;C-type lectin receptor signaling pathway
ko05205	Proteoglycans in cancer	8	3.27869		jg19211	7	ko04216;ko04918;ko05022;ko00480;ko05014;ko05016;ko00590	Ferroptosis;Thyroid hormone synthesis;Pathways of neurodegeneration - multiple diseases;Glutathione metabolism;Amyotrophic lateral sclerosis;Huntington disease;Arachidonic acid metabolism
ko05206	MicroRNAs in cancer	8	3.27869		jg19212	7	ko04216;ko04918;ko05022;ko00480;ko05014;ko05016;ko00590	Ferroptosis;Thyroid hormone synthesis;Pathways of neurodegeneration - multiple diseases;Glutathione metabolism;Amyotrophic lateral sclerosis;Huntington disease;Arachidonic acid metabolism
ko04361	Axon regeneration	8	3.27869		jg36587	1	ko04120	Ubiquitin mediated proteolysis
ko04934	Cushing syndrome	8	3.27869		jg19213	11	ko04666;ko04011;ko04810;ko04139;ko00562;ko05135;ko05231;ko04144;ko04070;ko04072;ko04510	Fc gamma R-mediated phagocytosis;MAPK signaling pathway - yeast;Regulation of actin cytoskeleton;Mitophagy - yeast;Inositol phosphate metabolism;Yersinia infection;Choline metabolism in cancer;Endocytosis;Phosphatidylinositol signaling system;Phospholipase D signaling pathway;Focal adhesion
ko05415	Diabetic cardiomyopathy	8	3.27869		jg22507	2	ko05205;ko04624	Proteoglycans in cancer;Toll and Imd signaling pathway
ko04625	C-type lectin receptor signaling pathway	7	2.86885		jg21776	2	ko05416;ko03013	Viral myocarditis;RNA transport
ko05032	Morphine addiction	7	2.86885		jg16865	2	ko00515;ko00510	Mannose type O-glycan biosynthesis;N-Glycan biosynthesis
ko05167	Kaposi sarcoma-associated herpesvirus infection	7	2.86885		jg3764	1	ko04744	Phototransduction
ko05161	Hepatitis B	7	2.86885		jg10524	11	ko05415;ko00190;ko04932;ko05020;ko05022;ko05010;ko05012;ko05014;ko05016;ko04723;ko04714	Diabetic cardiomyopathy;Oxidative phosphorylation;Non-alcoholic fatty liver disease;Prion disease;Pathways of neurodegeneration - multiple diseases;Alzheimer disease;Parkinson disease;Amyotrophic lateral sclerosis;Huntington disease;Retrograde endocannabinoid signaling;Thermogenesis
ko04022	cGMP-PKG signaling pathway	7	2.86885		jg21098	1	ko00250	Alanine, aspartate and glutamate metabolism
ko04141	Protein processing in endoplasmic reticulum	7	2.86885		jg33748	2	ko04310;ko04390	Wnt signaling pathway;Hippo signaling pathway
ko04260	Cardiac muscle contraction	7	2.86885		jg27503	3	ko04391;ko04390;ko04392	Hippo signaling pathway - fly;Hippo signaling pathway;Hippo signaling pathway - multiple species
ko04390	Hippo signaling pathway	7	2.86885		jg32653	4	ko05223;ko04013;ko05200;ko05235	Non-small cell lung cancer;MAPK signaling pathway - fly;Pathways in cancer;PD-L1 expression and PD-1 checkpoint pathway in cancer
ko04722	Neurotrophin signaling pathway	7	2.86885		jg1522	45	ko04210;ko05417;ko05418;ko04660;ko04662;ko04668;ko04010;ko05224;ko04932;ko04935;ko05210;ko04921;ko04926;ko04928;ko05200;ko05323;ko01522;ko04915;ko04917;ko05140;ko05142;ko05130;ko05132;ko05133;ko05135;ko04725;ko04728;ko04713;ko04380;ko05231;ko05235;ko04024;ko04658;ko04657;ko04659;ko05170;ko05171;ko05161;ko05162;ko05167;ko05166;ko05031;ko05030;ko05034;ko04620	Apoptosis;Lipid and atherosclerosis;Fluid shear stress and atherosclerosis;T cell receptor signaling pathway;B cell receptor signaling pathway;TNF signaling pathway;MAPK signaling pathway;Breast cancer;Non-alcoholic fatty liver disease;Growth hormone synthesis, secretion and action;Colorectal cancer;Oxytocin signaling pathway;Relaxin signaling pathway;Parathyroid hormone synthesis, secretion and …
ko05130	Pathogenic Escherichia coli infection	7	2.86885		jg6779	3	ko00650;ko00072;ko00830	Butanoate metabolism;Synthesis and degradation of ketone bodies;Retinol metabolism
ko04730	Long-term depression	7	2.86885		jg28958	2	ko04010;ko04361	MAPK signaling pathway;Axon regeneration
ko00310	Lysine degradation	7	2.86885		jg27509	2	ko03022;ko05016	Basal transcription factors;Huntington disease
ko03010	Ribosome	7	2.86885		jg22738	1	ko04622	RIG-I-like receptor signaling pathway
ko04915	Estrogen signaling pathway	7	2.86885		jg22614	11	ko04210;ko04010;ko04014;ko05216;ko05200;ko05202;ko04722;ko04151;ko04020;ko05230;ko04750	Apoptosis;MAPK signaling pathway;Ras signaling pathway;Thyroid cancer;Pathways in cancer;Transcriptional misregulation in cancer;Neurotrophin signaling pathway;PI3K-Akt signaling pathway;Calcium signaling pathway;Central carbon metabolism in cancer;Inflammatory mediator regulation of TRP channels
ko05203	Viral carcinogenesis	7	2.86885		jg10078	1	ko04144	Endocytosis
ko04068	FoxO signaling pathway	6	2.45902		jg14678	2	ko04728;ko04742	Dopaminergic synapse;Taste transduction
ko05033	Nicotine addiction	6	2.45902		jg38007	13	ko00627;ko00982;ko00980;ko00071;ko05204;ko05206;ko04913;ko00232;ko00591;ko00590;ko00140;ko00380;ko00830	Aminobenzoate degradation;Drug metabolism - cytochrome P450;Metabolism of xenobiotics by cytochrome P450;Fatty acid degradation;Chemical carcinogenesis;MicroRNAs in cancer;Ovarian steroidogenesis;Caffeine metabolism;Linoleic acid metabolism;Arachidonic acid metabolism;Steroid hormone biosynthesis;Tryptophan metabolism;Retinol metabolism
ko04512	ECM-receptor interaction	6	2.45902		jg19326	1	ko04144	Endocytosis
ko05168	Herpes simplex virus 1 infection	6	2.45902		jg15401	2	ko04976;ko05231	Bile secretion;Choline metabolism in cancer
ko04659	Th17 cell differentiation	6	2.45902		jg29240	2	ko04141;ko05164	Protein processing in endoplasmic reticulum;Influenza A
ko04658	Th1 and Th2 cell differentiation	6	2.45902		jg10515	1	ko04360	Axon guidance
ko04530	Tight junction	6	2.45902		jg742	4	ko04011;ko04391;ko04390;ko04392	MAPK signaling pathway - yeast;Hippo signaling pathway - fly;Hippo signaling pathway;Hippo signaling pathway - multiple species
ko05231	Choline metabolism in cancer	6	2.45902		jg22295	13	ko04330;ko04320;ko05224;ko04361;ko05200;ko05206;ko01522;ko04919;ko05020;ko04391;ko04390;ko04658;ko05165	Notch signaling pathway;Dorso-ventral axis formation;Breast cancer;Axon regeneration;Pathways in cancer;MicroRNAs in cancer;Endocrine resistance;Thyroid hormone signaling pathway;Prion disease;Hippo signaling pathway - fly;Hippo signaling pathway;Th1 and Th2 cell differentiation;Human papillomavirus infection
ko04725	Cholinergic synapse	6	2.45902		jg3933	2	ko05206;ko00270	MicroRNAs in cancer;Cysteine and methionine metabolism
ko04726	Serotonergic synapse	6	2.45902		jg20547	9	ko00760;ko04666;ko04371;ko04370;ko04020;ko00600;ko04072;ko04071;ko05152	Nicotinate and nicotinamide metabolism;Fc gamma R-mediated phagocytosis;Apelin signaling pathway;VEGF signaling pathway;Calcium signaling pathway;Sphingolipid metabolism;Phospholipase D signaling pathway;Sphingolipid signaling pathway;Tuberculosis
ko05145	Toxoplasmosis	6	2.45902		jg12245	13	ko05410;ko05412;ko05414;ko05222;ko04810;ko05200;ko05145;ko04151;ko04640;ko05165;ko04510;ko04512;ko04514	Hypertrophic cardiomyopathy;Arrhythmogenic right ventricular cardiomyopathy;Dilated cardiomyopathy;Small cell lung cancer;Regulation of actin cytoskeleton;Pathways in cancer;Toxoplasmosis;PI3K-Akt signaling pathway;Hematopoietic cell lineage;Human papillomavirus infection;Focal adhesion;ECM-receptor interaction;Cell adhesion molecules
ko04935	Growth hormone synthesis, secretion and action	6	2.45902		jg20787	2	ko04144;ko04068	Endocytosis;FoxO signaling pathway
ko04015	Rap1 signaling pathway	6	2.45902		jg7182	2	ko04360;ko04514	Axon guidance;Cell adhesion molecules
ko04013	MAPK signaling pathway - fly	6	2.45902		jg20664	1	ko03008	Ribosome biogenesis in eukaryotes
ko04666	Fc gamma R-mediated phagocytosis	6	2.45902		jg14786	18	ko00400;ko05417;ko00980;ko00330;ko05204;ko04913;ko00360;ko00250;ko00220;ko00350;ko00600;ko00960;ko00140;ko00380;ko00710;ko00830;ko00950;ko00270	Phenylalanine, tyrosine and tryptophan biosynthesis;Lipid and atherosclerosis;Metabolism of xenobiotics by cytochrome P450;Arginine and proline metabolism;Chemical carcinogenesis;Ovarian steroidogenesis;Phenylalanine metabolism;Alanine, aspartate and glutamate metabolism;Arginine biosynthesis;Tyrosine metabolism;Sphingolipid metabolism;Tropane, piperidine and pyridine alkaloid biosynthesis;Steroi…
ko05418	Fluid shear stress and atherosclerosis	6	2.45902		jg4477	17	ko05410;ko05412;ko05415;ko05414;ko04371;ko04921;ko04911;ko05020;ko05022;ko04730;ko04972;ko05017;ko04713;ko04261;ko04260;ko04020;ko04024	Hypertrophic cardiomyopathy;Arrhythmogenic right ventricular cardiomyopathy;Diabetic cardiomyopathy;Dilated cardiomyopathy;Apelin signaling pathway;Oxytocin signaling pathway;Insulin secretion;Prion disease;Pathways of neurodegeneration - multiple diseases;Long-term depression;Pancreatic secretion;Spinocerebellar ataxia;Circadian entrainment;Adrenergic signaling in cardiomyocytes;Cardiac muscle c…
ko04210	Apoptosis	6	2.45902		jg20541	2	ko00565;ko00600	Ether lipid metabolism;Sphingolipid metabolism
ko04062	Chemokine signaling pathway	5	2.04918		jg518	2	ko04114;ko04914	Oocyte meiosis;Progesterone-mediated oocyte maturation
ko05152	Tuberculosis	5	2.04918		jg7502	2	ko05203;ko05165	Viral carcinogenesis;Human papillomavirus infection
ko05163	Human cytomegalovirus infection	5	2.04918		jg28381	1	ko04014	Ras signaling pathway
ko04071	Sphingolipid signaling pathway	5	2.04918		jg10606	6	ko04723;ko04726;ko04727;ko04080;ko05033;ko05032	Retrograde endocannabinoid signaling;Serotonergic synapse;GABAergic synapse;Neuroactive ligand-receptor interaction;Nicotine addiction;Morphine addiction
ko04140	Autophagy - animal	5	2.04918		jg2999	14	ko04550;ko04310;ko05224;ko05226;ko05225;ko04934;ko05210;ko05213;ko05217;ko05200;ko05022;ko05010;ko04390;ko05165	Signaling pathways regulating pluripotency of stem cells;Wnt signaling pathway;Breast cancer;Gastric cancer;Hepatocellular carcinoma;Cushing syndrome;Colorectal cancer;Endometrial cancer;Basal cell carcinoma;Pathways in cancer;Pathways of neurodegeneration - multiple diseases;Alzheimer disease;Hippo signaling pathway;Human papillomavirus infection
ko04380	Osteoclast differentiation	5	2.04918		jg31542	6	ko04723;ko04726;ko04727;ko04080;ko05033;ko05032	Retrograde endocannabinoid signaling;Serotonergic synapse;GABAergic synapse;Neuroactive ligand-receptor interaction;Nicotine addiction;Morphine addiction
ko04721	Synaptic vesicle cycle	5	2.04918		jg32078	3	ko05215;ko05202;ko05206	Prostate cancer;Transcriptional misregulation in cancer;MicroRNAs in cancer
ko04974	Protein digestion and absorption	5	2.04918		jg34497	5	ko04810;ko04921;ko05205;ko04270;ko04510	Regulation of actin cytoskeleton;Oxytocin signaling pathway;Proteoglycans in cancer;Vascular smooth muscle contraction;Focal adhesion
ko04611	Platelet activation	5	2.04918		jg19664	5	ko05022;ko05132;ko05014;ko04962;ko05016	Pathways of neurodegeneration - multiple diseases;Salmonella infection;Amyotrophic lateral sclerosis;Vasopressin-regulated water reabsorption;Huntington disease
ko04972	Pancreatic secretion	5	2.04918		jg16390	3	ko05221;ko05200;ko05202	Acute myeloid leukemia;Pathways in cancer;Transcriptional misregulation in cancer
ko05142	Chagas disease	5	2.04918		jg36553	3	ko00230;ko04740;ko04744	Purine metabolism;Olfactory transduction;Phototransduction
ko04910	Insulin signaling pathway	5	2.04918		jg20529	9	ko04666;ko05100;ko04810;ko05130;ko05132;ko05131;ko05135;ko05231;ko04520	Fc gamma R-mediated phagocytosis;Bacterial invasion of epithelial cells;Regulation of actin cytoskeleton;Pathogenic Escherichia coli infection;Salmonella infection;Shigellosis;Yersinia infection;Choline metabolism in cancer;Adherens junction
ko01522	Endocrine resistance	5	2.04918		jg20779	1	ko04724	Glutamatergic synapse
ko01521	EGFR tyrosine kinase inhibitor resistance	5	2.04918		jg15982	1	ko04514	Cell adhesion molecules
ko04925	Aldosterone synthesis and secretion	5	2.04918		jg20778	1	ko04724	Glutamatergic synapse
ko04926	Relaxin signaling pathway	5	2.04918		jg19425	1	ko04261	Adrenergic signaling in cardiomyocytes
ko05210	Colorectal cancer	5	2.04918		jg26190	10	ko04921;ko04929;ko04915;ko04724;ko04723;ko04726;ko04725;ko04728;ko04713;ko05032	Oxytocin signaling pathway;GnRH secretion;Estrogen signaling pathway;Glutamatergic synapse;Retrograde endocannabinoid signaling;Serotonergic synapse;Cholinergic synapse;Dopaminergic synapse;Circadian entrainment;Morphine addiction
ko04933	AGE-RAGE signaling pathway in diabetic complications	5	2.04918		jg20774	2	ko04928;ko04621	Parathyroid hormone synthesis, secretion and action;NOD-like receptor signaling pathway
ko05225	Hepatocellular carcinoma	5	2.04918		jg8061	3	ko01040;ko00062;ko00061	Biosynthesis of unsaturated fatty acids;Fatty acid elongation;Fatty acid biosynthesis
ko05224	Breast cancer	5	2.04918		jg6689	1	ko05017	Spinocerebellar ataxia
ko00190	Oxidative phosphorylation	5	2.04918		jg26192	6	ko04010;ko04934;ko04925;ko04928;ko04927;ko04151	MAPK signaling pathway;Cushing syndrome;Aldosterone synthesis and secretion;Parathyroid hormone synthesis, secretion and action;Cortisol synthesis and secretion;PI3K-Akt signaling pathway
ko04660	T cell receptor signaling pathway	5	2.04918		jg11940	13	ko05202;ko05022;ko04730;ko05017;ko05016;ko04724;ko04723;ko04728;ko04713;ko04024;ko04080;ko05031;ko05033	Transcriptional misregulation in cancer;Pathways of neurodegeneration - multiple diseases;Long-term depression;Spinocerebellar ataxia;Huntington disease;Glutamatergic synapse;Retrograde endocannabinoid signaling;Dopaminergic synapse;Circadian entrainment;cAMP signaling pathway;Neuroactive ligand-receptor interaction;Amphetamine addiction;Nicotine addiction
ko05414	Dilated cardiomyopathy	5	2.04918		jg27162	1	ko04130	SNARE interactions in vesicular transport
ko05412	Arrhythmogenic right ventricular cardiomyopathy	5	2.04918		jg29101	1	ko04530	Tight junction
ko05410	Hypertrophic cardiomyopathy	5	2.04918		jg26074	2	ko03013;ko03015	RNA transport;mRNA surveillance pathway
ko04621	NOD-like receptor signaling pathway	4	1.63934		jg26189	2	ko00514;ko00512	Other types of O-glycan biosynthesis;Mucin type O-glycan biosynthesis
ko05034	Alcoholism	4	1.63934		jg29337	15	ko04550;ko04310;ko05224;ko05226;ko05225;ko04934;ko05217;ko05200;ko05205;ko04916;ko05022;ko05010;ko04390;ko04150;ko05165	Signaling pathways regulating pluripotency of stem cells;Wnt signaling pathway;Breast cancer;Gastric cancer;Hepatocellular carcinoma;Cushing syndrome;Basal cell carcinoma;Pathways in cancer;Proteoglycans in cancer;Melanogenesis;Pathways of neurodegeneration - multiple diseases;Alzheimer disease;Hippo signaling pathway;mTOR signaling pathway;Human papillomavirus infection
ko04066	HIF-1 signaling pathway	4	1.63934		jg1896	2	ko04360;ko04361	Axon guidance;Axon regeneration
ko05030	Cocaine addiction	4	1.63934		jg39360	1	ko05202	Transcriptional misregulation in cancer
ko05031	Amphetamine addiction	4	1.63934		jg39243	1	ko00970	Aminoacyl-tRNA biosynthesis
ko05169	Epstein-Barr virus infection	4	1.63934		jg12340	5	ko04974;ko05014;ko05016;ko04721;ko04724	Protein digestion and absorption;Amyotrophic lateral sclerosis;Huntington disease;Synaptic vesicle cycle;Glutamatergic synapse
ko03420	Nucleotide excision repair	4	1.63934		jg37067	2	ko01524;ko03420	Platinum drug resistance;Nucleotide excision repair
ko05162	Measles	4	1.63934		jg19419	1	ko00230	Purine metabolism
ko04070	Phosphatidylinositol signaling system	4	1.63934		jg12462	2	ko02026;ko00270	Biofilm formation - Escherichia coli;Cysteine and methionine metabolism
ko00590	Arachidonic acid metabolism	4	1.63934		jg12101	98	ko04210;ko04212;ko04211;ko04213;ko04218;ko05415;ko05417;ko05418;ko04550;ko04660;ko04662;ko04664;ko04666;ko04668;ko04371;ko04370;ko04010;ko05220;ko04012;ko05222;ko05221;ko04014;ko05224;ko05223;ko05226;ko04015;ko05225;ko04931;ko04933;ko04932;ko04935;ko05211;ko05210;ko05213;ko05212;ko05215;ko05214;ko04920;ko04922;ko05218;ko04923;ko04926;ko04929;ko05200;ko05205;ko01521;ko01522;ko04910;ko01524;ko04915…	Apoptosis;Longevity regulating pathway - worm;Longevity regulating pathway;Longevity regulating pathway - multiple species;Cellular senescence;Diabetic cardiomyopathy;Lipid and atherosclerosis;Fluid shear stress and atherosclerosis;Signaling pathways regulating pluripotency of stem cells;T cell receptor signaling pathway;B cell receptor signaling pathway;Fc epsilon RI signaling pathway;Fc gamma R…
ko00230	Purine metabolism	4	1.63934		jg13318	4	ko04668;ko04932;ko04120;ko04144	TNF signaling pathway;Non-alcoholic fatty liver disease;Ubiquitin mediated proteolysis;Endocytosis
ko05235	PD-L1 expression and PD-1 checkpoint pathway in cancer	4	1.63934		jg13799	8	ko04137;ko04120;ko03010;ko05022;ko05131;ko05012;ko05171;ko05167	Mitophagy - animal;Ubiquitin mediated proteolysis;Ribosome;Pathways of neurodegeneration - multiple diseases;Shigellosis;Parkinson disease;Coronavirus disease - COVID-19;Kaposi sarcoma-associated herpesvirus infection
ko05230	Central carbon metabolism in cancer	4	1.63934		jg12108	4	ko03008;ko04010;ko04014;ko04510	Ribosome biogenesis in eukaryotes;MAPK signaling pathway;Ras signaling pathway;Focal adhesion
ko04950	Maturity onset diabetes of the young	4	1.63934		jg1421	2	ko04550;ko04950	Signaling pathways regulating pluripotency of stem cells;Maturity onset diabetes of the young
ko04391	Hippo signaling pathway - fly	4	1.63934		jg33948	4	ko05321;ko05017;ko04710;ko04659	Inflammatory bowel disease;Spinocerebellar ataxia;Circadian rhythm;Th17 cell differentiation
ko04971	Gastric acid secretion	4	1.63934		jg27026	2	ko04360;ko04361	Axon guidance;Axon regeneration
ko04918	Thyroid hormone synthesis	4	1.63934		jg33947	1	ko04514	Cell adhesion molecules
ko04919	Thyroid hormone signaling pathway	4	1.63934		jg27145	1	ko04714	Thermogenesis
ko04914	Progesterone-mediated oocyte maturation	4	1.63934		jg33269	9	ko04925;ko04970;ko04972;ko04978;ko04961;ko04261;ko04020;ko04022;ko04024	Aldosterone synthesis and secretion;Salivary secretion;Pancreatic secretion;Mineral absorption;Endocrine and other factor-regulated calcium reabsorption;Adrenergic signaling in cardiomyocytes;Calcium signaling pathway;cGMP-PKG signaling pathway;cAMP signaling pathway
ko01524	Platinum drug resistance	4	1.63934		jg24314	4	ko04212;ko01040;ko04152;ko03320	Longevity regulating pathway - worm;Biosynthesis of unsaturated fatty acids;AMPK signaling pathway;PPAR signaling pathway
ko04929	GnRH secretion	4	1.63934		jg25646	2	ko04360;ko04514	Axon guidance;Cell adhesion molecules
ko04923	Regulation of lipolysis in adipocytes	4	1.63934		jg18672	11	ko05415;ko00190;ko04932;ko05020;ko05022;ko05010;ko05012;ko05014;ko05016;ko04723;ko04714	Diabetic cardiomyopathy;Oxidative phosphorylation;Non-alcoholic fatty liver disease;Prion disease;Pathways of neurodegeneration - multiple diseases;Alzheimer disease;Parkinson disease;Amyotrophic lateral sclerosis;Huntington disease;Retrograde endocannabinoid signaling;Thermogenesis
ko04922	Glucagon signaling pathway	4	1.63934		jg35444	3	ko04016;ko01524;ko04978	MAPK signaling pathway - plant;Platinum drug resistance;Mineral absorption
ko05215	Prostate cancer	4	1.63934		jg37993	2	ko03010;ko05171	Ribosome;Coronavirus disease - COVID-19
ko05211	Renal cell carcinoma	4	1.63934		jg11484	2	ko00564;ko00561	Glycerophospholipid metabolism;Glycerolipid metabolism
ko04120	Ubiquitin mediated proteolysis	4	1.63934		jg7031	50	ko04210;ko04215;ko04217;ko05417;ko05418;ko05220;ko05222;ko04014;ko04137;ko05226;ko05225;ko04933;ko05210;ko05212;ko05215;ko04928;ko05200;ko05202;ko04115;ko05206;ko01521;ko01522;ko01524;ko04915;ko04340;ko05022;ko05145;ko05132;ko05131;ko05012;ko05014;ko04722;ko04725;ko04151;ko04140;ko04261;ko04141;ko05170;ko05161;ko04071;ko05162;ko05166;ko05169;ko04630;ko05168;ko04510;ko05152;ko04064;ko04066;ko04621	Apoptosis;Apoptosis - multiple species;Necroptosis;Lipid and atherosclerosis;Fluid shear stress and atherosclerosis;Chronic myeloid leukemia;Small cell lung cancer;Ras signaling pathway;Mitophagy - animal;Gastric cancer;Hepatocellular carcinoma;AGE-RAGE signaling pathway in diabetic complications;Colorectal cancer;Pancreatic cancer;Prostate cancer;Parathyroid hormone synthesis, secretion and acti…
ko04931	Insulin resistance	4	1.63934		jg38962	4	ko05322;ko05203;ko04613;ko05034	Systemic lupus erythematosus;Viral carcinogenesis;Neutrophil extracellular trap formation;Alcoholism
ko05226	Gastric cancer	4	1.63934		jg11485	1	ko04722	Neurotrophin signaling pathway
ko05221	Acute myeloid leukemia	4	1.63934		jg11367	26	ko04330;ko04310;ko04935;ko05211;ko05215;ko04922;ko04350;ko05200;ko04110;ko05203;ko05206;ko04916;ko04919;ko04720;ko05016;ko04024;ko04520;ko05161;ko05165;ko05164;ko05167;ko05166;ko04630;ko05152;ko04066;ko04068	Notch signaling pathway;Wnt signaling pathway;Growth hormone synthesis, secretion and action;Renal cell carcinoma;Prostate cancer;Glucagon signaling pathway;TGF-beta signaling pathway;Pathways in cancer;Cell cycle;Viral carcinogenesis;MicroRNAs in cancer;Melanogenesis;Thyroid hormone signaling pathway;Long-term potentiation;Huntington disease;cAMP signaling pathway;Adherens junction;Hepatitis B;H…
ko05100	Bacterial invasion of epithelial cells	4	1.63934		jg6744	1	ko00534	Glycosaminoglycan biosynthesis - heparan sulfate / heparin
ko05222	Small cell lung cancer	4	1.63934		jg20076	7	ko05410;ko05412;ko05414;ko04010;ko04921;ko04261;ko04260	Hypertrophic cardiomyopathy;Arrhythmogenic right ventricular cardiomyopathy;Dilated cardiomyopathy;MAPK signaling pathway;Oxytocin signaling pathway;Adrenergic signaling in cardiomyocytes;Cardiac muscle contraction
ko04012	ErbB signaling pathway	4	1.63934		jg26174	5	ko04010;ko05220;ko05200;ko00310;ko04714	MAPK signaling pathway;Chronic myeloid leukemia;Pathways in cancer;Lysine degradation;Thermogenesis
ko05220	Chronic myeloid leukemia	4	1.63934		jg26173	5	ko04010;ko05220;ko05200;ko00310;ko04714	MAPK signaling pathway;Chronic myeloid leukemia;Pathways in cancer;Lysine degradation;Thermogenesis
ko04668	TNF signaling pathway	4	1.63934		jg28233	1	ko03040	Spliceosome
ko04218	Cellular senescence	4	1.63934		jg22494	11	ko05415;ko04933;ko04926;ko05205;ko05146;ko04611;ko04974;ko04151;ko05165;ko04510;ko04512	Diabetic cardiomyopathy;AGE-RAGE signaling pathway in diabetic complications;Relaxin signaling pathway;Proteoglycans in cancer;Amoebiasis;Platelet activation;Protein digestion and absorption;PI3K-Akt signaling pathway;Human papillomavirus infection;Focal adhesion;ECM-receptor interaction
ko04212	Longevity regulating pathway - worm	4	1.63934		jg30669	2	ko04721;ko04727	Synaptic vesicle cycle;GABAergic synapse
ko00270	Cysteine and methionine metabolism	3	1.22951		jg27376	5	ko05221;ko05202;ko04711;ko04710;ko04713	Acute myeloid leukemia;Transcriptional misregulation in cancer;Circadian rhythm - fly;Circadian rhythm;Circadian entrainment
ko04624	Toll and Imd signaling pathway	3	1.22951		jg27134	7	ko05410;ko05412;ko05414;ko04010;ko04921;ko04261;ko04260	Hypertrophic cardiomyopathy;Arrhythmogenic right ventricular cardiomyopathy;Dilated cardiomyopathy;MAPK signaling pathway;Oxytocin signaling pathway;Adrenergic signaling in cardiomyocytes;Cardiac muscle contraction
ko04622	RIG-I-like receptor signaling pathway	3	1.22951		jg26600	2	ko00190;ko04714	Oxidative phosphorylation;Thermogenesis
ko04744	Phototransduction	3	1.22951		jg28106	1	ko04713	Circadian entrainment
ko00830	Retinol metabolism	3	1.22951		jg27138	7	ko05410;ko05412;ko05414;ko04010;ko04921;ko04261;ko04260	Hypertrophic cardiomyopathy;Arrhythmogenic right ventricular cardiomyopathy;Dilated cardiomyopathy;MAPK signaling pathway;Oxytocin signaling pathway;Adrenergic signaling in cardiomyocytes;Cardiac muscle contraction
ko04620	Toll-like receptor signaling pathway	3	1.22951		jg17693	1	ko05132	Salmonella infection
ko04742	Taste transduction	3	1.22951		jg33255	2	ko05100;ko05131	Bacterial invasion of epithelial cells;Shigellosis
ko04750	Inflammatory mediator regulation of TRP channels	3	1.22951		jg38053	9	ko04014;ko00565;ko00564;ko04972;ko04975;ko04270;ko00592;ko00591;ko00590	Ras signaling pathway;Ether lipid metabolism;Glycerophospholipid metabolism;Pancreatic secretion;Fat digestion and absorption;Vascular smooth muscle contraction;alpha-Linolenic acid metabolism;Linoleic acid metabolism;Arachidonic acid metabolism
ko04630	JAK-STAT signaling pathway	3	1.22951		jg38055	2	ko05202;ko00310	Transcriptional misregulation in cancer;Lysine degradation
ko05164	Influenza A	3	1.22951		jg27939	11	ko05415;ko00190;ko04932;ko05020;ko05022;ko05010;ko05012;ko05014;ko05016;ko04723;ko04714	Diabetic cardiomyopathy;Oxidative phosphorylation;Non-alcoholic fatty liver disease;Prion disease;Pathways of neurodegeneration - multiple diseases;Alzheimer disease;Parkinson disease;Amyotrophic lateral sclerosis;Huntington disease;Retrograde endocannabinoid signaling;Thermogenesis
ko05160	Hepatitis C	3	1.22951		jg6296	1	ko04512	ECM-receptor interaction
ko04072	Phospholipase D signaling pathway	3	1.22951		jg7143	1	ko04080	Neuroactive ligand-receptor interaction
ko00600	Sphingolipid metabolism	3	1.22951		jg312	3	ko04012;ko01521;ko05014	ErbB signaling pathway;EGFR tyrosine kinase inhibitor resistance;Amyotrophic lateral sclerosis
ko03320	PPAR signaling pathway	3	1.22951		jg10266	1	ko04310	Wnt signaling pathway
ko04145	Phagosome	3	1.22951		jg18788	3	ko03450;ko03010;ko05171	Non-homologous end-joining;Ribosome;Coronavirus disease - COVID-19
ko04710	Circadian rhythm	3	1.22951		jg27253	5	ko05017;ko04151;ko05165;ko04510;ko04512	Spinocerebellar ataxia;PI3K-Akt signaling pathway;Human papillomavirus infection;Focal adhesion;ECM-receptor interaction
ko05120	Epithelial cell signaling in Helicobacter pylori infection	3	1.22951		jg3924	2	ko04934;ko00310	Cushing syndrome;Lysine degradation
ko04152	AMPK signaling pathway	3	1.22951		jg23560	4	ko04015;ko04151;ko04530;ko05165	Rap1 signaling pathway;PI3K-Akt signaling pathway;Tight junction;Human papillomavirus infection
ko04392	Hippo signaling pathway - multiple species	3	1.22951		jg6519	1	ko04310	Wnt signaling pathway
ko04150	mTOR signaling pathway	3	1.22951		jg27129	2	ko03010;ko05171	Ribosome;Coronavirus disease - COVID-19
ko04270	Vascular smooth muscle contraction	3	1.22951		jg36999	2	ko04550;ko04950	Signaling pathways regulating pluripotency of stem cells;Maturity onset diabetes of the young
ko00250	Alanine, aspartate and glutamate metabolism	3	1.22951		jg6758	6	ko04010;ko04014;ko04722;ko04151;ko04020;ko05034	MAPK signaling pathway;Ras signaling pathway;Neurotrophin signaling pathway;PI3K-Akt signaling pathway;Calcium signaling pathway;Alcoholism
ko04962	Vasopressin-regulated water reabsorption	3	1.22951		jg24658	5	ko05022;ko05132;ko05014;ko04962;ko05016	Pathways of neurodegeneration - multiple diseases;Salmonella infection;Amyotrophic lateral sclerosis;Vasopressin-regulated water reabsorption;Huntington disease
ko04720	Long-term potentiation	3	1.22951		jg18530	1	ko00310	Lysine degradation
ko05133	Pertussis	3	1.22951		jg39279	1	ko04974	Protein digestion and absorption
ko04978	Mineral absorption	3	1.22951		jg16596	9	ko05142;ko04612;ko04141;ko04145;ko05170;ko05163;ko05166;ko05169;ko05168	Chagas disease;Antigen processing and presentation;Protein processing in endoplasmic reticulum;Phagosome;Human immunodeficiency virus 1 infection;Human cytomegalovirus infection;Human T-cell leukemia virus 1 infection;Epstein-Barr virus infection;Herpes simplex virus 1 infection
ko04613	Neutrophil extracellular trap formation	3	1.22951		jg22118	2	ko03020;ko05016	RNA polymerase;Huntington disease
ko04976	Bile secretion	3	1.22951		jg38623	1	ko04721	Synaptic vesicle cycle
ko04970	Salivary secretion	3	1.22951		jg12797	1	ko00230	Purine metabolism
ko03013	RNA transport	3	1.22951		jg10256	1	ko04144	Endocytosis
ko04341	Hedgehog signaling pathway - fly	3	1.22951		jg1078	6	ko00983;ko05221;ko05202;ko05310;ko04613;ko04145	Drug metabolism - other enzymes;Acute myeloid leukemia;Transcriptional misregulation in cancer;Asthma;Neutrophil extracellular trap formation;Phagosome
ko04340	Hedgehog signaling pathway	3	1.22951		jg26275	1	ko04550	Signaling pathways regulating pluripotency of stem cells
ko04916	Melanogenesis	3	1.22951		jg25185	2	ko04360;ko04361	Axon guidance;Axon regeneration
ko04917	Prolactin signaling pathway	3	1.22951		jg26266	2	ko05022;ko05014	Pathways of neurodegeneration - multiple diseases;Amyotrophic lateral sclerosis
ko04912	GnRH signaling pathway	3	1.22951		jg30526	23	ko04660;ko04666;ko04010;ko04012;ko04011;ko04014;ko04810;ko04360;ko05211;ko05205;ko01523;ko00790;ko05130;ko05132;ko04392;ko05120;ko04024;ko04650;ko05170;ko01240;ko04510;ko04062;ko04625	T cell receptor signaling pathway;Fc gamma R-mediated phagocytosis;MAPK signaling pathway;ErbB signaling pathway;MAPK signaling pathway - yeast;Ras signaling pathway;Regulation of actin cytoskeleton;Axon guidance;Renal cell carcinoma;Proteoglycans in cancer;Antifolate resistance;Folate biosynthesis;Pathogenic Escherichia coli infection;Salmonella infection;Hippo signaling pathway - multiple speci…
ko04911	Insulin secretion	3	1.22951		jg29412	8	ko05418;ko04371;ko04010;ko04013;ko04921;ko04928;ko05202;ko04022	Fluid shear stress and atherosclerosis;Apelin signaling pathway;MAPK signaling pathway;MAPK signaling pathway - fly;Oxytocin signaling pathway;Parathyroid hormone synthesis, secretion and action;Transcriptional misregulation in cancer;cGMP-PKG signaling pathway
ko04114	Oocyte meiosis	3	1.22951		jg23675	1	ko04360	Axon guidance
ko05321	Inflammatory bowel disease	3	1.22951		jg27359	3	ko05100;ko04360;ko05132	Bacterial invasion of epithelial cells;Axon guidance;Salmonella infection
ko05212	Pancreatic cancer	3	1.22951		jg31176	1	ko00230	Purine metabolism
ko00562	Inositol phosphate metabolism	3	1.22951		jg24648	1	ko04015	Rap1 signaling pathway
ko04137	Mitophagy - animal	3	1.22951		jg39286	1	ko00020	Citrate cycle (TCA cycle)
ko04011	MAPK signaling pathway - yeast	3	1.22951		jg17430	3	ko04010;ko04014;ko01521	MAPK signaling pathway;Ras signaling pathway;EGFR tyrosine kinase inhibitor resistance
ko04370	VEGF signaling pathway	3	1.22951		jg8495	16	ko05202;ko05022;ko04730;ko05014;ko05017;ko04720;ko05016;ko04724;ko04723;ko04728;ko04713;ko04024;ko04080;ko05031;ko05030;ko05033	Transcriptional misregulation in cancer;Pathways of neurodegeneration - multiple diseases;Long-term depression;Amyotrophic lateral sclerosis;Spinocerebellar ataxia;Long-term potentiation;Huntington disease;Glutamatergic synapse;Retrograde endocannabinoid signaling;Dopaminergic synapse;Circadian entrainment;cAMP signaling pathway;Neuroactive ligand-receptor interaction;Amphetamine addiction;Cocain…
ko04662	B cell receptor signaling pathway	3	1.22951		jg12786	1	ko03018	RNA degradation
ko04540	Gap junction	3	1.22951		jg15930	1	ko04360	Axon guidance
ko01040	Biosynthesis of unsaturated fatty acids	3	1.22951		jg38877	9	ko02020;ko05206;ko04964;ko04724;ko04727;ko00250;ko00220;ko05230;ko00471	Two-component system;MicroRNAs in cancer;Proximal tubule bicarbonate reclamation;Glutamatergic synapse;GABAergic synapse;Alanine, aspartate and glutamate metabolism;Arginine biosynthesis;Central carbon metabolism in cancer;D-Glutamine and D-glutamate metabolism
ko04670	Leukocyte transendothelial migration	3	1.22951		jg11336	2	ko04721;ko04727	Synaptic vesicle cycle;GABAergic synapse
ko04217	Necroptosis	3	1.22951		jg6876	2	ko03010;ko05171	Ribosome;Coronavirus disease - COVID-19
ko04216	Ferroptosis	3	1.22951		jg14845	2	ko03022;ko03420	Basal transcription factors;Nucleotide excision repair
ko04064	NF-kappa B signaling pathway	2	0.819672		jg3367	6	ko04540;ko05130;ko05120;ko05110;ko04530;ko04520	Gap junction;Pathogenic Escherichia coli infection;Epithelial cell signaling in Helicobacter pylori infection;Vibrio cholerae infection;Tight junction;Adherens junction
ko00380	Tryptophan metabolism	2	0.819672		jg6633	77	ko04210;ko04212;ko04214;ko04215;ko04217;ko05415;ko05417;ko05418;ko04310;ko04660;ko04664;ko04668;ko04010;ko04012;ko04014;ko04013;ko04137;ko04931;ko04930;ko04933;ko04932;ko04935;ko04361;ko05210;ko05212;ko04920;ko04926;ko05200;ko01522;ko04910;ko04912;ko04914;ko04917;ko05020;ko05022;ko05142;ko05145;ko05130;ko05132;ko05010;ko05131;ko05012;ko05133;ko05135;ko05017;ko05016;ko04722;ko04723;ko04728;ko04391…	Apoptosis;Longevity regulating pathway - worm;Apoptosis - fly;Apoptosis - multiple species;Necroptosis;Diabetic cardiomyopathy;Lipid and atherosclerosis;Fluid shear stress and atherosclerosis;Wnt signaling pathway;T cell receptor signaling pathway;Fc epsilon RI signaling pathway;TNF signaling pathway;MAPK signaling pathway;ErbB signaling pathway;Ras signaling pathway;MAPK signaling pathway - fly;…
ko00140	Steroid hormone biosynthesis	2	0.819672		jg10802	2	ko05132;ko04962	Salmonella infection;Vasopressin-regulated water reabsorption
ko01240	Biosynthesis of cofactors	2	0.819672		jg4759	1	ko04080	Neuroactive ligand-receptor interaction
ko04640	Hematopoietic cell lineage	2	0.819672		jg14709	2	ko04360;ko04514	Axon guidance;Cell adhesion molecules
ko04657	IL-17 signaling pathway	2	0.819672		jg28436	2	ko04810;ko05135	Regulation of actin cytoskeleton;Yersinia infection
ko04650	Natural killer cell mediated cytotoxicity	2	0.819672		jg23422	11	ko05415;ko00190;ko04932;ko05020;ko05022;ko05010;ko05012;ko05014;ko05016;ko04714;ko04260	Diabetic cardiomyopathy;Oxidative phosphorylation;Non-alcoholic fatty liver disease;Prion disease;Pathways of neurodegeneration - multiple diseases;Alzheimer disease;Parkinson disease;Amyotrophic lateral sclerosis;Huntington disease;Thermogenesis;Cardiac muscle contraction
ko00591	Linoleic acid metabolism	2	0.819672		jg33589	7	ko04218;ko04320;ko04014;ko04013;ko05211;ko05200;ko05166	Cellular senescence;Dorso-ventral axis formation;Ras signaling pathway;MAPK signaling pathway - fly;Renal cell carcinoma;Pathways in cancer;Human T-cell leukemia virus 1 infection
ko00220	Arginine biosynthesis	2	0.819672		jg1808	3	ko03040;ko03013;ko03015	Spliceosome;RNA transport;mRNA surveillance pathway
ko04964	Proximal tubule bicarbonate reclamation	2	0.819672		jg18870	1	ko04015	Rap1 signaling pathway
ko04961	Endocrine and other factor-regulated calcium reabsorption	2	0.819672		jg15120	6	ko04723;ko04726;ko04727;ko04080;ko05033;ko05032	Retrograde endocannabinoid signaling;Serotonergic synapse;GABAergic synapse;Neuroactive ligand-receptor interaction;Nicotine addiction;Morphine addiction
ko00480	Glutathione metabolism	2	0.819672		jg37679	1	ko03420	Nucleotide excision repair
ko04979	Cholesterol metabolism	2	0.819672		jg21245	1	ko04977	Vitamin digestion and absorption
ko04977	Vitamin digestion and absorption	2	0.819672		jg38769	1	ko05202	Transcriptional misregulation in cancer
ko04612	Antigen processing and presentation	2	0.819672		jg38528	3	ko04934;ko05202;ko00310	Cushing syndrome;Transcriptional misregulation in cancer;Lysine degradation
ko04975	Fat digestion and absorption	2	0.819672		jg8569	3	ko04520;ko05168;ko04514	Adherens junction;Herpes simplex virus 1 infection;Cell adhesion molecules
ko04973	Carbohydrate digestion and absorption	2	0.819672		jg10359	1	ko05202	Transcriptional misregulation in cancer
ko05146	Amoebiasis	2	0.819672		jg9898	2	ko05417;ko05168	Lipid and atherosclerosis;Herpes simplex virus 1 infection
ko00790	Folate biosynthesis	2	0.819672		jg33458	5	ko04341;ko04144;ko04062;ko05032;ko04744	Hedgehog signaling pathway - fly;Endocytosis;Chemokine signaling pathway;Morphine addiction;Phototransduction
ko03015	mRNA surveillance pathway	2	0.819672		jg30740	2	ko04360;ko04361	Axon guidance;Axon regeneration
ko04913	Ovarian steroidogenesis	2	0.819672		jg2204	1	ko04710	Circadian rhythm
ko05204	Chemical carcinogenesis	2	0.819672		jg33459	18	ko04925;ko04911;ko04919;ko04918;ko04971;ko04970;ko04973;ko04972;ko04974;ko04976;ko04978;ko04960;ko04961;ko04964;ko04261;ko04260;ko04022;ko04024	Aldosterone synthesis and secretion;Insulin secretion;Thyroid hormone signaling pathway;Thyroid hormone synthesis;Gastric acid secretion;Salivary secretion;Carbohydrate digestion and absorption;Pancreatic secretion;Protein digestion and absorption;Bile secretion;Mineral absorption;Aldosterone-regulated sodium reabsorption;Endocrine and other factor-regulated calcium reabsorption;Proximal tubule b…
ko04110	Cell cycle	2	0.819672		jg26926	2	ko04611;ko04020	Platelet activation;Calcium signaling pathway
ko03022	Basal transcription factors	2	0.819672		jg18186	5	ko04120;ko04350;ko04340;ko04341;ko04144	Ubiquitin mediated proteolysis;TGF-beta signaling pathway;Hedgehog signaling pathway;Hedgehog signaling pathway - fly;Endocytosis
ko04350	TGF-beta signaling pathway	2	0.819672		jg40976	8	ko04666;ko05100;ko04015;ko04810;ko05131;ko05135;ko04510;ko04062	Fc gamma R-mediated phagocytosis;Bacterial invasion of epithelial cells;Rap1 signaling pathway;Regulation of actin cytoskeleton;Shigellosis;Yersinia infection;Focal adhesion;Chemokine signaling pathway
ko04927	Cortisol synthesis and secretion	2	0.819672		jg10107	1	ko04360	Axon guidance
ko04924	Renin secretion	2	0.819672		jg5628	8	ko04371;ko04921;ko05020;ko05022;ko04730;ko05017;ko04713;ko04020	Apelin signaling pathway;Oxytocin signaling pathway;Prion disease;Pathways of neurodegeneration - multiple diseases;Long-term depression;Spinocerebellar ataxia;Circadian entrainment;Calcium signaling pathway
ko05217	Basal cell carcinoma	2	0.819672		jg33689	3	ko05022;ko05010;ko05030	Pathways of neurodegeneration - multiple diseases;Alzheimer disease;Cocaine addiction
ko04920	Adipocytokine signaling pathway	2	0.819672		jg28779	2	ko03010;ko05171	Ribosome;Coronavirus disease - COVID-19
ko05213	Endometrial cancer	2	0.819672		jg1268	5	ko03460;ko03030;ko03440;ko03430;ko03420	Fanconi anemia pathway;DNA replication;Homologous recombination;Mismatch repair;Nucleotide excision repair
ko00561	Glycerolipid metabolism	2	0.819672		jg4656	3	ko01040;ko00062;ko00061	Biosynthesis of unsaturated fatty acids;Fatty acid elongation;Fatty acid biosynthesis
ko00564	Glycerophospholipid metabolism	2	0.819672		jg2910	1	ko04360	Axon guidance
ko04930	Type II diabetes mellitus	2	0.819672		jg34532	1	ko04971	Gastric acid secretion
ko00565	Ether lipid metabolism	2	0.819672		jg25825	2	ko05020;ko04514	Prion disease;Cell adhesion molecules
ko05223	Non-small cell lung cancer	2	0.819672		jg18737	8	ko05222;ko05200;ko05145;ko05146;ko04151;ko05165;ko04510;ko04512	Small cell lung cancer;Pathways in cancer;Toxoplasmosis;Amoebiasis;PI3K-Akt signaling pathway;Human papillomavirus infection;Focal adhesion;ECM-receptor interaction
ko03040	Spliceosome	2	0.819672		jg22316	6	ko04670;ko05130;ko04530;ko04520;ko05160;ko04514	Leukocyte transendothelial migration;Pathogenic Escherichia coli infection;Tight junction;Adherens junction;Hepatitis C;Cell adhesion molecules
ko04664	Fc epsilon RI signaling pathway	2	0.819672		jg21104	3	ko04974;ko04150;ko05230	Protein digestion and absorption;mTOR signaling pathway;Central carbon metabolism in cancer
ko00061	Fatty acid biosynthesis	2	0.819672		jg12994	3	ko04810;ko00562;ko04070	Regulation of actin cytoskeleton;Inositol phosphate metabolism;Phosphatidylinositol signaling system
ko00062	Fatty acid elongation	2	0.819672		jg22311	4	ko04931;ko04910;ko04520;ko04514	Insulin resistance;Insulin signaling pathway;Adherens junction;Cell adhesion molecules
ko00980	Metabolism of xenobiotics by cytochrome P450	2	0.819672		jg247	1	ko04260	Cardiac muscle contraction
ko00983	Drug metabolism - other enzymes	2	0.819672		jg5630	1	ko01521	EGFR tyrosine kinase inhibitor resistance
ko04320	Dorso-ventral axis formation	2	0.819672		jg18618	2	ko04550;ko04950	Signaling pathways regulating pluripotency of stem cells;Maturity onset diabetes of the young
ko03008	Ribosome biogenesis in eukaryotes	2	0.819672		jg12519	6	ko04010;ko04013;ko04932;ko04361;ko05022;ko05016	MAPK signaling pathway;MAPK signaling pathway - fly;Non-alcoholic fatty liver disease;Axon regeneration;Pathways of neurodegeneration - multiple diseases;Huntington disease
ko04215	Apoptosis - multiple species	2	0.819672		jg31257	6	ko04930;ko04928;ko05321;ko05202;ko04950;ko04658	Type II diabetes mellitus;Parathyroid hormone synthesis, secretion and action;Inflammatory bowel disease;Transcriptional misregulation in cancer;Maturity onset diabetes of the young;Th1 and Th2 cell differentiation
ko04330	Notch signaling pathway	2	0.819672		jg33316	5	ko05022;ko05130;ko05134;ko05014;ko04140	Pathways of neurodegeneration - multiple diseases;Pathogenic Escherichia coli infection;Legionellosis;Amyotrophic lateral sclerosis;Autophagy - animal
ko04745	Phototransduction - fly	1	0.409836		jg24049	3	ko00740;ko04520;ko00730	Riboflavin metabolism;Adherens junction;Thiamine metabolism
ko00950	Isoquinoline alkaloid biosynthesis	1	0.409836		jg2909	1	ko04360	Axon guidance
ko00710	Carbon fixation in photosynthetic organisms	1	0.409836		jg36142	3	ko00562;ko04020;ko04070	Inositol phosphate metabolism;Calcium signaling pathway;Phosphatidylinositol signaling system
ko04740	Olfactory transduction	1	0.409836		jg37585	9	ko00983;ko04371;ko00561;ko04923;ko04925;ko04910;ko04152;ko04714;ko04024	Drug metabolism - other enzymes;Apelin signaling pathway;Glycerolipid metabolism;Regulation of lipolysis in adipocytes;Aldosterone synthesis and secretion;Insulin signaling pathway;AMPK signaling pathway;Thermogenesis;cAMP signaling pathway
ko00020	Citrate cycle (TCA cycle)	1	0.409836		jg11099	1	ko04550	Signaling pathways regulating pluripotency of stem cells
ko00970	Aminoacyl-tRNA biosynthesis	1	0.409836		jg21217	2	ko05014;ko04141	Amyotrophic lateral sclerosis;Protein processing in endoplasmic reticulum
ko00730	Thiamine metabolism	1	0.409836		jg15577	2	ko04923;ko03320	Regulation of lipolysis in adipocytes;PPAR signaling pathway
ko03430	Mismatch repair	1	0.409836		jg11894	6	ko05417;ko05143;ko04975;ko04977;ko04979;ko03320	Lipid and atherosclerosis;African trypanosomiasis;Fat digestion and absorption;Vitamin digestion and absorption;Cholesterol metabolism;PPAR signaling pathway
ko00960	Tropane, piperidine and pyridine alkaloid biosynthesis	1	0.409836		jg12989	5	ko04216;ko04144;ko04145;ko04640;ko04066	Ferroptosis;Endocytosis;Phagosome;Hematopoietic cell lineage;HIF-1 signaling pathway
ko00601	Glycosphingolipid biosynthesis - lacto and neolacto series	1	0.409836		jg1263	2	ko04934;ko04659	Cushing syndrome;Th17 cell differentiation
ko00603	Glycosphingolipid biosynthesis - globo and isoglobo series	1	0.409836
ko00604	Glycosphingolipid biosynthesis - ganglio series	1	0.409836
ko03440	Homologous recombination	1	0.409836
ko00592	alpha-Linolenic acid metabolism	1	0.409836
ko00350	Tyrosine metabolism	1	0.409836
ko00471	D-Glutamine and D-glutamate metabolism	1	0.409836
ko00232	Caffeine metabolism	1	0.409836
ko04146	Peroxisome	1	0.409836
ko05110	Vibrio cholerae infection	1	0.409836
ko04711	Circadian rhythm - fly	1	0.409836
ko04960	Aldosterone-regulated sodium reabsorption	1	0.409836
ko05134	Legionellosis	1	0.409836
ko00360	Phenylalanine metabolism	1	0.409836
ko05144	Malaria	1	0.409836
ko05143	African trypanosomiasis	1	0.409836
ko05140	Leishmaniasis	1	0.409836
ko03018	RNA degradation	1	0.409836
ko05310	Asthma	1	0.409836
ko01523	Antifolate resistance	1	0.409836
ko04115	p53 signaling pathway	1	0.409836
ko05322	Systemic lupus erythematosus	1	0.409836
ko04113	Meiosis - yeast	1	0.409836
ko05323	Rheumatoid arthritis	1	0.409836
ko03020	RNA polymerase	1	0.409836
ko00330	Arginine and proline metabolism	1	0.409836
ko05218	Melanoma	1	0.409836
ko05216	Thyroid cancer	1	0.409836
ko05214	Glioma	1	0.409836
ko03030	DNA replication	1	0.409836
ko04139	Mitophagy - yeast	1	0.409836
ko04016	MAPK signaling pathway - plant	1	0.409836
ko04130	SNARE interactions in vesicular transport	1	0.409836
ko00071	Fatty acid degradation	1	0.409836
ko00072	Synthesis and degradation of ketone bodies	1	0.409836
ko00510	N-Glycan biosynthesis	1	0.409836
ko00512	Mucin type O-glycan biosynthesis	1	0.409836
ko00514	Other types of O-glycan biosynthesis	1	0.409836
ko00515	Mannose type O-glycan biosynthesis	1	0.409836
ko03450	Non-homologous end-joining	1	0.409836
ko00982	Drug metabolism - cytochrome P450	1	0.409836
ko00740	Riboflavin metabolism	1	0.409836
ko00627	Aminobenzoate degradation	1	0.409836
ko03460	Fanconi anemia pathway	1	0.409836
ko00650	Butanoate metabolism	1	0.409836
ko05416	Viral myocarditis	1	0.409836
ko02026	Biofilm formation - Escherichia coli	1	0.409836
ko00534	Glycosaminoglycan biosynthesis - heparan sulfate / heparin	1	0.409836
ko02020	Two-component system	1	0.409836
ko00760	Nicotinate and nicotinamide metabolism	1	0.409836
ko00400	Phenylalanine, tyrosine and tryptophan biosynthesis	1	0.409836
ko04213	Longevity regulating pathway - multiple species	1	0.409836
ko04214	Apoptosis - fly	1	0.409836
ko04211	Longevity regulating pathway	1	0.409836

## Sheet: SH6_Down_Log1_FDR0.01
Pathway-wise					Gene-wise
KEGG Pathway ID	Pathway name	#Seqs	% of pathway annotated S. hasta genes		Sequence	#Pathways	Pathways IDs	Pathways
ko05022	Pathways of neurodegeneration - multiple diseases	18	6.14334		jg23185	3	ko05215;ko05202;ko05206	Prostate cancer;Transcriptional misregulation in cancer;MicroRNAs in cancer
ko05131	Shigellosis	17	5.80205		jg36818	2	ko00513;ko00510	Various types of N-glycan biosynthesis;N-Glycan biosynthesis
ko05014	Amyotrophic lateral sclerosis	16	5.46075		jg4833	2	ko00600;ko04071	Sphingolipid metabolism;Sphingolipid signaling pathway
ko05165	Human papillomavirus infection	15	5.11945		jg30398	1	ko00780	Biotin metabolism
ko05200	Pathways in cancer	15	5.11945		jg16091	1	ko04714	Thermogenesis
ko05132	Salmonella infection	14	4.77816		jg33423	11	ko04010;ko05221;ko04014;ko04015;ko05200;ko05202;ko04151;ko04380;ko04640;ko04061;ko04060	MAPK signaling pathway;Acute myeloid leukemia;Ras signaling pathway;Rap1 signaling pathway;Pathways in cancer;Transcriptional misregulation in cancer;PI3K-Akt signaling pathway;Osteoclast differentiation;Hematopoietic cell lineage;Viral protein interaction with cytokine and cytokine receptor;Cytokine-cytokine receptor interaction
ko05202	Transcriptional misregulation in cancer	14	4.77816		jg30397	1	ko00780	Biotin metabolism
ko04510	Focal adhesion	13	4.43686		jg33660	49	ko04210;ko05417;ko04660;ko04662;ko04668;ko05220;ko05222;ko04931;ko05215;ko04920;ko04926;ko05200;ko05203;ko05020;ko05140;ko05142;ko05145;ko05130;ko05132;ko05131;ko05134;ko05135;ko04722;ko05120;ko04380;ko05235;ko04024;ko04658;ko04657;ko04659;ko05170;ko05171;ko05161;ko05160;ko05163;ko05162;ko05164;ko05167;ko05166;ko05169;ko05168;ko04062;ko04064;ko04621;ko04620;ko04623;ko04622;ko04625;ko04624	Apoptosis;Lipid and atherosclerosis;T cell receptor signaling pathway;B cell receptor signaling pathway;TNF signaling pathway;Chronic myeloid leukemia;Small cell lung cancer;Insulin resistance;Prostate cancer;Adipocytokine signaling pathway;Relaxin signaling pathway;Pathways in cancer;Viral carcinogenesis;Prion disease;Leishmaniasis;Chagas disease;Toxoplasmosis;Pathogenic Escherichia coli infecti…
ko04530	Tight junction	12	4.09556		jg38320	1	ko04144	Endocytosis
ko04144	Endocytosis	12	4.09556		jg17745	9	ko04670;ko04810;ko05322;ko05203;ko05146;ko05131;ko04530;ko04520;ko04510	Leukocyte transendothelial migration;Regulation of actin cytoskeleton;Systemic lupus erythematosus;Viral carcinogenesis;Amoebiasis;Shigellosis;Tight junction;Adherens junction;Focal adhesion
ko04390	Hippo signaling pathway	12	4.09556		jg8881	6	ko00760;ko04921;ko04970;ko04972;ko04020;ko04640	Nicotinate and nicotinamide metabolism;Oxytocin signaling pathway;Salivary secretion;Pancreatic secretion;Calcium signaling pathway;Hematopoietic cell lineage
ko04360	Axon guidance	12	4.09556		jg37359	2	ko04810;ko04360	Regulation of actin cytoskeleton;Axon guidance
ko04810	Regulation of actin cytoskeleton	12	4.09556		jg14236	1	ko00310	Lysine degradation
ko05100	Bacterial invasion of epithelial cells	12	4.09556		jg13268	9	ko00620;ko04930;ko04922;ko05203;ko00010;ko05230;ko00230;ko05165;ko01240	Pyruvate metabolism;Type II diabetes mellitus;Glucagon signaling pathway;Viral carcinogenesis;Glycolysis / Gluconeogenesis;Central carbon metabolism in cancer;Purine metabolism;Human papillomavirus infection;Biosynthesis of cofactors
ko04520	Adherens junction	11	3.75427		jg11764	2	ko04212;ko04015	Longevity regulating pathway - worm;Rap1 signaling pathway
ko00230	Purine metabolism	11	3.75427		jg7557	9	ko00534;ko00983;ko00982;ko00860;ko00980;ko00040;ko00053;ko00140;ko00830	Glycosaminoglycan biosynthesis - heparan sulfate / heparin;Drug metabolism - other enzymes;Drug metabolism - cytochrome P450;Porphyrin and chlorophyll metabolism;Metabolism of xenobiotics by cytochrome P450;Pentose and glucuronate interconversions;Ascorbate and aldarate metabolism;Steroid hormone biosynthesis;Retinol metabolism
ko05016	Huntington disease	11	3.75427		jg941	4	ko04330;ko05224;ko05200;ko05165	Notch signaling pathway;Breast cancer;Pathways in cancer;Human papillomavirus infection
ko04714	Thermogenesis	10	3.41297		jg8401	1	ko03013	RNA transport
ko04151	PI3K-Akt signaling pathway	10	3.41297		jg29168	2	ko04928;ko04621	Parathyroid hormone synthesis, secretion and action;NOD-like receptor signaling pathway
ko05135	Yersinia infection	10	3.41297		jg28500	2	ko05204;ko00140	Chemical carcinogenesis;Steroid hormone biosynthesis
ko05130	Pathogenic Escherichia coli infection	10	3.41297		jg24024	1	ko03018	RNA degradation
ko04974	Protein digestion and absorption	10	3.41297		jg28983	7	ko04211;ko04213;ko05131;ko04150;ko04152;ko04714;ko04140	Longevity regulating pathway;Longevity regulating pathway - multiple species;Shigellosis;mTOR signaling pathway;AMPK signaling pathway;Thermogenesis;Autophagy - animal
ko05205	Proteoglycans in cancer	10	3.41297		jg2644	1	ko04144	Endocytosis
ko04015	Rap1 signaling pathway	10	3.41297		jg2404	2	ko00514;ko00512	Other types of O-glycan biosynthesis;Mucin type O-glycan biosynthesis
ko04010	MAPK signaling pathway	10	3.41297		jg16084	5	ko04010;ko04014;ko04015;ko04360;ko04151	MAPK signaling pathway;Ras signaling pathway;Rap1 signaling pathway;Axon guidance;PI3K-Akt signaling pathway
ko00071	Fatty acid degradation	10	3.41297		jg28509	5	ko00500;ko00511;ko00460;ko00600;ko00940	Starch and sucrose metabolism;Other glycan degradation;Cyanoamino acid metabolism;Sphingolipid metabolism;Phenylpropanoid biosynthesis
ko04670	Leukocyte transendothelial migration	10	3.41297		jg23615	1	ko04919	Thyroid hormone signaling pathway
ko01240	Biosynthesis of cofactors	9	3.07167		jg14582	1	ko04514	Cell adhesion molecules
ko04024	cAMP signaling pathway	9	3.07167		jg30382	4	ko05418;ko04670;ko05144;ko04514	Fluid shear stress and atherosclerosis;Leukocyte transendothelial migration;Malaria;Cell adhesion molecules
ko04261	Adrenergic signaling in cardiomyocytes	9	3.07167		jg16763	2	ko00670;ko00720	One carbon pool by folate;Carbon fixation pathways in prokaryotes
ko04150	mTOR signaling pathway	9	3.07167		jg28181	37	ko04210;ko05410;ko05412;ko05414;ko05416;ko05418;ko04670;ko04371;ko05100;ko04015;ko05225;ko04810;ko04921;ko04926;ko05205;ko04919;ko04971;ko04611;ko04613;ko05130;ko05132;ko05131;ko05014;ko05135;ko04270;ko04391;ko04390;ko04714;ko04261;ko04260;ko05110;ko04145;ko04530;ko04520;ko05164;ko04510;ko04745	Apoptosis;Hypertrophic cardiomyopathy;Arrhythmogenic right ventricular cardiomyopathy;Dilated cardiomyopathy;Viral myocarditis;Fluid shear stress and atherosclerosis;Leukocyte transendothelial migration;Apelin signaling pathway;Bacterial invasion of epithelial cells;Rap1 signaling pathway;Hepatocellular carcinoma;Regulation of actin cytoskeleton;Oxytocin signaling pathway;Relaxin signaling pathwa…
ko05010	Alzheimer disease	9	3.07167		jg18149	1	ko04020	Calcium signaling pathway
ko05020	Prion disease	9	3.07167		jg11752	3	ko00250;ko00220;ko00340	Alanine, aspartate and glutamate metabolism;Arginine biosynthesis;Histidine metabolism
ko03015	mRNA surveillance pathway	9	3.07167		jg19117	5	ko00640;ko00410;ko00650;ko00071;ko00280	Propanoate metabolism;beta-Alanine metabolism;Butanoate metabolism;Fatty acid degradation;Valine, leucine and isoleucine degradation
ko05203	Viral carcinogenesis	9	3.07167		jg19118	1	ko00562	Inositol phosphate metabolism
ko04921	Oxytocin signaling pathway	9	3.07167		jg16523	2	ko05225;ko04714	Hepatocellular carcinoma;Thermogenesis
ko00270	Cysteine and methionine metabolism	8	2.73038		jg28063	8	ko00401;ko00400;ko00360;ko00130;ko00350;ko00960;ko00950;ko00270	Novobiocin biosynthesis;Phenylalanine, tyrosine and tryptophan biosynthesis;Phenylalanine metabolism;Ubiquinone and other terpenoid-quinone biosynthesis;Tyrosine metabolism;Tropane, piperidine and pyridine alkaloid biosynthesis;Isoquinoline alkaloid biosynthesis;Cysteine and methionine metabolism
ko04145	Phagosome	8	2.73038		jg10544	4	ko05203;ko04613;ko05014;ko05034	Viral carcinogenesis;Neutrophil extracellular trap formation;Amyotrophic lateral sclerosis;Alcoholism
ko04022	cGMP-PKG signaling pathway	8	2.73038		jg1563	1	ko04141	Protein processing in endoplasmic reticulum
ko04020	Calcium signaling pathway	8	2.73038		jg11877	2	ko04726;ko00590	Serotonergic synapse;Arachidonic acid metabolism
ko04270	Vascular smooth muscle contraction	8	2.73038		jg3065	2	ko03015;ko04970	mRNA surveillance pathway;Salivary secretion
ko00310	Lysine degradation	8	2.73038		jg27891	2	ko05203;ko05165	Viral carcinogenesis;Human papillomavirus infection
ko00983	Drug metabolism - other enzymes	8	2.73038		jg24252	35	ko04218;ko05410;ko05412;ko05414;ko04010;ko04930;ko04935;ko04934;ko04361;ko04921;ko04924;ko04925;ko04927;ko04929;ko04911;ko04912;ko05020;ko05022;ko04973;ko05010;ko04724;ko04723;ko04726;ko04725;ko04728;ko04727;ko04270;ko04713;ko04261;ko04260;ko04020;ko04022;ko04024;ko04530;ko05031	Cellular senescence;Hypertrophic cardiomyopathy;Arrhythmogenic right ventricular cardiomyopathy;Dilated cardiomyopathy;MAPK signaling pathway;Type II diabetes mellitus;Growth hormone synthesis, secretion and action;Cushing syndrome;Axon regeneration;Oxytocin signaling pathway;Renin secretion;Aldosterone synthesis and secretion;Cortisol synthesis and secretion;GnRH secretion;Insulin secretion;GnRH…
ko05418	Fluid shear stress and atherosclerosis	8	2.73038		jg28974	2	ko04145;ko05152	Phagosome;Tuberculosis
ko05414	Dilated cardiomyopathy	8	2.73038		jg36598	3	ko05100;ko04360;ko05132	Bacterial invasion of epithelial cells;Axon guidance;Salmonella infection
ko05412	Arrhythmogenic right ventricular cardiomyopathy	8	2.73038		jg16870	1	ko05030	Cocaine addiction
ko04062	Chemokine signaling pathway	7	2.38908		jg13240	1	ko00330	Arginine and proline metabolism
ko04071	Sphingolipid signaling pathway	7	2.38908		jg18493	1	ko04144	Endocytosis
ko00280	Valine, leucine and isoleucine degradation	7	2.38908		jg34296	1	ko05202	Transcriptional misregulation in cancer
ko00720	Carbon fixation pathways in prokaryotes	7	2.38908		jg29709	1	ko03020	RNA polymerase
ko04141	Protein processing in endoplasmic reticulum	7	2.38908		jg35263	1	ko04550	Signaling pathways regulating pluripotency of stem cells
ko04140	Autophagy - animal	7	2.38908		jg5151	1	ko00604	Glycosphingolipid biosynthesis - ganglio series
ko04728	Dopaminergic synapse	7	2.38908		jg11981	2	ko03015;ko05134	mRNA surveillance pathway;Legionellosis
ko05012	Parkinson disease	7	2.38908		jg11980	1	ko04151	PI3K-Akt signaling pathway
ko04912	GnRH signaling pathway	7	2.38908		jg17840	1	ko04310	Wnt signaling pathway
ko04371	Apelin signaling pathway	7	2.38908		jg8427	1	ko03040	Spliceosome
ko04550	Signaling pathways regulating pluripotency of stem cells	7	2.38908		jg8424	2	ko00130;ko01240	Ubiquinone and other terpenoid-quinone biosynthesis;Biosynthesis of cofactors
ko05417	Lipid and atherosclerosis	7	2.38908		jg27880	2	ko00514;ko00310	Other types of O-glycan biosynthesis;Lysine degradation
ko05410	Hypertrophic cardiomyopathy	7	2.38908		jg9512	1	ko04150	mTOR signaling pathway
ko00640	Propanoate metabolism	7	2.38908		jg32309	1	ko05132	Salmonella infection
ko04218	Cellular senescence	7	2.38908		jg5396	3	ko04360;ko05171;ko05166	Axon guidance;Coronavirus disease - COVID-19;Human T-cell leukemia virus 1 infection
ko05152	Tuberculosis	6	2.04778		jg2549	2	ko05143;ko04614	African trypanosomiasis;Renin-angiotensin system
ko00380	Tryptophan metabolism	6	2.04778		jg6904	1	ko04010	MAPK signaling pathway
ko00140	Steroid hormone biosynthesis	6	2.04778		jg34965	11	ko00190;ko05323;ko05203;ko04721;ko04966;ko05120;ko05110;ko04142;ko04145;ko05165;ko05152	Oxidative phosphorylation;Rheumatoid arthritis;Viral carcinogenesis;Synaptic vesicle cycle;Collecting duct acid secretion;Epithelial cell signaling in Helicobacter pylori infection;Vibrio cholerae infection;Lysosome;Phagosome;Human papillomavirus infection;Tuberculosis
ko05168	Herpes simplex virus 1 infection	6	2.04778		jg24367	2	ko04114;ko04914	Oocyte meiosis;Progesterone-mediated oocyte maturation
ko05166	Human T-cell leukemia virus 1 infection	6	2.04778		jg2545	20	ko04210;ko04214;ko05417;ko05418;ko04668;ko04010;ko04013;ko04932;ko01524;ko05022;ko05010;ko05012;ko05014;ko05017;ko05016;ko04722;ko04714;ko04141;ko04530;ko04071	Apoptosis;Apoptosis - fly;Lipid and atherosclerosis;Fluid shear stress and atherosclerosis;TNF signaling pathway;MAPK signaling pathway;MAPK signaling pathway - fly;Non-alcoholic fatty liver disease;Platinum drug resistance;Pathways of neurodegeneration - multiple diseases;Alzheimer disease;Parkinson disease;Amyotrophic lateral sclerosis;Spinocerebellar ataxia;Huntington disease;Neurotrophin sign…
ko05163	Human cytomegalovirus infection	6	2.04778		jg34722	3	ko04974;ko04150;ko05230	Protein digestion and absorption;mTOR signaling pathway;Central carbon metabolism in cancer
ko04391	Hippo signaling pathway - fly	6	2.04778		jg23038	3	ko04910;ko03320;ko04520	Insulin signaling pathway;PPAR signaling pathway;Adherens junction
ko00010	Glycolysis / Gluconeogenesis	6	2.04778		jg33870	7	ko03460;ko00500;ko03030;ko03018;ko03440;ko03430;ko03420	Fanconi anemia pathway;Starch and sucrose metabolism;DNA replication;RNA degradation;Homologous recombination;Mismatch repair;Nucleotide excision repair
ko05017	Spinocerebellar ataxia	6	2.04778		jg28606	2	ko04725;ko05231	Cholinergic synapse;Choline metabolism in cancer
ko04972	Pancreatic secretion	6	2.04778		jg34164	6	ko04974;ko05014;ko05017;ko05016;ko04721;ko04724	Protein digestion and absorption;Amyotrophic lateral sclerosis;Spinocerebellar ataxia;Huntington disease;Synaptic vesicle cycle;Glutamatergic synapse
ko04970	Salivary secretion	6	2.04778		jg14683	1	ko03018	RNA degradation
ko05206	MicroRNAs in cancer	6	2.04778		jg38115	17	ko04350;ko04111;ko04113;ko04114;ko03015;ko05142;ko04730;ko04728;ko04391;ko04390;ko04151;ko04152;ko04261;ko04530;ko04071;ko05160;ko05165	TGF-beta signaling pathway;Cell cycle - yeast;Meiosis - yeast;Oocyte meiosis;mRNA surveillance pathway;Chagas disease;Long-term depression;Dopaminergic synapse;Hippo signaling pathway - fly;Hippo signaling pathway;PI3K-Akt signaling pathway;AMPK signaling pathway;Adrenergic signaling in cardiomyocytes;Tight junction;Sphingolipid signaling pathway;Hepatitis C;Human papillomavirus infection
ko04114	Oocyte meiosis	6	2.04778		jg20201	1	ko04142	Lysosome
ko04926	Relaxin signaling pathway	6	2.04778		jg20202	1	ko04144	Endocytosis
ko04931	Insulin resistance	6	2.04778		jg14448	1	ko00983	Drug metabolism - other enzymes
ko03040	Spliceosome	6	2.04778		jg2796	2	ko04666;ko04144	Fc gamma R-mediated phagocytosis;Endocytosis
ko04668	TNF signaling pathway	6	2.04778		jg27198	5	ko04550;ko04350;ko05202;ko04391;ko04390	Signaling pathways regulating pluripotency of stem cells;TGF-beta signaling pathway;Transcriptional misregulation in cancer;Hippo signaling pathway - fly;Hippo signaling pathway
ko00620	Pyruvate metabolism	6	2.04778		jg5385	5	ko04670;ko04810;ko05132;ko05131;ko04510	Leukocyte transendothelial migration;Regulation of actin cytoskeleton;Salmonella infection;Shigellosis;Focal adhesion
ko05415	Diabetic cardiomyopathy	6	2.04778		jg35927	32	ko04210;ko05410;ko05412;ko05414;ko05416;ko05418;ko04670;ko05100;ko04015;ko05225;ko04810;ko04921;ko05205;ko04919;ko04971;ko04611;ko04613;ko05130;ko05132;ko05131;ko05014;ko05135;ko04391;ko04390;ko04714;ko05110;ko04145;ko04530;ko04520;ko05164;ko04510;ko04745	Apoptosis;Hypertrophic cardiomyopathy;Arrhythmogenic right ventricular cardiomyopathy;Dilated cardiomyopathy;Viral myocarditis;Fluid shear stress and atherosclerosis;Leukocyte transendothelial migration;Bacterial invasion of epithelial cells;Rap1 signaling pathway;Hepatocellular carcinoma;Regulation of actin cytoskeleton;Oxytocin signaling pathway;Proteoglycans in cancer;Thyroid hormone signaling…
ko04210	Apoptosis	6	2.04778		jg31205	11	ko05418;ko04540;ko04010;ko04011;ko04139;ko04138;ko04921;ko05206;ko04912;ko04722;ko04657	Fluid shear stress and atherosclerosis;Gap junction;MAPK signaling pathway;MAPK signaling pathway - yeast;Mitophagy - yeast;Autophagy - yeast;Oxytocin signaling pathway;MicroRNAs in cancer;GnRH signaling pathway;Neurotrophin signaling pathway;IL-17 signaling pathway
ko04625	C-type lectin receptor signaling pathway	5	1.70648		jg27740	2	ko04360;ko04361	Axon guidance;Axon regeneration
ko00710	Carbon fixation in photosynthetic organisms	5	1.70648		jg27504	4	ko00520;ko00500;ko00010;ko00030	Amino sugar and nucleotide sugar metabolism;Starch and sucrose metabolism;Glycolysis / Gluconeogenesis;Pentose phosphate pathway
ko04621	NOD-like receptor signaling pathway	5	1.70648		jg30356	9	ko05222;ko05200;ko05143;ko05145;ko05146;ko04151;ko05165;ko04510;ko04512	Small cell lung cancer;Pathways in cancer;African trypanosomiasis;Toxoplasmosis;Amoebiasis;PI3K-Akt signaling pathway;Human papillomavirus infection;Focal adhesion;ECM-receptor interaction
ko04068	FoxO signaling pathway	5	1.70648		jg1523	8	ko04210;ko04218;ko04217;ko05022;ko05010;ko05131;ko04141;ko04510	Apoptosis;Cellular senescence;Necroptosis;Pathways of neurodegeneration - multiple diseases;Alzheimer disease;Shigellosis;Protein processing in endoplasmic reticulum;Focal adhesion
ko04514	Cell adhesion molecules	5	1.70648		jg32655	9	ko04218;ko05020;ko05022;ko05010;ko05012;ko05014;ko05017;ko04020;ko04621	Cellular senescence;Prion disease;Pathways of neurodegeneration - multiple diseases;Alzheimer disease;Parkinson disease;Amyotrophic lateral sclerosis;Spinocerebellar ataxia;Calcium signaling pathway;NOD-like receptor signaling pathway
ko04750	Inflammatory mediator regulation of TRP channels	5	1.70648		jg33501	1	ko03008	Ribosome biogenesis in eukaryotes
ko05169	Epstein-Barr virus infection	5	1.70648		jg38486	10	ko04670;ko05100;ko04015;ko04810;ko04935;ko05131;ko05135;ko05163;ko04510;ko04062	Leukocyte transendothelial migration;Bacterial invasion of epithelial cells;Rap1 signaling pathway;Regulation of actin cytoskeleton;Growth hormone synthesis, secretion and action;Shigellosis;Yersinia infection;Human cytomegalovirus infection;Focal adhesion;Chemokine signaling pathway
ko05167	Kaposi sarcoma-associated herpesvirus infection	5	1.70648		jg32091	1	ko04218	Cellular senescence
ko05164	Influenza A	5	1.70648		jg16855	2	ko04142;ko00600	Lysosome;Sphingolipid metabolism
ko05161	Hepatitis B	5	1.70648		jg18359	4	ko00640;ko00660;ko00720;ko00020	Propanoate metabolism;C5-Branched dibasic acid metabolism;Carbon fixation pathways in prokaryotes;Citrate cycle (TCA cycle)
ko00053	Ascorbate and aldarate metabolism	5	1.70648		jg16859	3	ko03020;ko05322;ko05016	RNA polymerase;Systemic lupus erythematosus;Huntington disease
ko00600	Sphingolipid metabolism	5	1.70648		jg26092	11	ko00626;ko00625;ko00620;ko00982;ko00980;ko00071;ko00680;ko05204;ko00010;ko00350;ko00830	Naphthalene degradation;Chloroalkane and chloroalkene degradation;Pyruvate metabolism;Drug metabolism - cytochrome P450;Metabolism of xenobiotics by cytochrome P450;Fatty acid degradation;Methane metabolism;Chemical carcinogenesis;Glycolysis / Gluconeogenesis;Tyrosine metabolism;Retinol metabolism
ko03320	PPAR signaling pathway	5	1.70648		jg31437	10	ko00190;ko05323;ko04721;ko04150;ko05120;ko05110;ko04142;ko04145;ko05165;ko05152	Oxidative phosphorylation;Rheumatoid arthritis;Synaptic vesicle cycle;mTOR signaling pathway;Epithelial cell signaling in Helicobacter pylori infection;Vibrio cholerae infection;Lysosome;Phagosome;Human papillomavirus infection;Tuberculosis
ko00350	Tyrosine metabolism	5	1.70648		jg32407	3	ko04330;ko00514;ko05165	Notch signaling pathway;Other types of O-glycan biosynthesis;Human papillomavirus infection
ko00592	alpha-Linolenic acid metabolism	5	1.70648		jg30460	3	ko03020;ko04730;ko05016	RNA polymerase;Long-term depression;Huntington disease
ko04146	Peroxisome	5	1.70648		jg35479	5	ko00640;ko00562;ko00010;ko00051;ko00710	Propanoate metabolism;Inositol phosphate metabolism;Glycolysis / Gluconeogenesis;Fructose and mannose metabolism;Carbon fixation in photosynthetic organisms
ko04260	Cardiac muscle contraction	5	1.70648		jg27857	5	ko05022;ko05130;ko05134;ko05014;ko04140	Pathways of neurodegeneration - multiple diseases;Pathogenic Escherichia coli infection;Legionellosis;Amyotrophic lateral sclerosis;Autophagy - animal
ko04152	AMPK signaling pathway	5	1.70648		jg16167	8	ko04330;ko04668;ko04371;ko05224;ko05200;ko01522;ko04658;ko05165	Notch signaling pathway;TNF signaling pathway;Apelin signaling pathway;Breast cancer;Pathways in cancer;Endocrine resistance;Th1 and Th2 cell differentiation;Human papillomavirus infection
ko05120	Epithelial cell signaling in Helicobacter pylori infection	5	1.70648		jg20302	2	ko00130;ko01240	Ubiquinone and other terpenoid-quinone biosynthesis;Biosynthesis of cofactors
ko04725	Cholinergic synapse	5	1.70648		jg6899	5	ko00750;ko00680;ko01240;ko00260;ko00270	Vitamin B6 metabolism;Methane metabolism;Biosynthesis of cofactors;Glycine, serine and threonine metabolism;Cysteine and methionine metabolism
ko04721	Synaptic vesicle cycle	5	1.70648		jg27050	5	ko05221;ko04933;ko05200;ko05206;ko04630	Acute myeloid leukemia;AGE-RAGE signaling pathway in diabetic complications;Pathways in cancer;MicroRNAs in cancer;JAK-STAT signaling pathway
ko04722	Neurotrophin signaling pathway	5	1.70648		jg38937	50	ko05417;ko05416;ko05418;ko04540;ko04660;ko04664;ko04370;ko04012;ko05100;ko04013;ko04137;ko04015;ko04810;ko04360;ko05219;ko04921;ko04926;ko05203;ko05205;ko01521;ko01522;ko04912;ko04915;ko04917;ko04919;ko05020;ko04611;ko04613;ko05130;ko05131;ko05135;ko04725;ko04727;ko05120;ko04380;ko04144;ko04650;ko04530;ko04520;ko05161;ko04072;ko04071;ko05163;ko05167;ko05168;ko04750;ko04510;ko05152;ko04062;ko04625	Lipid and atherosclerosis;Viral myocarditis;Fluid shear stress and atherosclerosis;Gap junction;T cell receptor signaling pathway;Fc epsilon RI signaling pathway;VEGF signaling pathway;ErbB signaling pathway;Bacterial invasion of epithelial cells;MAPK signaling pathway - fly;Mitophagy - animal;Rap1 signaling pathway;Regulation of actin cytoskeleton;Axon guidance;Bladder cancer;Oxytocin signaling …
ko04613	Neutrophil extracellular trap formation	5	1.70648		jg15999	3	ko05415;ko05230;ko04066	Diabetic cardiomyopathy;Central carbon metabolism in cancer;HIF-1 signaling pathway
ko04611	Platelet activation	5	1.70648		jg26088	1	ko04614	Renin-angiotensin system
ko05146	Amoebiasis	5	1.70648		jg18905	5	ko04111;ko04110;ko04113;ko04114;ko04914	Cell cycle - yeast;Cell cycle;Meiosis - yeast;Oocyte meiosis;Progesterone-mediated oocyte maturation
ko05142	Chagas disease	5	1.70648		jg16729	9	ko00640;ko00410;ko01040;ko00071;ko00120;ko04146;ko04024;ko00592;ko03320	Propanoate metabolism;beta-Alanine metabolism;Biosynthesis of unsaturated fatty acids;Fatty acid degradation;Primary bile acid biosynthesis;Peroxisome;cAMP signaling pathway;alpha-Linolenic acid metabolism;PPAR signaling pathway
ko03013	RNA transport	5	1.70648		jg34936	7	ko00071;ko04931;ko04920;ko04922;ko04152;ko04714;ko03320	Fatty acid degradation;Insulin resistance;Adipocytokine signaling pathway;Glucagon signaling pathway;AMPK signaling pathway;Thermogenesis;PPAR signaling pathway
ko04919	Thyroid hormone signaling pathway	5	1.70648		jg29105	8	ko05412;ko04670;ko05100;ko05226;ko05213;ko05200;ko04390;ko04520	Arrhythmogenic right ventricular cardiomyopathy;Leukocyte transendothelial migration;Bacterial invasion of epithelial cells;Gastric cancer;Endometrial cancer;Pathways in cancer;Hippo signaling pathway;Adherens junction
ko04914	Progesterone-mediated oocyte maturation	5	1.70648		jg27288	2	ko05130;ko05132	Pathogenic Escherichia coli infection;Salmonella infection
ko04910	Insulin signaling pathway	5	1.70648		jg3601	4	ko04931;ko04910;ko04520;ko04514	Insulin resistance;Insulin signaling pathway;Adherens junction;Cell adhesion molecules
ko04911	Insulin secretion	5	1.70648		jg35901	2	ko05100;ko05131	Bacterial invasion of epithelial cells;Shigellosis
ko04350	TGF-beta signaling pathway	5	1.70648		jg29107	8	ko05412;ko04670;ko05100;ko05226;ko05213;ko05200;ko04390;ko04520	Arrhythmogenic right ventricular cardiomyopathy;Leukocyte transendothelial migration;Bacterial invasion of epithelial cells;Gastric cancer;Endometrial cancer;Pathways in cancer;Hippo signaling pathway;Adherens junction
ko03020	RNA polymerase	5	1.70648		jg36679	1	ko04145	Phagosome
ko00330	Arginine and proline metabolism	5	1.70648		jg81	1	ko04360	Axon guidance
ko04922	Glucagon signaling pathway	5	1.70648		jg32870	2	ko00330;ko00270	Arginine and proline metabolism;Cysteine and methionine metabolism
ko04361	Axon regeneration	5	1.70648		jg33289	12	ko00401;ko00400;ko00564;ko00330;ko00360;ko00250;ko00220;ko00350;ko00960;ko00710;ko00950;ko00270	Novobiocin biosynthesis;Phenylalanine, tyrosine and tryptophan biosynthesis;Glycerophospholipid metabolism;Arginine and proline metabolism;Phenylalanine metabolism;Alanine, aspartate and glutamate metabolism;Arginine biosynthesis;Tyrosine metabolism;Tropane, piperidine and pyridine alkaloid biosynthesis;Carbon fixation in photosynthetic organisms;Isoquinoline alkaloid biosynthesis;Cysteine and me…
ko00562	Inositol phosphate metabolism	5	1.70648		jg32871	2	ko00330;ko00270	Arginine and proline metabolism;Cysteine and methionine metabolism
ko05225	Hepatocellular carcinoma	5	1.70648		jg5351	7	ko04670;ko05100;ko04810;ko05146;ko05131;ko04520;ko04510	Leukocyte transendothelial migration;Bacterial invasion of epithelial cells;Regulation of actin cytoskeleton;Amoebiasis;Shigellosis;Adherens junction;Focal adhesion
ko05226	Gastric cancer	5	1.70648		jg13445	6	ko00770;ko00966;ko00280;ko00290;ko01240;ko00270	Pantothenate and CoA biosynthesis;Glucosinolate biosynthesis;Valine, leucine and isoleucine degradation;Valine, leucine and isoleucine biosynthesis;Biosynthesis of cofactors;Cysteine and methionine metabolism
ko00190	Oxidative phosphorylation	5	1.70648		jg38945	6	ko04972;ko04962;ko04961;ko04152;ko04144;ko05164	Pancreatic secretion;Vasopressin-regulated water reabsorption;Endocrine and other factor-regulated calcium reabsorption;AMPK signaling pathway;Endocytosis;Influenza A
ko04666	Fc gamma R-mediated phagocytosis	5	1.70648		jg28375	1	ko04340	Hedgehog signaling pathway
ko04540	Gap junction	5	1.70648		jg5231	5	ko00190;ko05022;ko05132;ko05014;ko05016	Oxidative phosphorylation;Pathways of neurodegeneration - multiple diseases;Salmonella infection;Amyotrophic lateral sclerosis;Huntington disease
ko00860	Porphyrin and chlorophyll metabolism	5	1.70648		jg27163	4	ko05410;ko05412;ko05414;ko05416	Hypertrophic cardiomyopathy;Arrhythmogenic right ventricular cardiomyopathy;Dilated cardiomyopathy;Viral myocarditis
ko00500	Starch and sucrose metabolism	5	1.70648		jg29337	15	ko04550;ko04310;ko05224;ko05226;ko05225;ko04934;ko05217;ko05200;ko05205;ko04916;ko05022;ko05010;ko04390;ko04150;ko05165	Signaling pathways regulating pluripotency of stem cells;Wnt signaling pathway;Breast cancer;Gastric cancer;Hepatocellular carcinoma;Cushing syndrome;Basal cell carcinoma;Pathways in cancer;Proteoglycans in cancer;Melanogenesis;Pathways of neurodegeneration - multiple diseases;Alzheimer disease;Hippo signaling pathway;mTOR signaling pathway;Human papillomavirus infection
ko00650	Butanoate metabolism	5	1.70648		jg3717	1	ko04150	mTOR signaling pathway
ko00830	Retinol metabolism	4	1.36519		jg23352	6	ko04918;ko05022;ko00480;ko05014;ko05016;ko00590	Thyroid hormone synthesis;Pathways of neurodegeneration - multiple diseases;Glutathione metabolism;Amyotrophic lateral sclerosis;Huntington disease;Arachidonic acid metabolism
ko04060	Cytokine-cytokine receptor interaction	4	1.36519		jg25774	1	ko04350	TGF-beta signaling pathway
ko05160	Hepatitis C	4	1.36519		jg26866	4	ko05417;ko02010;ko04975;ko04979	Lipid and atherosclerosis;ABC transporters;Fat digestion and absorption;Cholesterol metabolism
ko00970	Aminoacyl-tRNA biosynthesis	4	1.36519		jg4801	1	ko04150	mTOR signaling pathway
ko04640	Hematopoietic cell lineage	4	1.36519		jg35456	1	ko04550	Signaling pathways regulating pluripotency of stem cells
ko05171	Coronavirus disease - COVID-19	4	1.36519		jg17590	10	ko05223;ko05020;ko05022;ko05132;ko05010;ko05012;ko05014;ko05016;ko04728;ko04144	Non-small cell lung cancer;Prion disease;Pathways of neurodegeneration - multiple diseases;Salmonella infection;Alzheimer disease;Parkinson disease;Amyotrophic lateral sclerosis;Huntington disease;Dopaminergic synapse;Endocytosis
ko04080	Neuroactive ligand-receptor interaction	4	1.36519		jg12463	1	ko00270	Cysteine and methionine metabolism
ko05170	Human immunodeficiency virus 1 infection	4	1.36519		jg40354	1	ko00230	Purine metabolism
ko00281	Geraniol degradation	4	1.36519		jg39368	3	ko00513;ko00510;ko04141	Various types of N-glycan biosynthesis;N-Glycan biosynthesis;Protein processing in endoplasmic reticulum
ko04657	IL-17 signaling pathway	4	1.36519		jg19899	4	ko00450;ko05204;ko00380;ko00270	Selenocompound metabolism;Chemical carcinogenesis;Tryptophan metabolism;Cysteine and methionine metabolism
ko04658	Th1 and Th2 cell differentiation	4	1.36519		jg11811	1	ko05017	Spinocerebellar ataxia
ko05230	Central carbon metabolism in cancer	4	1.36519		jg418	13	ko04666;ko04371;ko04931;ko04930;ko04933;ko04925;ko05206;ko05131;ko04270;ko04022;ko04530;ko04071;ko04750	Fc gamma R-mediated phagocytosis;Apelin signaling pathway;Insulin resistance;Type II diabetes mellitus;AGE-RAGE signaling pathway in diabetic complications;Aldosterone synthesis and secretion;MicroRNAs in cancer;Shigellosis;Vascular smooth muscle contraction;cGMP-PKG signaling pathway;Tight junction;Sphingolipid signaling pathway;Inflammatory mediator regulation of TRP channels
ko04142	Lysosome	4	1.36519		jg12902	1	ko00562	Inositol phosphate metabolism
ko05110	Vibrio cholerae infection	4	1.36519		jg10604	1	ko04710	Circadian rhythm
ko04380	Osteoclast differentiation	4	1.36519		jg5408	11	ko05415;ko00190;ko04932;ko05020;ko05022;ko05010;ko05012;ko05014;ko05016;ko04714;ko04260	Diabetic cardiomyopathy;Oxidative phosphorylation;Non-alcoholic fatty liver disease;Prion disease;Pathways of neurodegeneration - multiple diseases;Alzheimer disease;Parkinson disease;Amyotrophic lateral sclerosis;Huntington disease;Thermogenesis;Cardiac muscle contraction
ko00220	Arginine biosynthesis	4	1.36519		jg28119	2	ko04138;ko05132	Autophagy - yeast;Salmonella infection
ko00250	Alanine, aspartate and glutamate metabolism	4	1.36519		jg31762	1	ko05168	Herpes simplex virus 1 infection
ko04724	Glutamatergic synapse	4	1.36519		jg36535	4	ko04928;ko05321;ko05202;ko04658	Parathyroid hormone synthesis, secretion and action;Inflammatory bowel disease;Transcriptional misregulation in cancer;Th1 and Th2 cell differentiation
ko04961	Endocrine and other factor-regulated calcium reabsorption	4	1.36519		jg31088	3	ko04120;ko05131;ko04624	Ubiquitin mediated proteolysis;Shigellosis;Toll and Imd signaling pathway
ko00360	Phenylalanine metabolism	4	1.36519		jg24799	2	ko00760;ko00600	Nicotinate and nicotinamide metabolism;Sphingolipid metabolism
ko00240	Pyrimidine metabolism	4	1.36519		jg24317	4	ko05206;ko04151;ko04150;ko04140	MicroRNAs in cancer;PI3K-Akt signaling pathway;mTOR signaling pathway;Autophagy - animal
ko00362	Benzoate degradation	4	1.36519		jg21718	4	ko00500;ko04970;ko04973;ko04972	Starch and sucrose metabolism;Salivary secretion;Carbohydrate digestion and absorption;Pancreatic secretion
ko04730	Long-term depression	4	1.36519		jg19768	2	ko04910;ko04722	Insulin signaling pathway;Neurotrophin signaling pathway
ko04971	Gastric acid secretion	4	1.36519		jg11486	5	ko04550;ko04015;ko04350;ko05202;ko04390	Signaling pathways regulating pluripotency of stem cells;Rap1 signaling pathway;TGF-beta signaling pathway;Transcriptional misregulation in cancer;Hippo signaling pathway
ko04918	Thyroid hormone synthesis	4	1.36519		jg19404	1	ko04979	Cholesterol metabolism
ko05323	Rheumatoid arthritis	4	1.36519		jg13306	3	ko00515;ko00513;ko00601	Mannose type O-glycan biosynthesis;Various types of N-glycan biosynthesis;Glycosphingolipid biosynthesis - lacto and neolacto series
ko04113	Meiosis - yeast	4	1.36519		jg11007	1	ko03015	mRNA surveillance pathway
ko04110	Cell cycle	4	1.36519		jg6983	1	ko00970	Aminoacyl-tRNA biosynthesis
ko04111	Cell cycle - yeast	4	1.36519		jg1833	1	ko04550	Signaling pathways regulating pluripotency of stem cells
ko04928	Parathyroid hormone synthesis, secretion and action	4	1.36519		jg30667	5	ko04216;ko04136;ko04138;ko04613;ko04140	Ferroptosis;Autophagy - other;Autophagy - yeast;Neutrophil extracellular trap formation;Autophagy - animal
ko04925	Aldosterone synthesis and secretion	4	1.36519		jg6607	19	ko00642;ko00640;ko02020;ko00650;ko01040;ko00620;ko00062;ko00630;ko00072;ko00071;ko00310;ko04975;ko00362;ko00900;ko00592;ko00720;ko00281;ko00280;ko00380	Ethylbenzene degradation;Propanoate metabolism;Two-component system;Butanoate metabolism;Biosynthesis of unsaturated fatty acids;Pyruvate metabolism;Fatty acid elongation;Glyoxylate and dicarboxylate metabolism;Synthesis and degradation of ketone bodies;Fatty acid degradation;Lysine degradation;Fat digestion and absorption;Benzoate degradation;Terpenoid backbone biosynthesis;alpha-Linolenic acid …
ko04924	Renin secretion	4	1.36519		jg24662	1	ko00520	Amino sugar and nucleotide sugar metabolism
ko04935	Growth hormone synthesis, secretion and action	4	1.36519		jg2249	23	ko04218;ko05415;ko04810;ko04931;ko04921;ko04113;ko04114;ko05205;ko04910;ko03015;ko04611;ko04720;ko04728;ko04270;ko04390;ko04261;ko04022;ko04024;ko05168;ko04750;ko04510;ko05031;ko05034	Cellular senescence;Diabetic cardiomyopathy;Regulation of actin cytoskeleton;Insulin resistance;Oxytocin signaling pathway;Meiosis - yeast;Oocyte meiosis;Proteoglycans in cancer;Insulin signaling pathway;mRNA surveillance pathway;Platelet activation;Long-term potentiation;Dopaminergic synapse;Vascular smooth muscle contraction;Hippo signaling pathway;Adrenergic signaling in cardiomyocytes;cGMP-PK…
ko04933	AGE-RAGE signaling pathway in diabetic complications	4	1.36519		jg23337	1	ko04060	Cytokine-cytokine receptor interaction
ko00564	Glycerophospholipid metabolism	4	1.36519		jg19750	1	ko00230	Purine metabolism
ko04930	Type II diabetes mellitus	4	1.36519		jg17694	3	ko00513;ko00510;ko04141	Various types of N-glycan biosynthesis;N-Glycan biosynthesis;Protein processing in endoplasmic reticulum
ko04013	MAPK signaling pathway - fly	4	1.36519		jg1716	5	ko00480;ko05230;ko04146;ko00720;ko00020	Glutathione metabolism;Central carbon metabolism in cancer;Peroxisome;Carbon fixation pathways in prokaryotes;Citrate cycle (TCA cycle)
ko05224	Breast cancer	4	1.36519		jg9443	1	ko04140	Autophagy - animal
ko00513	Various types of N-glycan biosynthesis	4	1.36519		jg18306	7	ko03015;ko04728;ko04151;ko04152;ko04261;ko04071;ko05165	mRNA surveillance pathway;Dopaminergic synapse;PI3K-Akt signaling pathway;AMPK signaling pathway;Adrenergic signaling in cardiomyocytes;Sphingolipid signaling pathway;Human papillomavirus infection
ko00514	Other types of O-glycan biosynthesis	4	1.36519		jg10382	1	ko04310	Wnt signaling pathway
ko00062	Fatty acid elongation	4	1.36519		jg10020	4	ko00120;ko00053;ko00051;ko00140	Primary bile acid biosynthesis;Ascorbate and aldarate metabolism;Fructose and mannose metabolism;Steroid hormone biosynthesis
ko00980	Metabolism of xenobiotics by cytochrome P450	4	1.36519		jg9562	17	ko05410;ko05412;ko05415;ko05414;ko04371;ko04921;ko04911;ko05020;ko05022;ko04972;ko04730;ko05017;ko04713;ko04261;ko04260;ko04020;ko04024	Hypertrophic cardiomyopathy;Arrhythmogenic right ventricular cardiomyopathy;Diabetic cardiomyopathy;Dilated cardiomyopathy;Apelin signaling pathway;Oxytocin signaling pathway;Insulin secretion;Prion disease;Pathways of neurodegeneration - multiple diseases;Pancreatic secretion;Long-term depression;Spinocerebellar ataxia;Circadian entrainment;Adrenergic signaling in cardiomyocytes;Cardiac muscle c…
ko00982	Drug metabolism - cytochrome P450	4	1.36519		jg19512	7	ko00760;ko00770;ko00500;ko00740;ko00240;ko00230;ko01240	Nicotinate and nicotinamide metabolism;Pantothenate and CoA biosynthesis;Starch and sucrose metabolism;Riboflavin metabolism;Pyrimidine metabolism;Purine metabolism;Biosynthesis of cofactors
ko01040	Biosynthesis of unsaturated fatty acids	4	1.36519		jg11116	1	ko04950	Maturity onset diabetes of the young
ko05416	Viral myocarditis	4	1.36519		jg11357	1	ko04360	Axon guidance
ko00410	beta-Alanine metabolism	4	1.36519		jg20065	2	ko05100;ko05131	Bacterial invasion of epithelial cells;Shigellosis
ko00520	Amino sugar and nucleotide sugar metabolism	4	1.36519		jg20066	1	ko04640	Hematopoietic cell lineage
ko04330	Notch signaling pathway	4	1.36519		jg28461	4	ko03030;ko04111;ko04110;ko04113	DNA replication;Cell cycle - yeast;Cell cycle;Meiosis - yeast
ko04745	Phototransduction - fly	3	1.02389		jg2373	7	ko04330;ko03460;ko05224;ko05200;ko04950;ko05165;ko05169	Notch signaling pathway;Fanconi anemia pathway;Breast cancer;Pathways in cancer;Maturity onset diabetes of the young;Human papillomavirus infection;Epstein-Barr virus infection
ko04623	Cytosolic DNA-sensing pathway	3	1.02389		jg27005	2	ko00240;ko00230	Pyrimidine metabolism;Purine metabolism
ko04620	Toll-like receptor signaling pathway	3	1.02389		jg32159	5	ko04670;ko05130;ko04530;ko05160;ko04514	Leukocyte transendothelial migration;Pathogenic Escherichia coli infection;Tight junction;Hepatitis C;Cell adhesion molecules
ko05034	Alcoholism	3	1.02389		jg24410	23	ko00643;ko00410;ko00770;ko00625;ko00983;ko00620;ko00982;ko00981;ko00980;ko00071;ko00561;ko00330;ko00310;ko00360;ko00010;ko00903;ko00340;ko00350;ko00280;ko00053;ko01240;ko00380;ko00830	Styrene degradation;beta-Alanine metabolism;Pantothenate and CoA biosynthesis;Chloroalkane and chloroalkene degradation;Drug metabolism - other enzymes;Pyruvate metabolism;Drug metabolism - cytochrome P450;Insect hormone biosynthesis;Metabolism of xenobiotics by cytochrome P450;Fatty acid degradation;Glycerolipid metabolism;Arginine and proline metabolism;Lysine degradation;Phenylalanine metaboli…
ko04064	NF-kappa B signaling pathway	3	1.02389		jg2831	19	ko00642;ko00640;ko02020;ko00650;ko01040;ko00620;ko00062;ko00630;ko00072;ko00071;ko00310;ko04975;ko00362;ko00900;ko00592;ko00720;ko00281;ko00280;ko00380	Ethylbenzene degradation;Propanoate metabolism;Two-component system;Butanoate metabolism;Biosynthesis of unsaturated fatty acids;Pyruvate metabolism;Fatty acid elongation;Glyoxylate and dicarboxylate metabolism;Synthesis and degradation of ketone bodies;Fatty acid degradation;Lysine degradation;Fat digestion and absorption;Benzoate degradation;Terpenoid backbone biosynthesis;alpha-Linolenic acid …
ko00020	Citrate cycle (TCA cycle)	3	1.02389		jg7604	1	ko05202	Transcriptional misregulation in cancer
ko04512	ECM-receptor interaction	3	1.02389		jg33487	18	ko04925;ko04911;ko04919;ko04918;ko04971;ko04970;ko04973;ko04972;ko04974;ko04976;ko04978;ko04960;ko04961;ko04964;ko04261;ko04260;ko04022;ko04024	Aldosterone synthesis and secretion;Insulin secretion;Thyroid hormone signaling pathway;Thyroid hormone synthesis;Gastric acid secretion;Salivary secretion;Carbohydrate digestion and absorption;Pancreatic secretion;Protein digestion and absorption;Bile secretion;Mineral absorption;Aldosterone-regulated sodium reabsorption;Endocrine and other factor-regulated calcium reabsorption;Proximal tubule b…
ko00040	Pentose and glucuronate interconversions	3	1.02389		jg23205	2	ko00240;ko00230	Pyrimidine metabolism;Purine metabolism
ko04659	Th17 cell differentiation	3	1.02389		jg26713	51	ko04540;ko04371;ko04015;ko00565;ko04935;ko04934;ko04361;ko04922;ko04921;ko04924;ko04925;ko04928;ko04927;ko04929;ko05200;ko04911;ko04912;ko04915;ko04916;ko04918;ko05022;ko05143;ko05142;ko04971;ko05146;ko04970;ko04972;ko04730;ko04611;ko05010;ko05135;ko05017;ko04720;ko05016;ko04961;ko04724;ko04723;ko04726;ko04725;ko04728;ko04270;ko04713;ko04261;ko04020;ko04022;ko05170;ko04071;ko05163;ko04750;ko04062…	Gap junction;Apelin signaling pathway;Rap1 signaling pathway;Ether lipid metabolism;Growth hormone synthesis, secretion and action;Cushing syndrome;Axon regeneration;Glucagon signaling pathway;Oxytocin signaling pathway;Renin secretion;Aldosterone synthesis and secretion;Parathyroid hormone synthesis, secretion and action;Cortisol synthesis and secretion;GnRH secretion;Pathways in cancer;Insulin …
ko00590	Arachidonic acid metabolism	3	1.02389		jg40814	2	ko04212;ko04922	Longevity regulating pathway - worm;Glucagon signaling pathway
ko05231	Choline metabolism in cancer	3	1.02389		jg24417	1	ko04976	Bile secretion
ko04713	Circadian entrainment	3	1.02389		jg25509	14	ko00650;ko01040;ko00623;ko00062;ko00073;ko00071;ko00310;ko00362;ko00930;ko00720;ko00281;ko00280;ko00140;ko00380	Butanoate metabolism;Biosynthesis of unsaturated fatty acids;Toluene degradation;Fatty acid elongation;Cutin, suberine and wax biosynthesis;Fatty acid degradation;Lysine degradation;Benzoate degradation;Caprolactam degradation;Carbon fixation pathways in prokaryotes;Geraniol degradation;Valine, leucine and isoleucine degradation;Steroid hormone biosynthesis;Tryptophan metabolism
ko04950	Maturity onset diabetes of the young	3	1.02389		jg19504	1	ko03013	RNA transport
ko00130	Ubiquinone and other terpenoid-quinone biosynthesis	3	1.02389		jg40268	5	ko05100;ko04961;ko04721;ko04144;ko04072	Bacterial invasion of epithelial cells;Endocrine and other factor-regulated calcium reabsorption;Synaptic vesicle cycle;Endocytosis;Phospholipase D signaling pathway
ko04726	Serotonergic synapse	3	1.02389		jg7176	1	ko04216	Ferroptosis
ko05134	Legionellosis	3	1.02389		jg3371	2	ko00520;ko00052	Amino sugar and nucleotide sugar metabolism;Galactose metabolism
ko04975	Fat digestion and absorption	3	1.02389		jg19749	3	ko04810;ko05130;ko05132	Regulation of actin cytoskeleton;Pathogenic Escherichia coli infection;Salmonella infection
ko04973	Carbohydrate digestion and absorption	3	1.02389		jg17685	1	ko04640	Hematopoietic cell lineage
ko05144	Malaria	3	1.02389		jg22910	1	ko04144	Endocytosis
ko05145	Toxoplasmosis	3	1.02389		jg15943	6	ko05144;ko04151;ko04145;ko05165;ko04510;ko04512	Malaria;PI3K-Akt signaling pathway;Phagosome;Human papillomavirus infection;Focal adhesion;ECM-receptor interaction
ko05143	African trypanosomiasis	3	1.02389		jg7613	2	ko00240;ko00230	Pyrimidine metabolism;Purine metabolism
ko03018	RNA degradation	3	1.02389		jg12799	1	ko03040	Spliceosome
ko04340	Hedgehog signaling pathway	3	1.02389		jg40260	4	ko00740;ko00562;ko00010;ko00730	Riboflavin metabolism;Inositol phosphate metabolism;Glycolysis / Gluconeogenesis;Thiamine metabolism
ko04915	Estrogen signaling pathway	3	1.02389		jg6404	3	ko00520;ko04917;ko00052	Amino sugar and nucleotide sugar metabolism;Prolactin signaling pathway;Galactose metabolism
ko05204	Chemical carcinogenesis	3	1.02389		jg3015	1	ko04977	Vitamin digestion and absorption
ko04923	Regulation of lipolysis in adipocytes	3	1.02389		jg21264	1	ko04360	Axon guidance
ko04920	Adipocytokine signaling pathway	3	1.02389		jg27242	3	ko00250;ko00220;ko00710	Alanine, aspartate and glutamate metabolism;Arginine biosynthesis;Carbon fixation in photosynthetic organisms
ko05217	Basal cell carcinoma	3	1.02389		jg40262	1	ko04672	Intestinal immune network for IgA production
ko05215	Prostate cancer	3	1.02389		jg28324	7	ko04015;ko05012;ko04270;ko04020;ko04024;ko04080;ko05034	Rap1 signaling pathway;Parkinson disease;Vascular smooth muscle contraction;Calcium signaling pathway;cAMP signaling pathway;Neuroactive ligand-receptor interaction;Alcoholism
ko04934	Cushing syndrome	3	1.02389		jg33913	23	ko05415;ko04660;ko04666;ko04931;ko04930;ko04933;ko04361;ko04920;ko04912;ko04915;ko05020;ko05131;ko04722;ko04270;ko04140;ko05235;ko04658;ko04659;ko04750;ko04062;ko04064;ko04621;ko04625	Diabetic cardiomyopathy;T cell receptor signaling pathway;Fc gamma R-mediated phagocytosis;Insulin resistance;Type II diabetes mellitus;AGE-RAGE signaling pathway in diabetic complications;Axon regeneration;Adipocytokine signaling pathway;GnRH signaling pathway;Estrogen signaling pathway;Prion disease;Shigellosis;Neurotrophin signaling pathway;Vascular smooth muscle contraction;Autophagy - animal…
ko04932	Non-alcoholic fatty liver disease	3	1.02389		jg3913	3	ko04210;ko04115;ko04064	Apoptosis;p53 signaling pathway;NF-kappa B signaling pathway
ko04138	Autophagy - yeast	3	1.02389		jg3914	9	ko00983;ko00565;ko00564;ko00561;ko04923;ko04714;ko00592;ko00591;ko00590	Drug metabolism - other enzymes;Ether lipid metabolism;Glycerophospholipid metabolism;Glycerolipid metabolism;Regulation of lipolysis in adipocytes;Thermogenesis;alpha-Linolenic acid metabolism;Linoleic acid metabolism;Arachidonic acid metabolism
ko00565	Ether lipid metabolism	3	1.02389		jg25970	6	ko00531;ko00983;ko00860;ko00040;ko00053;ko00944	Glycosaminoglycan degradation;Drug metabolism - other enzymes;Porphyrin and chlorophyll metabolism;Pentose and glucuronate interconversions;Ascorbate and aldarate metabolism;Flavone and flavonol biosynthesis
ko04014	Ras signaling pathway	3	1.02389		jg3359	1	ko03015	mRNA surveillance pathway
ko00630	Glyoxylate and dicarboxylate metabolism	3	1.02389		jg30640	1	ko00310	Lysine degradation
ko00510	N-Glycan biosynthesis	3	1.02389		jg39280	2	ko00630;ko00020	Glyoxylate and dicarboxylate metabolism;Citrate cycle (TCA cycle)
ko04660	T cell receptor signaling pathway	3	1.02389		jg8804	4	ko05418;ko04550;ko04371;ko04068	Fluid shear stress and atherosclerosis;Signaling pathways regulating pluripotency of stem cells;Apelin signaling pathway;FoxO signaling pathway
ko04310	Wnt signaling pathway	3	1.02389		jg2821	9	ko00534;ko00983;ko00982;ko00860;ko00980;ko00040;ko00053;ko00140;ko00830	Glycosaminoglycan biosynthesis - heparan sulfate / heparin;Drug metabolism - other enzymes;Drug metabolism - cytochrome P450;Porphyrin and chlorophyll metabolism;Metabolism of xenobiotics by cytochrome P450;Pentose and glucuronate interconversions;Ascorbate and aldarate metabolism;Steroid hormone biosynthesis;Retinol metabolism
ko02010	ABC transporters	3	1.02389		jg35896	2	ko05022;ko05014	Pathways of neurodegeneration - multiple diseases;Amyotrophic lateral sclerosis
ko03460	Fanconi anemia pathway	3	1.02389		jg33114	3	ko04360;ko04724;ko04068	Axon guidance;Glutamatergic synapse;FoxO signaling pathway
ko00770	Pantothenate and CoA biosynthesis	3	1.02389		jg2707	5	ko02020;ko00860;ko00190;ko04714;ko01240	Two-component system;Porphyrin and chlorophyll metabolism;Oxidative phosphorylation;Thermogenesis;Biosynthesis of cofactors
ko02020	Two-component system	3	1.02389		jg14041	10	ko04540;ko05020;ko05022;ko05130;ko05132;ko05010;ko05012;ko05014;ko05016;ko04145	Gap junction;Prion disease;Pathways of neurodegeneration - multiple diseases;Pathogenic Escherichia coli infection;Salmonella infection;Alzheimer disease;Parkinson disease;Amyotrophic lateral sclerosis;Huntington disease;Phagosome
ko00760	Nicotinate and nicotinamide metabolism	3	1.02389		jg19615	1	ko04391	Hippo signaling pathway - fly
ko04217	Necroptosis	3	1.02389		jg18528	1	ko04974	Protein digestion and absorption
ko03008	Ribosome biogenesis in eukaryotes	3	1.02389		jg8373	3	ko04918;ko05152;ko04625	Thyroid hormone synthesis;Tuberculosis;C-type lectin receptor signaling pathway
ko04216	Ferroptosis	3	1.02389		jg13753	1	ko04950	Maturity onset diabetes of the young
ko04624	Toll and Imd signaling pathway	2	0.682594		jg15138	1	ko03440	Homologous recombination
ko04622	RIG-I-like receptor signaling pathway	2	0.682594		jg39966	2	ko00071;ko04146	Fatty acid degradation;Peroxisome
ko00950	Isoquinoline alkaloid biosynthesis	2	0.682594		jg37307	4	ko04728;ko00350;ko00965;ko00140	Dopaminergic synapse;Tyrosine metabolism;Betalain biosynthesis;Steroid hormone biosynthesis
ko05031	Amphetamine addiction	2	0.682594		jg22343	1	ko04530	Tight junction
ko04061	Viral protein interaction with cytokine and cytokine receptor	2	0.682594		jg10127	1	ko04974	Protein digestion and absorption
ko05162	Measles	2	0.682594		jg10128	1	ko04974	Protein digestion and absorption
ko04072	Phospholipase D signaling pathway	2	0.682594		jg6512	1	ko03008	Ribosome biogenesis in eukaryotes
ko00051	Fructose and mannose metabolism	2	0.682594		jg10129	1	ko04974	Protein digestion and absorption
ko00052	Galactose metabolism	2	0.682594		jg579	2	ko02010;ko04146	ABC transporters;Peroxisome
ko00960	Tropane, piperidine and pyridine alkaloid biosynthesis	2	0.682594		jg31722	1	ko05202	Transcriptional misregulation in cancer
ko03440	Homologous recombination	2	0.682594		jg25047	1	ko00970	Aminoacyl-tRNA biosynthesis
ko05235	PD-L1 expression and PD-1 checkpoint pathway in cancer	2	0.682594		jg6817	1	ko04080	Neuroactive ligand-receptor interaction
ko00340	Histidine metabolism	2	0.682594		jg36858	20	ko05417;ko05418;ko04664;ko04668;ko04010;ko04012;ko04013;ko04935;ko04361;ko04926;ko04912;ko05142;ko05132;ko05135;ko05120;ko05161;ko05167;ko05166;ko05169;ko04620	Lipid and atherosclerosis;Fluid shear stress and atherosclerosis;Fc epsilon RI signaling pathway;TNF signaling pathway;MAPK signaling pathway;ErbB signaling pathway;MAPK signaling pathway - fly;Growth hormone synthesis, secretion and action;Axon regeneration;Relaxin signaling pathway;GnRH signaling pathway;Chagas disease;Salmonella infection;Yersinia infection;Epithelial cell signaling in Helicob…
ko00900	Terpenoid backbone biosynthesis	2	0.682594		jg36857	2	ko00564;ko00230	Glycerophospholipid metabolism;Purine metabolism
ko00903	Limonene and pinene degradation	2	0.682594		jg36977	1	ko00230	Purine metabolism
ko04727	GABAergic synapse	2	0.682594		jg1929	5	ko05410;ko05412;ko05414;ko05206;ko05169	Hypertrophic cardiomyopathy;Arrhythmogenic right ventricular cardiomyopathy;Dilated cardiomyopathy;MicroRNAs in cancer;Epstein-Barr virus infection
ko04723	Retrograde endocannabinoid signaling	2	0.682594		jg19960	3	ko04320;ko04114;ko04914	Dorso-ventral axis formation;Oocyte meiosis;Progesterone-mediated oocyte maturation
ko00930	Caprolactam degradation	2	0.682594		jg1928	2	ko00983;ko00970	Drug metabolism - other enzymes;Aminoacyl-tRNA biosynthesis
ko04720	Long-term potentiation	2	0.682594		jg12656	1	ko00532	Glycosaminoglycan biosynthesis - chondroitin sulfate / dermatan sulfate
ko00480	Glutathione metabolism	2	0.682594		jg11327	2	ko04390;ko04520	Hippo signaling pathway;Adherens junction
ko00120	Primary bile acid biosynthesis	2	0.682594		jg1134	2	ko00514;ko00512	Other types of O-glycan biosynthesis;Mucin type O-glycan biosynthesis
ko04979	Cholesterol metabolism	2	0.682594		jg9413	1	ko04360	Axon guidance
ko04976	Bile secretion	2	0.682594		jg30501	3	ko00250;ko00220;ko00710	Alanine, aspartate and glutamate metabolism;Arginine biosynthesis;Carbon fixation in photosynthetic organisms
ko04614	Renin-angiotensin system	2	0.682594		jg28663	1	ko04144	Endocytosis
ko05140	Leishmaniasis	2	0.682594		jg32924	3	ko03040;ko03013;ko03015	Spliceosome;RNA transport;mRNA surveillance pathway
ko04916	Melanogenesis	2	0.682594		jg32923	4	ko04010;ko05203;ko04022;ko05166	MAPK signaling pathway;Viral carcinogenesis;cGMP-PKG signaling pathway;Human T-cell leukemia virus 1 infection
ko04917	Prolactin signaling pathway	2	0.682594		jg23530	6	ko03040;ko05202;ko03013;ko03015;ko05022;ko05014	Spliceosome;Transcriptional misregulation in cancer;RNA transport;mRNA surveillance pathway;Pathways of neurodegeneration - multiple diseases;Amyotrophic lateral sclerosis
ko00780	Biotin metabolism	2	0.682594		jg18188	1	ko04514	Cell adhesion molecules
ko01524	Platinum drug resistance	2	0.682594		jg40724	1	ko04911	Insulin secretion
ko01522	Endocrine resistance	2	0.682594		jg33451	5	ko04974;ko04151;ko05165;ko04510;ko04512	Protein digestion and absorption;PI3K-Akt signaling pathway;Human papillomavirus infection;Focal adhesion;ECM-receptor interaction
ko04115	p53 signaling pathway	2	0.682594		jg113	1	ko03008	Ribosome biogenesis in eukaryotes
ko05322	Systemic lupus erythematosus	2	0.682594		jg8791	4	ko04214;ko04320;ko04013;ko05202	Apoptosis - fly;Dorso-ventral axis formation;MAPK signaling pathway - fly;Transcriptional misregulation in cancer
ko05321	Inflammatory bowel disease	2	0.682594		jg13610	8	ko04218;ko04110;ko04115;ko04114;ko04914;ko05170;ko05166;ko04068	Cellular senescence;Cell cycle;p53 signaling pathway;Oocyte meiosis;Progesterone-mediated oocyte maturation;Human immunodeficiency virus 1 infection;Human T-cell leukemia virus 1 infection;FoxO signaling pathway
ko04929	GnRH secretion	2	0.682594		jg11551	6	ko04666;ko05135;ko05231;ko04530;ko04520;ko04062	Fc gamma R-mediated phagocytosis;Yersinia infection;Choline metabolism in cancer;Tight junction;Adherens junction;Chemokine signaling pathway
ko04927	Cortisol synthesis and secretion	2	0.682594		jg21115	3	ko04391;ko04390;ko04392	Hippo signaling pathway - fly;Hippo signaling pathway;Hippo signaling pathway - multiple species
ko05219	Bladder cancer	2	0.682594		jg10101	4	ko04810;ko05130;ko04270;ko04530	Regulation of actin cytoskeleton;Pathogenic Escherichia coli infection;Vascular smooth muscle contraction;Tight junction
ko05213	Endometrial cancer	2	0.682594		jg14026	18	ko00640;ko00410;ko00650;ko00627;ko00062;ko00071;ko00310;ko00362;ko00360;ko00930;ko00903;ko04146;ko00592;ko03320;ko00720;ko00281;ko00280;ko00380	Propanoate metabolism;beta-Alanine metabolism;Butanoate metabolism;Aminobenzoate degradation;Fatty acid elongation;Fatty acid degradation;Lysine degradation;Benzoate degradation;Phenylalanine metabolism;Caprolactam degradation;Limonene and pinene degradation;Peroxisome;alpha-Linolenic acid metabolism;PPAR signaling pathway;Carbon fixation pathways in prokaryotes;Geraniol degradation;Valine, leuci…
ko03030	DNA replication	2	0.682594		jg38416	3	ko04217;ko04668;ko05132	Necroptosis;TNF signaling pathway;Salmonella infection
ko04120	Ubiquitin mediated proteolysis	2	0.682594		jg22685	2	ko00860;ko01240	Porphyrin and chlorophyll metabolism;Biosynthesis of cofactors
ko00680	Methane metabolism	2	0.682594		jg6258	3	ko03040;ko05202;ko05205	Spliceosome;Transcriptional misregulation in cancer;Proteoglycans in cancer
ko00561	Glycerolipid metabolism	2	0.682594		jg6257	3	ko03040;ko05202;ko05205	Spliceosome;Transcriptional misregulation in cancer;Proteoglycans in cancer
ko04137	Mitophagy - animal	2	0.682594		jg27203	2	ko03020;ko05016	RNA polymerase;Huntington disease
ko05221	Acute myeloid leukemia	2	0.682594		jg32118	2	ko00620;ko00710	Pyruvate metabolism;Carbon fixation in photosynthetic organisms
ko05222	Small cell lung cancer	2	0.682594		jg24618	4	ko05205;ko03013;ko04151;ko04150	Proteoglycans in cancer;RNA transport;PI3K-Akt signaling pathway;mTOR signaling pathway
ko04012	ErbB signaling pathway	2	0.682594		jg6043	1	ko04974	Protein digestion and absorption
ko05220	Chronic myeloid leukemia	2	0.682594		jg6042	1	ko04974	Protein digestion and absorption
ko00072	Synthesis and degradation of ketone bodies	2	0.682594		jg18973	1	ko00230	Purine metabolism
ko04664	Fc epsilon RI signaling pathway	2	0.682594		jg922	2	ko04217;ko04144	Necroptosis;Endocytosis
ko00512	Mucin type O-glycan biosynthesis	2	0.682594		jg8104	1	ko05168	Herpes simplex virus 1 infection
ko00740	Riboflavin metabolism	2	0.682594		jg7137	2	ko03460;ko01524	Fanconi anemia pathway;Platinum drug resistance
ko00625	Chloroalkane and chloroalkene degradation	2	0.682594		jg31813	13	ko05417;ko04668;ko05215;ko05219;ko04926;ko04928;ko05200;ko05202;ko05323;ko04912;ko03320;ko04657;ko05171	Lipid and atherosclerosis;TNF signaling pathway;Prostate cancer;Bladder cancer;Relaxin signaling pathway;Parathyroid hormone synthesis, secretion and action;Pathways in cancer;Transcriptional misregulation in cancer;Rheumatoid arthritis;GnRH signaling pathway;PPAR signaling pathway;IL-17 signaling pathway;Coronavirus disease - COVID-19
ko04672	Intestinal immune network for IgA production	2	0.682594		jg2346	3	ko05022;ko05014;ko04141	Pathways of neurodegeneration - multiple diseases;Amyotrophic lateral sclerosis;Protein processing in endoplasmic reticulum
ko00534	Glycosaminoglycan biosynthesis - heparan sulfate / heparin	2	0.682594		jg926	1	ko05202	Transcriptional misregulation in cancer
ko04320	Dorso-ventral axis formation	2	0.682594		jg31498	3	ko05217;ko05200;ko04340	Basal cell carcinoma;Pathways in cancer;Hedgehog signaling pathway
ko00400	Phenylalanine, tyrosine and tryptophan biosynthesis	2	0.682594		jg2908	2	ko04725;ko05231	Cholinergic synapse;Choline metabolism in cancer
ko00642	Ethylbenzene degradation	2	0.682594		jg29859	2	ko03020;ko04623	RNA polymerase;Cytosolic DNA-sensing pathway
ko00401	Novobiocin biosynthesis	2	0.682594		jg34520	6	ko04666;ko05100;ko04810;ko05131;ko05135;ko04510	Fc gamma R-mediated phagocytosis;Bacterial invasion of epithelial cells;Regulation of actin cytoskeleton;Shigellosis;Yersinia infection;Focal adhesion
ko04214	Apoptosis - fly	2	0.682594		jg18161	10	ko05414;ko04540;ko04924;ko04923;ko04970;ko04261;ko04020;ko04022;ko04024;ko04080	Dilated cardiomyopathy;Gap junction;Renin secretion;Regulation of lipolysis in adipocytes;Salivary secretion;Adrenergic signaling in cardiomyocytes;Calcium signaling pathway;cGMP-PKG signaling pathway;cAMP signaling pathway;Neuroactive ligand-receptor interaction
ko04212	Longevity regulating pathway - worm	2	0.682594		jg15690	7	ko05226;ko04360;ko05217;ko05200;ko05205;ko04340;ko04341	Gastric cancer;Axon guidance;Basal cell carcinoma;Pathways in cancer;Proteoglycans in cancer;Hedgehog signaling pathway;Hedgehog signaling pathway - fly
ko00030	Pentose phosphate pathway	1	0.341297		jg40631	1	ko04010	MAPK signaling pathway
ko04066	HIF-1 signaling pathway	1	0.341297		jg40630	34	ko04218;ko05410;ko05415;ko05414;ko04672;ko04010;ko05220;ko05226;ko05225;ko04933;ko04932;ko05211;ko05210;ko05212;ko04926;ko04350;ko05200;ko05321;ko04110;ko05323;ko05205;ko05140;ko05142;ko05145;ko05144;ko05146;ko04390;ko04380;ko04659;ko05161;ko05166;ko04060;ko05152;ko04068	Cellular senescence;Hypertrophic cardiomyopathy;Diabetic cardiomyopathy;Dilated cardiomyopathy;Intestinal immune network for IgA production;MAPK signaling pathway;Chronic myeloid leukemia;Gastric cancer;Hepatocellular carcinoma;AGE-RAGE signaling pathway in diabetic complications;Non-alcoholic fatty liver disease;Renal cell carcinoma;Colorectal cancer;Pancreatic cancer;Relaxin signaling pathway;T…
ko05032	Morphine addiction	1	0.341297		jg40079	1	ko04080	Neuroactive ligand-receptor interaction
ko05030	Cocaine addiction	1	0.341297		jg38796	1	ko04111	Cell cycle - yeast
ko00260	Glycine, serine and threonine metabolism	1	0.341297		jg15217	1	ko00600	Sphingolipid metabolism
ko00940	Phenylpropanoid biosynthesis	1	0.341297		jg10442	9	ko00565;ko00564;ko00562;ko05203;ko05163;ko05167;ko04061;ko04060;ko04062	Ether lipid metabolism;Glycerophospholipid metabolism;Inositol phosphate metabolism;Viral carcinogenesis;Human cytomegalovirus infection;Kaposi sarcoma-associated herpesvirus infection;Viral protein interaction with cytokine and cytokine receptor;Cytokine-cytokine receptor interaction;Chemokine signaling pathway
ko04630	JAK-STAT signaling pathway	1	0.341297		jg3322	1	ko04721	Synaptic vesicle cycle
ko03420	Nucleotide excision repair	1	0.341297		jg11412	1	ko04216	Ferroptosis
ko00944	Flavone and flavonol biosynthesis	1	0.341297		jg12504	2	ko00983;ko00970	Drug metabolism - other enzymes;Aminoacyl-tRNA biosynthesis
ko00290	Valine, leucine and isoleucine biosynthesis	1	0.341297		jg4654	1	ko04068	FoxO signaling pathway
ko00730	Thiamine metabolism	1	0.341297		jg8578	25	ko05417;ko04014;ko04137;ko05022;ko05131;ko05014;ko05135;ko04140;ko04657;ko05170;ko05171;ko05161;ko05160;ko05163;ko05162;ko05165;ko05164;ko05167;ko05169;ko05168;ko04621;ko04620;ko04623;ko04622;ko04625	Lipid and atherosclerosis;Ras signaling pathway;Mitophagy - animal;Pathways of neurodegeneration - multiple diseases;Shigellosis;Amyotrophic lateral sclerosis;Yersinia infection;Autophagy - animal;IL-17 signaling pathway;Human immunodeficiency virus 1 infection;Coronavirus disease - COVID-19;Hepatitis B;Hepatitis C;Human cytomegalovirus infection;Measles;Human papillomavirus infection;Influenza A…
ko03430	Mismatch repair	1	0.341297		jg18728	10	ko04371;ko04922;ko04924;ko04923;ko04910;ko04914;ko04022;ko04024;ko00230;ko05032	Apelin signaling pathway;Glucagon signaling pathway;Renin secretion;Regulation of lipolysis in adipocytes;Insulin signaling pathway;Progesterone-mediated oocyte maturation;cGMP-PKG signaling pathway;cAMP signaling pathway;Purine metabolism;Morphine addiction
ko00601	Glycosphingolipid biosynthesis - lacto and neolacto series	1	0.341297		jg2230	2	ko02010;ko01523	ABC transporters;Antifolate resistance
ko00965	Betalain biosynthesis	1	0.341297		jg11418	4	ko04120;ko05022;ko05012;ko04141	Ubiquitin mediated proteolysis;Pathways of neurodegeneration - multiple diseases;Parkinson disease;Protein processing in endoplasmic reticulum
ko00966	Glucosinolate biosynthesis	1	0.341297
ko00604	Glycosphingolipid biosynthesis - ganglio series	1	0.341297
ko04650	Natural killer cell mediated cytotoxicity	1	0.341297
ko00591	Linoleic acid metabolism	1	0.341297
ko00460	Cyanoamino acid metabolism	1	0.341297
ko04710	Circadian rhythm	1	0.341297
ko04392	Hippo signaling pathway - multiple species	1	0.341297
ko04966	Collecting duct acid secretion	1	0.341297
ko04964	Proximal tubule bicarbonate reclamation	1	0.341297
ko04962	Vasopressin-regulated water reabsorption	1	0.341297
ko04960	Aldosterone-regulated sodium reabsorption	1	0.341297
ko04978	Mineral absorption	1	0.341297
ko04977	Vitamin digestion and absorption	1	0.341297
ko00670	One carbon pool by folate	1	0.341297
ko04341	Hedgehog signaling pathway - fly	1	0.341297
ko00660	C5-Branched dibasic acid metabolism	1	0.341297
ko01523	Antifolate resistance	1	0.341297
ko01521	EGFR tyrosine kinase inhibitor resistance	1	0.341297
ko00450	Selenocompound metabolism	1	0.341297
ko05212	Pancreatic cancer	1	0.341297
ko05210	Colorectal cancer	1	0.341297
ko05211	Renal cell carcinoma	1	0.341297
ko04139	Mitophagy - yeast	1	0.341297
ko04136	Autophagy - other	1	0.341297
ko05223	Non-small cell lung cancer	1	0.341297
ko04011	MAPK signaling pathway - yeast	1	0.341297
ko04370	VEGF signaling pathway	1	0.341297
ko00073	Cutin, suberine and wax biosynthesis	1	0.341297
ko00750	Vitamin B6 metabolism	1	0.341297
ko00511	Other glycan degradation	1	0.341297
ko04662	B cell receptor signaling pathway	1	0.341297
ko00515	Mannose type O-glycan biosynthesis	1	0.341297
ko00981	Insect hormone biosynthesis	1	0.341297
ko00623	Toluene degradation	1	0.341297
ko00626	Naphthalene degradation	1	0.341297
ko00627	Aminobenzoate degradation	1	0.341297
ko00531	Glycosaminoglycan degradation	1	0.341297
ko00532	Glycosaminoglycan biosynthesis - chondroitin sulfate / dermatan sulfate	1	0.341297
ko00643	Styrene degradation	1	0.341297
ko04213	Longevity regulating pathway - multiple species	1	0.341297
ko04211	Longevity regulating pathway	1	0.341297

## Sheet: SH24_Up_Log1_FDR0.01
Pathway-wise					Gene-wise
KEGG Pathway ID	Pathway name	#Seqs	% of pathway annotated S. hasta genes		Sequence	#Pathways	Pathways IDs	Pathways
ko05022	Pathways of neurodegeneration - multiple diseases	9	29.0323		jg33649	1	ko04360	Prion disease;Cell adhesion molecules
ko04024	cAMP signaling pathway	8	25.8065		jg27300	1	ko04360	Hedgehog signaling pathway - fly
ko05017	Spinocerebellar ataxia	8	25.8065		jg36999	2	ko04550;ko04950	Aminobenzoate degradation;Drug metabolism - cytochrome P450;Metabolism of xenobiotics by cytochrome P450;Caffeine metabolism;Linoleic acid metabolism;Arachidonic acid metabolism;Fatty acid degradation;Chemical carcinogenesis;MicroRNAs in cancer;Ovarian steroidogenesis;Steroid hormone biosynthesis;Tryptophan metabolism;Retinol metabolism
ko04728	Dopaminergic synapse	7	22.5806		jg23269	5	ko05022;ko05130;ko05134;ko05014;ko04140	Axon guidance;Axon regeneration
ko05031	Amphetamine addiction	6	19.3548		jg24317	4	ko04151;ko04150;ko04140;ko05206	Parathyroid hormone synthesis, secretion and action;NOD-like receptor signaling pathway
ko04010	MAPK signaling pathway	6	19.3548		jg25825	2	ko05020;ko04514	Endocytosis
ko04713	Circadian entrainment	6	19.3548		jg31287	1	ko04341	Glycosaminoglycan biosynthesis - heparan sulfate / heparin
ko04724	Glutamatergic synapse	6	19.3548		jg38007	13	ko00627;ko00982;ko00980;ko00232;ko00591;ko00590;ko00071;ko05204;ko05206;ko04913;ko00140;ko00380;ko00830	Synaptic vesicle cycle
ko05033	Nicotine addiction	5	16.129		jg21423	2	ko04360;ko04361	Pathways of neurodegeneration - multiple diseases;Long-term depression;Spinocerebellar ataxia;Huntington disease;Glutamatergic synapse;Retrograde endocannabinoid signaling;Dopaminergic synapse;Circadian entrainment;cAMP signaling pathway;Neuroactive ligand-receptor interaction;Transcriptional misregulation in cancer;Amphetamine addiction;Nicotine addiction
ko05200	Pathways in cancer	5	16.129		jg20774	2	ko04928;ko04621	Maturity onset diabetes of the young
ko04080	Neuroactive ligand-receptor interaction	5	16.129		jg10256	1	ko04144	Transcriptional misregulation in cancer
ko04723	Retrograde endocannabinoid signaling	5	16.129		jg6744	1	ko00534	Thermogenesis;MAPK signaling pathway;Chronic myeloid leukemia;Pathways in cancer;Lysine degradation
ko05016	Huntington disease	5	16.129		jg3651	1	ko04721	Lipid and atherosclerosis;Herpes simplex virus 1 infection
ko05010	Alzheimer disease	5	16.129		jg11940	13	ko05022;ko04730;ko05017;ko05016;ko04724;ko04723;ko04728;ko04713;ko04024;ko04080;ko05202;ko05031;ko05033	Thermogenesis;MAPK signaling pathway;Chronic myeloid leukemia;Pathways in cancer;Lysine degradation
ko05202	Transcriptional misregulation in cancer	4	12.9032		jg37715	1	ko04950	Pathways of neurodegeneration - multiple diseases;Alzheimer disease;Parkinson disease;MAPK signaling pathway
ko04360	Axon guidance	4	12.9032		jg10359	1	ko05202	Pathways of neurodegeneration - multiple diseases;African trypanosomiasis;Gastric acid secretion;Salivary secretion;Amoebiasis;Long-term depression;Pancreatic secretion;Neutrophil extracellular trap formation;Aldosterone-regulated sodium reabsorption;Spinocerebellar ataxia;Long-term potentiation;Endocrine and other factor-regulated calcium reabsorption;Diabetic cardiomyopathy;Glutamatergic synaps…
ko04014	Ras signaling pathway	4	12.9032		jg26174	5	ko04714;ko04010;ko05220;ko05200;ko00310	Prion disease;Pathways of neurodegeneration - multiple diseases;Alzheimer disease;Amyotrophic lateral sclerosis;Spinocerebellar ataxia;Long-term potentiation;Huntington disease;Glutamatergic synapse;Dopaminergic synapse;Circadian entrainment;Calcium signaling pathway;cAMP signaling pathway;Ras signaling pathway;Rap1 signaling pathway;Neuroactive ligand-receptor interaction;Systemic lupus erythema…
ko04020	Calcium signaling pathway	4	12.9032		jg9898	2	ko05417;ko05168	Pathways of neurodegeneration - multiple diseases;Long-term depression;Amyotrophic lateral sclerosis;Spinocerebellar ataxia;Long-term potentiation;Huntington disease;Glutamatergic synapse;Retrograde endocannabinoid signaling;Dopaminergic synapse;Circadian entrainment;cAMP signaling pathway;Neuroactive ligand-receptor interaction;Transcriptional misregulation in cancer;Amphetamine addiction;Cocain…
ko04140	Autophagy - animal	4	12.9032		jg26173	5	ko04714;ko04010;ko05220;ko05200;ko00310	Chagas disease;Apoptosis;Toxoplasmosis;Longevity regulating pathway - worm;Longevity regulating pathway;Carbohydrate digestion and absorption;Longevity regulating pathway - multiple species;Platelet activation;Cellular senescence;Neutrophil extracellular trap formation;Salmonella infection;Alzheimer disease;Shigellosis;Yersinia infection;Spinocerebellar ataxia;Neurotrophin signaling pathway;Diabe…
ko04550	Signaling pathways regulating pluripotency of stem cells	4	12.9032		jg32663	4	ko05022;ko05010;ko05012;ko04010	Prion disease;Pathways of neurodegeneration - multiple diseases;Alzheimer disease;Amyotrophic lateral sclerosis;Spinocerebellar ataxia;Long-term potentiation;Glutamatergic synapse;Circadian entrainment;Calcium signaling pathway;cAMP signaling pathway;Neuroactive ligand-receptor interaction;Amphetamine addiction;Cocaine addiction;Nicotine addiction;Alcoholism
ko04720	Long-term potentiation	4	12.9032		jg34121	61	ko05022;ko05143;ko04971;ko04970;ko05146;ko04730;ko04972;ko04613;ko04960;ko05017;ko04720;ko04961;ko05415;ko04724;ko04723;ko04726;ko04725;ko04728;ko04727;ko04270;ko04150;ko04670;ko04310;ko04713;ko05231;ko04020;ko04540;ko04666;ko04370;ko04010;ko04012;ko04650;ko04014;ko05223;ko04015;ko05225;ko04935;ko05170;ko05171;ko05214;ko04921;ko04925;ko04928;ko04929;ko04070;ko05161;ko04071;ko05163;ko05200;ko04750…	Pathways of neurodegeneration - multiple diseases;Long-term depression;Spinocerebellar ataxia;Huntington disease;Glutamatergic synapse;Retrograde endocannabinoid signaling;Dopaminergic synapse;Circadian entrainment;cAMP signaling pathway;Neuroactive ligand-receptor interaction;Transcriptional misregulation in cancer;Amphetamine addiction;Nicotine addiction
ko05014	Amyotrophic lateral sclerosis	4	12.9032		jg34122	20	ko05020;ko05022;ko05010;ko05014;ko05017;ko04720;ko05016;ko04724;ko04728;ko04713;ko04020;ko04024;ko04014;ko04015;ko04080;ko05322;ko05031;ko05030;ko05033;ko05034	Signaling pathways regulating pluripotency of stem cells
ko04730	Long-term depression	4	12.9032		jg8495	16	ko05022;ko04730;ko05014;ko05017;ko04720;ko05016;ko04724;ko04723;ko04728;ko04713;ko04024;ko04080;ko05202;ko05031;ko05030;ko05033	Signaling pathways regulating pluripotency of stem cells;Maturity onset diabetes of the young
ko05020	Prion disease	4	12.9032		jg12101	98	ko05142;ko04210;ko05145;ko04212;ko04211;ko04973;ko04213;ko04611;ko04218;ko04613;ko05132;ko05010;ko05131;ko05135;ko05017;ko04722;ko05415;ko05417;ko05418;ko04725;ko04728;ko04151;ko04150;ko04152;ko04550;ko04380;ko04261;ko04140;ko05231;ko05230;ko04022;ko04660;ko05235;ko04024;ko04662;ko04664;ko04666;ko04668;ko04371;ko04370;ko04010;ko05220;ko04012;ko05222;ko05221;ko04014;ko05224;ko05223;ko05226;ko04015…	Salivary secretion;Pancreatic secretion;Mineral absorption;Endocrine and other factor-regulated calcium reabsorption;Adrenergic signaling in cardiomyocytes;Calcium signaling pathway;cGMP-PKG signaling pathway;cAMP signaling pathway;Aldosterone synthesis and secretion
ko05030	Cocaine addiction	3	9.67742		jg37304	15	ko05020;ko05022;ko05010;ko05014;ko05017;ko04720;ko04724;ko04713;ko04020;ko04024;ko04080;ko05031;ko05030;ko05033;ko05034	Prion disease;Pathways of neurodegeneration - multiple diseases;Chagas disease;Apoptosis;Toxoplasmosis;Longevity regulating pathway - worm;Apoptosis - fly;Apoptosis - multiple species;Necroptosis;Pathogenic Escherichia coli infection;Salmonella infection;Alzheimer disease;Shigellosis;Parkinson disease;Pertussis;Yersinia infection;Spinocerebellar ataxia;Huntington disease;Neurotrophin signaling pa…
ko05206	MicroRNAs in cancer	3	9.67742		jg12601	13	ko05022;ko04730;ko05017;ko05016;ko04724;ko04723;ko04728;ko04713;ko04024;ko04080;ko05202;ko05031;ko05033	Axon guidance
ko04510	Focal adhesion	3	9.67742		jg21430	1	ko04550
ko04071	Sphingolipid signaling pathway	3	9.67742		jg1421	2	ko04550;ko04950
ko05161	Hepatitis B	3	9.67742		jg12547	9	ko04970;ko04972;ko04978;ko04961;ko04261;ko04020;ko04022;ko04024;ko04925
ko05170	Human immunodeficiency virus 1 infection	3	9.67742		jg6633	77	ko05020;ko05022;ko05142;ko04210;ko05145;ko04212;ko04214;ko04215;ko04217;ko05130;ko05132;ko05010;ko05131;ko05012;ko05133;ko05135;ko05017;ko05016;ko04722;ko05415;ko05417;ko04723;ko05418;ko04728;ko04391;ko05120;ko04310;ko04380;ko04140;ko05231;ko04141;ko04660;ko04024;ko04664;ko04668;ko04010;ko04012;ko04014;ko04013;ko04530;ko04137;ko04931;ko04930;ko04658;ko04933;ko04657;ko04932;ko04935;ko04659;ko05170…
ko04935	Growth hormone synthesis, secretion and action	3	9.67742		jg10107	1	ko04360
ko04015	Rap1 signaling pathway	3	9.67742
ko04012	ErbB signaling pathway	3	9.67742
ko05220	Chronic myeloid leukemia	3	9.67742
ko05231	Choline metabolism in cancer	3	9.67742
ko04950	Maturity onset diabetes of the young	3	9.67742
ko04150	mTOR signaling pathway	3	9.67742
ko05417	Lipid and atherosclerosis	3	9.67742
ko05415	Diabetic cardiomyopathy	3	9.67742
ko00310	Lysine degradation	2	6.45161
ko04625	C-type lectin receptor signaling pathway	2	6.45161
ko04620	Toll-like receptor signaling pathway	2	6.45161
ko04621	NOD-like receptor signaling pathway	2	6.45161
ko04068	FoxO signaling pathway	2	6.45161
ko04066	HIF-1 signaling pathway	2	6.45161
ko05034	Alcoholism	2	6.45161
ko05152	Tuberculosis	2	6.45161
ko04919	Thyroid hormone signaling pathway	2	6.45161
ko04917	Prolactin signaling pathway	2	6.45161
ko04914	Progesterone-mediated oocyte maturation	2	6.45161
ko04910	Insulin signaling pathway	2	6.45161
ko01522	Endocrine resistance	2	6.45161
ko05205	Proteoglycans in cancer	2	6.45161
ko01521	EGFR tyrosine kinase inhibitor resistance	2	6.45161
ko05168	Herpes simplex virus 1 infection	2	6.45161
ko04750	Inflammatory mediator regulation of TRP channels	2	6.45161
ko05169	Epstein-Barr virus infection	2	6.45161
ko05166	Human T-cell leukemia virus 1 infection	2	6.45161
ko05167	Kaposi sarcoma-associated herpesvirus infection	2	6.45161
ko05162	Measles	2	6.45161
ko05163	Human cytomegalovirus infection	2	6.45161
ko04929	GnRH secretion	2	6.45161
ko04928	Parathyroid hormone synthesis, secretion and action	2	6.45161
ko04925	Aldosterone synthesis and secretion	2	6.45161
ko04926	Relaxin signaling pathway	2	6.45161
ko04920	Adipocytokine signaling pathway	2	6.45161
ko05214	Glioma	2	6.45161
ko05212	Pancreatic cancer	2	6.45161
ko05210	Colorectal cancer	2	6.45161
ko04361	Axon regeneration	2	6.45161
ko05171	Coronavirus disease - COVID-19	2	6.45161
ko04932	Non-alcoholic fatty liver disease	2	6.45161
ko04933	AGE-RAGE signaling pathway in diabetic complications	2	6.45161
ko04931	Insulin resistance	2	6.45161
ko05225	Hepatocellular carcinoma	2	6.45161
ko05223	Non-small cell lung cancer	2	6.45161
ko04370	VEGF signaling pathway	2	6.45161
ko04668	TNF signaling pathway	2	6.45161
ko04666	Fc gamma R-mediated phagocytosis	2	6.45161
ko04664	Fc epsilon RI signaling pathway	2	6.45161
ko04660	T cell receptor signaling pathway	2	6.45161
ko04022	cGMP-PKG signaling pathway	2	6.45161
ko04261	Adrenergic signaling in cardiomyocytes	2	6.45161
ko04380	Osteoclast differentiation	2	6.45161
ko04714	Thermogenesis	2	6.45161
ko04310	Wnt signaling pathway	2	6.45161
ko04151	PI3K-Akt signaling pathway	2	6.45161
ko04725	Cholinergic synapse	2	6.45161
ko05418	Fluid shear stress and atherosclerosis	2	6.45161
ko04722	Neurotrophin signaling pathway	2	6.45161
ko04961	Endocrine and other factor-regulated calcium reabsorption	2	6.45161
ko05135	Yersinia infection	2	6.45161
ko05012	Parkinson disease	2	6.45161
ko05131	Shigellosis	2	6.45161
ko05132	Salmonella infection	2	6.45161
ko05130	Pathogenic Escherichia coli infection	2	6.45161
ko04613	Neutrophil extracellular trap formation	2	6.45161
ko04972	Pancreatic secretion	2	6.45161
ko04970	Salivary secretion	2	6.45161
ko04212	Longevity regulating pathway - worm	2	6.45161
ko05145	Toxoplasmosis	2	6.45161
ko04210	Apoptosis	2	6.45161
ko05142	Chagas disease	2	6.45161
ko04624	Toll and Imd signaling pathway	1	3.22581
ko04622	RIG-I-like receptor signaling pathway	1	3.22581
ko00830	Retinol metabolism	1	3.22581
ko04341	Hedgehog signaling pathway - fly	1	3.22581
ko05032	Morphine addiction	1	3.22581
ko04062	Chemokine signaling pathway	1	3.22581
ko04918	Thyroid hormone synthesis	1	3.22581
ko00380	Tryptophan metabolism	1	3.22581
ko04916	Melanogenesis	1	3.22581
ko00140	Steroid hormone biosynthesis	1	3.22581
ko04915	Estrogen signaling pathway	1	3.22581
ko04912	GnRH signaling pathway	1	3.22581
ko01524	Platinum drug resistance	1	3.22581
ko04913	Ovarian steroidogenesis	1	3.22581
ko04514	Cell adhesion molecules	1	3.22581
ko04911	Insulin secretion	1	3.22581
ko05204	Chemical carcinogenesis	1	3.22581
ko05322	Systemic lupus erythematosus	1	3.22581
ko04630	JAK-STAT signaling pathway	1	3.22581
ko05164	Influenza A	1	3.22581
ko05165	Human papillomavirus infection	1	3.22581
ko05160	Hepatitis C	1	3.22581
ko04072	Phospholipase D signaling pathway	1	3.22581
ko04070	Phosphatidylinositol signaling system	1	3.22581
ko04923	Regulation of lipolysis in adipocytes	1	3.22581
ko04921	Oxytocin signaling pathway	1	3.22581
ko05218	Melanoma	1	3.22581
ko04922	Glucagon signaling pathway	1	3.22581
ko05215	Prostate cancer	1	3.22581
ko05213	Endometrial cancer	1	3.22581
ko05211	Renal cell carcinoma	1	3.22581
ko04659	Th17 cell differentiation	1	3.22581
ko04657	IL-17 signaling pathway	1	3.22581
ko04658	Th1 and Th2 cell differentiation	1	3.22581
ko04930	Type II diabetes mellitus	1	3.22581
ko05226	Gastric cancer	1	3.22581
ko04137	Mitophagy - animal	1	3.22581
ko04530	Tight junction	1	3.22581
ko04013	MAPK signaling pathway - fly	1	3.22581
ko05224	Breast cancer	1	3.22581
ko05221	Acute myeloid leukemia	1	3.22581
ko04650	Natural killer cell mediated cytotoxicity	1	3.22581
ko05222	Small cell lung cancer	1	3.22581
ko04371	Apelin signaling pathway	1	3.22581
ko00071	Fatty acid degradation	1	3.22581
ko00590	Arachidonic acid metabolism	1	3.22581
ko00591	Linoleic acid metabolism	1	3.22581
ko00232	Caffeine metabolism	1	3.22581
ko04662	B cell receptor signaling pathway	1	3.22581
ko05235	PD-L1 expression and PD-1 checkpoint pathway in cancer	1	3.22581
ko04540	Gap junction	1	3.22581
ko04144	Endocytosis	1	3.22581
ko05230	Central carbon metabolism in cancer	1	3.22581
ko04141	Protein processing in endoplasmic reticulum	1	3.22581
ko00980	Metabolism of xenobiotics by cytochrome P450	1	3.22581
ko00982	Drug metabolism - cytochrome P450	1	3.22581
ko00627	Aminobenzoate degradation	1	3.22581
ko04152	AMPK signaling pathway	1	3.22581
ko05120	Epithelial cell signaling in Helicobacter pylori infection	1	3.22581
ko04670	Leukocyte transendothelial migration	1	3.22581
ko04270	Vascular smooth muscle contraction	1	3.22581
ko04391	Hippo signaling pathway - fly	1	3.22581
ko04727	GABAergic synapse	1	3.22581
ko04726	Serotonergic synapse	1	3.22581
ko04721	Synaptic vesicle cycle	1	3.22581
ko00534	Glycosaminoglycan biosynthesis - heparan sulfate / heparin	1	3.22581
ko04960	Aldosterone-regulated sodium reabsorption	1	3.22581
ko05133	Pertussis	1	3.22581
ko05134	Legionellosis	1	3.22581
ko04978	Mineral absorption	1	3.22581
ko04217	Necroptosis	1	3.22581
ko04218	Cellular senescence	1	3.22581
ko04611	Platelet activation	1	3.22581
ko04215	Apoptosis - multiple species	1	3.22581
ko04213	Longevity regulating pathway - multiple species	1	3.22581
ko04973	Carbohydrate digestion and absorption	1	3.22581
ko04214	Apoptosis - fly	1	3.22581
ko05146	Amoebiasis	1	3.22581
ko04211	Longevity regulating pathway	1	3.22581
ko04971	Gastric acid secretion	1	3.22581
ko05143	African trypanosomiasis	1	3.22581

## Sheet: SH24_Down_Log1_FDR0.01
Pathway-wise					Gene-wise
KEGG Pathway ID	Pathway name	#Seqs	% of pathway annotated S. hasta genes		Sequence	#Pathways	Pathways IDs	Pathways
ko04010	MAPK signaling pathway	6	12.2449		jg3703	2	ko04611;ko04015	Platelet activation;Rap1 signaling pathway
ko04810	Regulation of actin cytoskeleton	5	10.2041		jg2859	3	ko00020;ko00380;ko00310	Citrate cycle (TCA cycle);Tryptophan metabolism;Lysine degradation
ko04015	Rap1 signaling pathway	5	10.2041		jg39091	53	ko05020;ko05022;ko04210;ko04971;ko04970;ko04730;ko04972;ko04611;ko04218;ko05010;ko05131;ko05012;ko05014;ko04720;ko05017;ko05016;ko04724;ko05417;ko04723;ko04726;ko04725;ko04728;ko04270;ko04713;ko04140;ko04020;ko04540;ko04022;ko04371;ko04935;ko04934;ko05170;ko04922;ko04921;ko04924;ko04925;ko04928;ko04927;ko04929;ko04070;ko05163;ko05167;ko04750;ko04114;ko05205;ko04911;ko04912;ko04915;ko04918;ko04621…	Prion disease;Pathways of neurodegeneration - multiple diseases;Apoptosis;Gastric acid secretion;Salivary secretion;Long-term depression;Pancreatic secretion;Platelet activation;Cellular senescence;Alzheimer disease;Shigellosis;Parkinson disease;Amyotrophic lateral sclerosis;Long-term potentiation;Spinocerebellar ataxia;Huntington disease;Glutamatergic synapse;Lipid and atherosclerosis;Retrograde…
ko04022	cGMP-PKG signaling pathway	5	10.2041		jg36813	1	ko05231	Choline metabolism in cancer
ko04020	Calcium signaling pathway	5	10.2041		jg36732	1	ko04550	Signaling pathways regulating pluripotency of stem cells
ko04724	Glutamatergic synapse	5	10.2041		jg20706	4	ko05017;ko04710;ko04659;ko05321	Spinocerebellar ataxia;Circadian rhythm;Th17 cell differentiation;Inflammatory bowel disease
ko05010	Alzheimer disease	5	10.2041		jg16691	4	ko04975;ko04979;ko05417;ko02010	Fat digestion and absorption;Cholesterol metabolism;Lipid and atherosclerosis;ABC transporters
ko05022	Pathways of neurodegeneration - multiple diseases	5	10.2041		jg38687	2	ko04714;ko05225	Thermogenesis;Hepatocellular carcinoma
ko05167	Kaposi sarcoma-associated herpesvirus infection	4	8.16327		jg9294	10	ko04151;ko04020;ko04010;ko04014;ko05224;ko05226;ko04015;ko04810;ko05218;ko05200	PI3K-Akt signaling pathway;Calcium signaling pathway;MAPK signaling pathway;Ras signaling pathway;Breast cancer;Gastric cancer;Rap1 signaling pathway;Regulation of actin cytoskeleton;Melanoma;Pathways in cancer
ko05165	Human papillomavirus infection	4	8.16327		jg28195	2	ko04360;ko04361	Axon guidance;Axon regeneration
ko04924	Renin secretion	4	8.16327		jg33458	5	ko04144;ko04062;ko05032;ko04341;ko04744	Endocytosis;Chemokine signaling pathway;Morphine addiction;Hedgehog signaling pathway - fly;Phototransduction
ko04921	Oxytocin signaling pathway	4	8.16327		jg31035	3	ko04015;ko04810;ko04360	Rap1 signaling pathway;Regulation of actin cytoskeleton;Axon guidance
ko04922	Glucagon signaling pathway	4	8.16327		jg36202	6	ko05231;ko00564;ko00561;ko04361;ko04070;ko04072	Choline metabolism in cancer;Glycerophospholipid metabolism;Glycerolipid metabolism;Axon regeneration;Phosphatidylinositol signaling system;Phospholipase D signaling pathway
ko04360	Axon guidance	4	8.16327		jg15670	3	ko00250;ko00220;ko00471	Alanine, aspartate and glutamate metabolism;Arginine biosynthesis;D-Glutamine and D-glutamate metabolism
ko04935	Growth hormone synthesis, secretion and action	4	8.16327		jg9443	1	ko04140	Autophagy - animal
ko04530	Tight junction	4	8.16327		jg8670	1	ko04530	Tight junction
ko04140	Autophagy - animal	4	8.16327		jg17696	3	ko04015;ko04810;ko04360	Rap1 signaling pathway;Regulation of actin cytoskeleton;Axon guidance
ko04270	Vascular smooth muscle contraction	4	8.16327		jg37842	2	ko04391;ko04392	Hippo signaling pathway - fly;Hippo signaling pathway - multiple species
ko04728	Dopaminergic synapse	4	8.16327		jg16523	2	ko04714;ko05225	Thermogenesis;Hepatocellular carcinoma
ko04726	Serotonergic synapse	4	8.16327		jg14626	3	ko05144;ko04979;ko05010	Malaria;Cholesterol metabolism;Alzheimer disease
ko04723	Retrograde endocannabinoid signaling	4	8.16327		jg27891	2	ko05165;ko05203	Human papillomavirus infection;Viral carcinogenesis
ko05417	Lipid and atherosclerosis	4	8.16327		jg24252	35	ko05020;ko05022;ko04973;ko04218;ko05010;ko05410;ko05412;ko05414;ko04724;ko04723;ko04726;ko04725;ko04728;ko04727;ko04270;ko04713;ko04261;ko04260;ko04020;ko04022;ko04024;ko04010;ko04530;ko04930;ko04935;ko04934;ko04361;ko04921;ko04924;ko04925;ko04927;ko04929;ko04911;ko04912;ko05031	Prion disease;Pathways of neurodegeneration - multiple diseases;Carbohydrate digestion and absorption;Cellular senescence;Alzheimer disease;Hypertrophic cardiomyopathy;Arrhythmogenic right ventricular cardiomyopathy;Dilated cardiomyopathy;Glutamatergic synapse;Retrograde endocannabinoid signaling;Serotonergic synapse;Cholinergic synapse;Dopaminergic synapse;GABAergic synapse;Vascular smooth muscl…
ko04720	Long-term potentiation	4	8.16327		jg29984	1	ko04978	Mineral absorption
ko04218	Cellular senescence	4	8.16327		jg35901	2	ko05131;ko05100	Shigellosis;Bacterial invasion of epithelial cells
ko05020	Prion disease	4	8.16327		jg31542	6	ko04723;ko04726;ko04727;ko04080;ko05033;ko05032	Retrograde endocannabinoid signaling;Serotonergic synapse;GABAergic synapse;Neuroactive ligand-receptor interaction;Nicotine addiction;Morphine addiction
ko04625	C-type lectin receptor signaling pathway	3	6.12245		jg28216	1	ko04514	Cell adhesion molecules
ko04744	Phototransduction	3	6.12245		jg36119	1	ko04974	Protein digestion and absorption
ko04912	GnRH signaling pathway	3	6.12245		jg5625	1	ko04724	Glutamatergic synapse
ko04911	Insulin secretion	3	6.12245		jg36553	3	ko00230;ko04740;ko04744	Purine metabolism;Olfactory transduction;Phototransduction
ko04114	Oocyte meiosis	3	6.12245		jg38780	26	ko04330;ko04720;ko05016;ko04310;ko04024;ko04935;ko05211;ko04520;ko05215;ko04922;ko05161;ko05165;ko04350;ko05164;ko05167;ko05200;ko05166;ko04110;ko04630;ko05203;ko05206;ko04916;ko04919;ko05152;ko04066;ko04068	Notch signaling pathway;Long-term potentiation;Huntington disease;Wnt signaling pathway;cAMP signaling pathway;Growth hormone synthesis, secretion and action;Renal cell carcinoma;Adherens junction;Prostate cancer;Glucagon signaling pathway;Hepatitis B;Human papillomavirus infection;TGF-beta signaling pathway;Influenza A;Kaposi sarcoma-associated herpesvirus infection;Pathways in cancer;Human T-ce…
ko05163	Human cytomegalovirus infection	3	6.12245		jg19825	4	ko05130;ko04270;ko04530;ko04810	Pathogenic Escherichia coli infection;Vascular smooth muscle contraction;Tight junction;Regulation of actin cytoskeleton
ko04070	Phosphatidylinositol signaling system	3	6.12245		jg38623	1	ko04721	Synaptic vesicle cycle
ko04929	GnRH secretion	3	6.12245		jg14537	1	ko03015	mRNA surveillance pathway
ko04927	Cortisol synthesis and secretion	3	6.12245		jg7211	50	ko05020;ko05022;ko04210;ko04971;ko04970;ko04730;ko04972;ko04611;ko04218;ko05010;ko05131;ko05012;ko04720;ko05017;ko05016;ko04724;ko05417;ko04723;ko04726;ko04725;ko04728;ko04270;ko04713;ko04140;ko04020;ko04540;ko04022;ko04371;ko04935;ko04934;ko05170;ko04922;ko04921;ko04924;ko04925;ko04928;ko04927;ko04929;ko04070;ko05163;ko05167;ko04750;ko04114;ko05205;ko04912;ko04915;ko04918;ko04621;ko04625;ko04745	Prion disease;Pathways of neurodegeneration - multiple diseases;Apoptosis;Gastric acid secretion;Salivary secretion;Long-term depression;Pancreatic secretion;Platelet activation;Cellular senescence;Alzheimer disease;Shigellosis;Parkinson disease;Long-term potentiation;Spinocerebellar ataxia;Huntington disease;Glutamatergic synapse;Lipid and atherosclerosis;Retrograde endocannabinoid signaling;Ser…
ko04925	Aldosterone synthesis and secretion	3	6.12245		jg26101	4	ko04022;ko04024;ko04740;ko04744	cGMP-PKG signaling pathway;cAMP signaling pathway;Olfactory transduction;Phototransduction
ko04361	Axon regeneration	3	6.12245		jg31932	9	ko05410;ko05412;ko05414;ko04151;ko04810;ko05165;ko04510;ko04512;ko04514	Hypertrophic cardiomyopathy;Arrhythmogenic right ventricular cardiomyopathy;Dilated cardiomyopathy;PI3K-Akt signaling pathway;Regulation of actin cytoskeleton;Human papillomavirus infection;Focal adhesion;ECM-receptor interaction;Cell adhesion molecules
ko05170	Human immunodeficiency virus 1 infection	3	6.12245		jg7918	1	ko04010	MAPK signaling pathway
ko04934	Cushing syndrome	3	6.12245		jg6904	1	ko04010	MAPK signaling pathway
ko04024	cAMP signaling pathway	3	6.12245		jg30640	1	ko00310	Lysine degradation
ko04713	Circadian entrainment	3	6.12245		jg30444	2	ko05022;ko05012	Pathways of neurodegeneration - multiple diseases;Parkinson disease
ko04151	PI3K-Akt signaling pathway	3	6.12245		jg19452	1	ko04217	Necroptosis
ko04725	Cholinergic synapse	3	6.12245		jg39286	1	ko00020	Citrate cycle (TCA cycle)
ko05016	Huntington disease	3	6.12245		jg33153	1	ko04013	MAPK signaling pathway - fly
ko05017	Spinocerebellar ataxia	3	6.12245		jg36069	4	ko04151;ko04530;ko04015;ko05165	PI3K-Akt signaling pathway;Tight junction;Rap1 signaling pathway;Human papillomavirus infection
ko05012	Parkinson disease	3	6.12245		jg39647	2	ko04150;ko04140	mTOR signaling pathway;Autophagy - animal
ko05131	Shigellosis	3	6.12245		jg22663	33	ko05020;ko05022;ko04218;ko05010;ko05014;ko04720;ko04724;ko05417;ko04728;ko04310;ko04380;ko04020;ko04022;ko04660;ko05235;ko04662;ko04370;ko04010;ko04650;ko04658;ko04659;ko05170;ko04360;ko04922;ko04921;ko04924;ko05163;ko05167;ko05166;ko04114;ko05031;ko05152;ko04625	Prion disease;Pathways of neurodegeneration - multiple diseases;Cellular senescence;Alzheimer disease;Amyotrophic lateral sclerosis;Long-term potentiation;Glutamatergic synapse;Lipid and atherosclerosis;Dopaminergic synapse;Wnt signaling pathway;Osteoclast differentiation;Calcium signaling pathway;cGMP-PKG signaling pathway;T cell receptor signaling pathway;PD-L1 expression and PD-1 checkpoint pa…
ko04611	Platelet activation	3	6.12245		jg37903	1	ko04911	Insulin secretion
ko04745	Phototransduction - fly	2	4.08163		jg22265	2	ko04010;ko04013	MAPK signaling pathway;MAPK signaling pathway - fly
ko00310	Lysine degradation	2	4.08163		jg32738	5	ko04330;ko05202;ko05169;ko01522;ko04919	Notch signaling pathway;Transcriptional misregulation in cancer;Epstein-Barr virus infection;Endocrine resistance;Thyroid hormone signaling pathway
ko04621	NOD-like receptor signaling pathway	2	4.08163
ko04740	Olfactory transduction	2	4.08163
ko05032	Morphine addiction	2	4.08163
ko05152	Tuberculosis	2	4.08163
ko05031	Amphetamine addiction	2	4.08163
ko04918	Thyroid hormone synthesis	2	4.08163
ko04919	Thyroid hormone signaling pathway	2	4.08163
ko00020	Citrate cycle (TCA cycle)	2	4.08163
ko04915	Estrogen signaling pathway	2	4.08163
ko04514	Cell adhesion molecules	2	4.08163
ko05205	Proteoglycans in cancer	2	4.08163
ko05203	Viral carcinogenesis	2	4.08163
ko04750	Inflammatory mediator regulation of TRP channels	2	4.08163
ko05166	Human T-cell leukemia virus 1 infection	2	4.08163
ko05200	Pathways in cancer	2	4.08163
ko04928	Parathyroid hormone synthesis, secretion and action	2	4.08163
ko04659	Th17 cell differentiation	2	4.08163
ko05225	Hepatocellular carcinoma	2	4.08163
ko04013	MAPK signaling pathway - fly	2	4.08163
ko04371	Apelin signaling pathway	2	4.08163
ko04540	Gap junction	2	4.08163
ko05231	Choline metabolism in cancer	2	4.08163
ko04714	Thermogenesis	2	4.08163
ko04310	Wnt signaling pathway	2	4.08163
ko04727	GABAergic synapse	2	4.08163
ko05414	Dilated cardiomyopathy	2	4.08163
ko05412	Arrhythmogenic right ventricular cardiomyopathy	2	4.08163
ko05014	Amyotrophic lateral sclerosis	2	4.08163
ko05410	Hypertrophic cardiomyopathy	2	4.08163
ko04979	Cholesterol metabolism	2	4.08163
ko04972	Pancreatic secretion	2	4.08163
ko04730	Long-term depression	2	4.08163
ko04970	Salivary secretion	2	4.08163
ko04971	Gastric acid secretion	2	4.08163
ko04330	Notch signaling pathway	2	4.08163
ko04210	Apoptosis	2	4.08163
ko04742	Taste transduction	1	2.04082
ko03015	mRNA surveillance pathway	1	2.04082
ko04068	FoxO signaling pathway	1	2.04082
ko04341	Hedgehog signaling pathway - fly	1	2.04082
ko04066	HIF-1 signaling pathway	1	2.04082
ko05033	Nicotine addiction	1	2.04082
ko04062	Chemokine signaling pathway	1	2.04082
ko00380	Tryptophan metabolism	1	2.04082
ko04916	Melanogenesis	1	2.04082
ko01522	Endocrine resistance	1	2.04082
ko04512	ECM-receptor interaction	1	2.04082
ko05206	MicroRNAs in cancer	1	2.04082
ko04510	Focal adhesion	1	2.04082
ko04630	JAK-STAT signaling pathway	1	2.04082
ko05169	Epstein-Barr virus infection	1	2.04082
ko05202	Transcriptional misregulation in cancer	1	2.04082
ko04110	Cell cycle	1	2.04082
ko05321	Inflammatory bowel disease	1	2.04082
ko05164	Influenza A	1	2.04082
ko04350	TGF-beta signaling pathway	1	2.04082
ko05161	Hepatitis B	1	2.04082
ko04072	Phospholipase D signaling pathway	1	2.04082
ko05218	Melanoma	1	2.04082
ko05215	Prostate cancer	1	2.04082
ko04520	Adherens junction	1	2.04082
ko05211	Renal cell carcinoma	1	2.04082
ko04080	Neuroactive ligand-receptor interaction	1	2.04082
ko00561	Glycerolipid metabolism	1	2.04082
ko04658	Th1 and Th2 cell differentiation	1	2.04082
ko00564	Glycerophospholipid metabolism	1	2.04082
ko04930	Type II diabetes mellitus	1	2.04082
ko05226	Gastric cancer	1	2.04082
ko05224	Breast cancer	1	2.04082
ko04014	Ras signaling pathway	1	2.04082
ko05100	Bacterial invasion of epithelial cells	1	2.04082
ko04650	Natural killer cell mediated cytotoxicity	1	2.04082
ko04370	VEGF signaling pathway	1	2.04082
ko00471	D-Glutamine and D-glutamate metabolism	1	2.04082
ko00230	Purine metabolism	1	2.04082
ko04662	B cell receptor signaling pathway	1	2.04082
ko05235	PD-L1 expression and PD-1 checkpoint pathway in cancer	1	2.04082
ko04660	T cell receptor signaling pathway	1	2.04082
ko04144	Endocytosis	1	2.04082
ko04260	Cardiac muscle contraction	1	2.04082
ko04261	Adrenergic signaling in cardiomyocytes	1	2.04082
ko04380	Osteoclast differentiation	1	2.04082
ko00220	Arginine biosynthesis	1	2.04082
ko04710	Circadian rhythm	1	2.04082
ko02010	ABC transporters	1	2.04082
ko04550	Signaling pathways regulating pluripotency of stem cells	1	2.04082
ko04392	Hippo signaling pathway - multiple species	1	2.04082
ko04150	mTOR signaling pathway	1	2.04082
ko04391	Hippo signaling pathway - fly	1	2.04082
ko00250	Alanine, aspartate and glutamate metabolism	1	2.04082
ko04721	Synaptic vesicle cycle	1	2.04082
ko05130	Pathogenic Escherichia coli infection	1	2.04082
ko04978	Mineral absorption	1	2.04082
ko04217	Necroptosis	1	2.04082
ko04974	Protein digestion and absorption	1	2.04082
ko04975	Fat digestion and absorption	1	2.04082
ko04973	Carbohydrate digestion and absorption	1	2.04082
ko05144	Malaria	1	2.04082

## Sheet: SH48_Up_Log1_FDR0.01
Pathway-wise					Gene-wise
KEGG Pathway ID	Pathway name	#Seqs	% of pathway annotated S. hasta genes		Sequence	#Pathways	Pathways IDs	Pathways
ko04974	Protein digestion and absorption	6	21.4286		jg29249	17	ko05020;ko05140;ko05142;ko04610;ko04613;ko04080;ko05171;ko05131;ko05134;ko05133;ko05167;ko05168;ko05322;ko05203;ko05150;ko05152;ko04145	Prion disease;Leishmaniasis;Chagas disease;Complement and coagulation cascades;Neutrophil extracellular trap formation;Neuroactive ligand-receptor interaction;Coronavirus disease - COVID-19;Shigellosis;Legionellosis;Pertussis;Kaposi sarcoma-associated herpesvirus infection;Herpes simplex virus 1 infection;Systemic lupus erythematosus;Viral carcinogenesis;Staphylococcus aureus infection;Tuberculos…
ko04972	Pancreatic secretion	6	21.4286		jg3969	4	ko04080;ko04726;ko04020;ko04024	Neuroactive ligand-receptor interaction;Serotonergic synapse;Calcium signaling pathway;cAMP signaling pathway
ko05417	Lipid and atherosclerosis	5	17.8571		jg2810	4	ko04975;ko04977;ko04979;ko05417	Fat digestion and absorption;Vitamin digestion and absorption;Cholesterol metabolism;Lipid and atherosclerosis
ko04080	Neuroactive ligand-receptor interaction	5	17.8571		jg28976	18	ko00600;ko00400;ko00960;ko00360;ko05417;ko00330;ko00250;ko05204;ko00980;ko04913;ko00220;ko00140;ko00380;ko00710;ko00830;ko00950;ko00350;ko00270	Sphingolipid metabolism;Phenylalanine, tyrosine and tryptophan biosynthesis;Tropane, piperidine and pyridine alkaloid biosynthesis;Phenylalanine metabolism;Lipid and atherosclerosis;Arginine and proline metabolism;Alanine, aspartate and glutamate metabolism;Chemical carcinogenesis;Metabolism of xenobiotics by cytochrome P450;Ovarian steroidogenesis;Arginine biosynthesis;Steroid hormone biosynthes…
ko04913	Ovarian steroidogenesis	4	14.2857		jg18034	5	ko04610;ko04972;ko04974;ko04080;ko05164	Complement and coagulation cascades;Pancreatic secretion;Protein digestion and absorption;Neuroactive ligand-receptor interaction;Influenza A
ko04979	Cholesterol metabolism	4	14.2857		jg34553	12	ko04371;ko04974;ko04978;ko05410;ko04961;ko05412;ko05414;ko04261;ko04260;ko04020;ko04022;ko04740	Apelin signaling pathway;Protein digestion and absorption;Mineral absorption;Hypertrophic cardiomyopathy;Endocrine and other factor-regulated calcium reabsorption;Arrhythmogenic right ventricular cardiomyopathy;Dilated cardiomyopathy;Adrenergic signaling in cardiomyocytes;Cardiac muscle contraction;Calcium signaling pathway;cGMP-PKG signaling pathway;Olfactory transduction
ko04610	Complement and coagulation cascades	4	14.2857		jg21718	4	ko04970;ko04973;ko04972;ko00500	Salivary secretion;Carbohydrate digestion and absorption;Pancreatic secretion;Starch and sucrose metabolism
ko04020	Calcium signaling pathway	3	10.7143		jg6781	2	ko04972;ko04974	Pancreatic secretion;Protein digestion and absorption
ko05152	Tuberculosis	3	10.7143		jg38007	6	ko05204;ko05206;ko00980;ko04913;ko00140;ko00380	Chemical carcinogenesis;MicroRNAs in cancer;Metabolism of xenobiotics by cytochrome P450;Ovarian steroidogenesis;Steroid hormone biosynthesis;Tryptophan metabolism
ko05150	Staphylococcus aureus infection	3	10.7143		jg10257	4	ko04975;ko04977;ko04979;ko05417	Fat digestion and absorption;Vitamin digestion and absorption;Cholesterol metabolism;Lipid and atherosclerosis
ko05203	Viral carcinogenesis	3	10.7143		jg6782	2	ko04972;ko04974	Pancreatic secretion;Protein digestion and absorption
ko05322	Systemic lupus erythematosus	3	10.7143		jg24065	4	ko04972;ko04974;ko04080;ko05164	Pancreatic secretion;Protein digestion and absorption;Neuroactive ligand-receptor interaction;Influenza A
ko04726	Serotonergic synapse	3	10.7143		jg18180	1	ko04979	Cholesterol metabolism
ko05171	Coronavirus disease - COVID-19	3	10.7143		jg4728	11	ko04010;ko04014;ko05224;ko05226;ko04015;ko04810;ko05218;ko04390;ko04151;ko05200;ko04020	MAPK signaling pathway;Ras signaling pathway;Breast cancer;Gastric cancer;Rap1 signaling pathway;Regulation of actin cytoskeleton;Melanoma;Hippo signaling pathway;PI3K-Akt signaling pathway;Pathways in cancer;Calcium signaling pathway
ko04613	Neutrophil extracellular trap formation	3	10.7143		jg26248	7	ko00521;ko00520;ko00010;ko00052;ko00500;ko00230;ko00030	Streptomycin biosynthesis;Amino sugar and nucleotide sugar metabolism;Glycolysis / Gluconeogenesis;Galactose metabolism;Starch and sucrose metabolism;Purine metabolism;Pentose phosphate pathway
ko00590	Arachidonic acid metabolism	2	7.14286		jg9818	2	ko04972;ko04974	Pancreatic secretion;Protein digestion and absorption
ko00591	Linoleic acid metabolism	2	7.14286		jg1599	1	ko05322	Systemic lupus erythematosus
ko04145	Phagosome	2	7.14286		jg8969	2	ko04216;ko00860	Ferroptosis;Porphyrin and chlorophyll metabolism
ko00380	Tryptophan metabolism	2	7.14286		jg26249	1	ko04979	Cholesterol metabolism
ko00140	Steroid hormone biosynthesis	2	7.14286		jg23775	3	ko04330;ko04013;ko04310	Notch signaling pathway;MAPK signaling pathway - fly;Wnt signaling pathway
ko00980	Metabolism of xenobiotics by cytochrome P450	2	7.14286		jg31551	2	ko04216;ko00860	Ferroptosis;Porphyrin and chlorophyll metabolism
ko00860	Porphyrin and chlorophyll metabolism	2	7.14286		jg8057	16	ko05140;ko05142;ko04610;ko04613;ko04080;ko05171;ko05131;ko05134;ko05133;ko05167;ko05168;ko05322;ko05203;ko05150;ko05152;ko04145	Leishmaniasis;Chagas disease;Complement and coagulation cascades;Neutrophil extracellular trap formation;Neuroactive ligand-receptor interaction;Coronavirus disease - COVID-19;Shigellosis;Legionellosis;Pertussis;Kaposi sarcoma-associated herpesvirus infection;Herpes simplex virus 1 infection;Systemic lupus erythematosus;Viral carcinogenesis;Staphylococcus aureus infection;Tuberculosis;Phagosome
ko00500	Starch and sucrose metabolism	2	7.14286		jg18967	6	ko05417;ko04726;ko04750;ko04913;ko00591;ko00590	Lipid and atherosclerosis;Serotonergic synapse;Inflammatory mediator regulation of TRP channels;Ovarian steroidogenesis;Linoleic acid metabolism;Arachidonic acid metabolism
ko05204	Chemical carcinogenesis	2	7.14286		jg8373	3	ko04918;ko05152;ko04625	Thyroid hormone synthesis;Tuberculosis;C-type lectin receptor signaling pathway
ko05168	Herpes simplex virus 1 infection	2	7.14286		jg18968	6	ko05417;ko04726;ko04750;ko04913;ko00591;ko00590	Lipid and atherosclerosis;Serotonergic synapse;Inflammatory mediator regulation of TRP channels;Ovarian steroidogenesis;Linoleic acid metabolism;Arachidonic acid metabolism
ko04750	Inflammatory mediator regulation of TRP channels	2	7.14286		jg15995	5	ko04610;ko04611;ko04613;ko05171;ko05150	Complement and coagulation cascades;Platelet activation;Neutrophil extracellular trap formation;Coronavirus disease - COVID-19;Staphylococcus aureus infection
ko05167	Kaposi sarcoma-associated herpesvirus infection	2	7.14286		jg3244	1	ko05203	Viral carcinogenesis
ko05164	Influenza A	2	7.14286		jg16708	1	ko00520	Amino sugar and nucleotide sugar metabolism
ko05133	Pertussis	2	7.14286
ko05134	Legionellosis	2	7.14286
ko05131	Shigellosis	2	7.14286
ko04977	Vitamin digestion and absorption	2	7.14286
ko00520	Amino sugar and nucleotide sugar metabolism	2	7.14286
ko04975	Fat digestion and absorption	2	7.14286
ko04216	Ferroptosis	2	7.14286
ko05142	Chagas disease	2	7.14286
ko05140	Leishmaniasis	2	7.14286
ko00270	Cysteine and methionine metabolism	1	3.57143
ko00030	Pentose phosphate pathway	1	3.57143
ko00350	Tyrosine metabolism	1	3.57143
ko00230	Purine metabolism	1	3.57143
ko04625	C-type lectin receptor signaling pathway	1	3.57143
ko00950	Isoquinoline alkaloid biosynthesis	1	3.57143
ko00830	Retinol metabolism	1	3.57143
ko00710	Carbon fixation in photosynthetic organisms	1	3.57143
ko04024	cAMP signaling pathway	1	3.57143
ko04740	Olfactory transduction	1	3.57143
ko04022	cGMP-PKG signaling pathway	1	3.57143
ko04260	Cardiac muscle contraction	1	3.57143
ko04261	Adrenergic signaling in cardiomyocytes	1	3.57143
ko04918	Thyroid hormone synthesis	1	3.57143
ko00220	Arginine biosynthesis	1	3.57143
ko05206	MicroRNAs in cancer	1	3.57143
ko04310	Wnt signaling pathway	1	3.57143
ko05200	Pathways in cancer	1	3.57143
ko04151	PI3K-Akt signaling pathway	1	3.57143
ko04390	Hippo signaling pathway	1	3.57143
ko00250	Alanine, aspartate and glutamate metabolism	1	3.57143
ko00052	Galactose metabolism	1	3.57143
ko00010	Glycolysis / Gluconeogenesis	1	3.57143
ko00330	Arginine and proline metabolism	1	3.57143
ko05218	Melanoma	1	3.57143
ko05414	Dilated cardiomyopathy	1	3.57143
ko05412	Arrhythmogenic right ventricular cardiomyopathy	1	3.57143
ko04961	Endocrine and other factor-regulated calcium reabsorption	1	3.57143
ko05410	Hypertrophic cardiomyopathy	1	3.57143
ko00360	Phenylalanine metabolism	1	3.57143
ko04978	Mineral absorption	1	3.57143
ko00960	Tropane, piperidine and pyridine alkaloid biosynthesis	1	3.57143
ko00400	Phenylalanine, tyrosine and tryptophan biosynthesis	1	3.57143
ko00521	Streptomycin biosynthesis	1	3.57143
ko04611	Platelet activation	1	3.57143
ko04810	Regulation of actin cytoskeleton	1	3.57143
ko04015	Rap1 signaling pathway	1	3.57143
ko00600	Sphingolipid metabolism	1	3.57143
ko05226	Gastric cancer	1	3.57143
ko04973	Carbohydrate digestion and absorption	1	3.57143
ko04013	MAPK signaling pathway - fly	1	3.57143
ko04970	Salivary secretion	1	3.57143
ko05224	Breast cancer	1	3.57143
ko04014	Ras signaling pathway	1	3.57143
ko04330	Notch signaling pathway	1	3.57143
ko04010	MAPK signaling pathway	1	3.57143
ko04371	Apelin signaling pathway	1	3.57143
ko05020	Prion disease	1	3.57143

## Sheet: SH48_Down_Log1_FDR0.01
Pathway-wise					Gene-wise
KEGG Pathway ID	Pathway name	#Seqs	% of pathway annotated S. hasta genes		Sequence	#Pathways	Pathways IDs	Pathways
ko04723	Retrograde endocannabinoid signaling	7	16.6667		jg30398	1	ko00780	Biotin metabolism
ko04724	Glutamatergic synapse	7	16.6667		jg36813	1	ko05231	Choline metabolism in cancer
ko05032	Morphine addiction	6	14.2857		jg31542	6	ko04723;ko04726;ko04727;ko04080;ko05033;ko05032	Retrograde endocannabinoid signaling;Serotonergic synapse;GABAergic synapse;Neuroactive ligand-receptor interaction;Nicotine addiction;Morphine addiction
ko04024	cAMP signaling pathway	6	14.2857		jg28216	1	ko04514	Cell adhesion molecules
ko04727	GABAergic synapse	6	14.2857		jg6779	3	ko00650;ko00072;ko00830	Butanoate metabolism;Synthesis and degradation of ketone bodies;Retinol metabolism
ko05033	Nicotine addiction	5	11.9048		jg5625	1	ko04724	Glutamatergic synapse
ko04080	Neuroactive ligand-receptor interaction	5	11.9048		jg26755	18	ko05020;ko05022;ko04730;ko05017;ko05016;ko04721;ko04724;ko04723;ko04726;ko04725;ko04728;ko04727;ko04020;ko04010;ko04930;ko05033;ko05032;ko04742	Prion disease;Pathways of neurodegeneration - multiple diseases;Long-term depression;Spinocerebellar ataxia;Huntington disease;Synaptic vesicle cycle;Glutamatergic synapse;Retrograde endocannabinoid signaling;Serotonergic synapse;Cholinergic synapse;Dopaminergic synapse;GABAergic synapse;Calcium signaling pathway;MAPK signaling pathway;Type II diabetes mellitus;Nicotine addiction;Morphine addicti…
ko04728	Dopaminergic synapse	5	11.9048		jg182	1	ko04068	FoxO signaling pathway
ko04726	Serotonergic synapse	5	11.9048		jg36553	3	ko00230;ko04740;ko04744	Purine metabolism;Olfactory transduction;Phototransduction
ko05022	Pathways of neurodegeneration - multiple diseases	5	11.9048		jg16691	4	ko04975;ko04979;ko05417;ko02010	Fat digestion and absorption;Cholesterol metabolism;Lipid and atherosclerosis;ABC transporters
ko04744	Phototransduction	4	9.52381		jg16031	18	ko05020;ko05022;ko04730;ko05017;ko05016;ko04721;ko04724;ko04723;ko04726;ko04725;ko04728;ko04727;ko04020;ko04010;ko04930;ko05033;ko05032;ko04742	Prion disease;Pathways of neurodegeneration - multiple diseases;Long-term depression;Spinocerebellar ataxia;Huntington disease;Synaptic vesicle cycle;Glutamatergic synapse;Retrograde endocannabinoid signaling;Serotonergic synapse;Cholinergic synapse;Dopaminergic synapse;GABAergic synapse;Calcium signaling pathway;MAPK signaling pathway;Type II diabetes mellitus;Nicotine addiction;Morphine addicti…
ko04020	Calcium signaling pathway	4	9.52381		jg7650	57	ko05142;ko04971;ko04970;ko04211;ko05146;ko04972;ko04213;ko04611;ko04976;ko05012;ko04720;ko05414;ko04724;ko04723;ko04726;ko04725;ko04728;ko04727;ko04270;ko04713;ko04714;ko04261;ko04020;ko04540;ko04022;ko04024;ko00230;ko04371;ko04015;ko04935;ko04934;ko04921;ko04924;ko04923;ko04926;ko04925;ko04928;ko04927;ko04072;ko05163;ko05200;ko05166;ko04750;ko04114;ko04911;ko01522;ko04913;ko04912;ko04915;ko04914…	Chagas disease;Gastric acid secretion;Salivary secretion;Longevity regulating pathway;Amoebiasis;Pancreatic secretion;Longevity regulating pathway - multiple species;Platelet activation;Bile secretion;Parkinson disease;Long-term potentiation;Dilated cardiomyopathy;Glutamatergic synapse;Retrograde endocannabinoid signaling;Serotonergic synapse;Cholinergic synapse;Dopaminergic synapse;GABAergic syn…
ko04725	Cholinergic synapse	4	9.52381		jg13468	1	ko04530	Tight junction
ko04721	Synaptic vesicle cycle	4	9.52381		jg38623	1	ko04721	Synaptic vesicle cycle
ko05016	Huntington disease	4	9.52381		jg20611	10	ko04218;ko04390;ko04392;ko04670;ko04014;ko05223;ko04015;ko05219;ko05200;ko05206	Cellular senescence;Hippo signaling pathway;Hippo signaling pathway - multiple species;Leukocyte transendothelial migration;Ras signaling pathway;Non-small cell lung cancer;Rap1 signaling pathway;Bladder cancer;Pathways in cancer;MicroRNAs in cancer
ko05017	Spinocerebellar ataxia	4	9.52381		jg5237	1	ko04810	Regulation of actin cytoskeleton
ko04730	Long-term depression	4	9.52381		jg1077	6	ko04613;ko00983;ko04145;ko05221;ko05202;ko05310	Neutrophil extracellular trap formation;Drug metabolism - other enzymes;Phagosome;Acute myeloid leukemia;Transcriptional misregulation in cancer;Asthma
ko05020	Prion disease	4	9.52381		jg21266	7	ko04727;ko04024;ko04080;ko04929;ko04915;ko05032;ko04742	GABAergic synapse;cAMP signaling pathway;Neuroactive ligand-receptor interaction;GnRH secretion;Estrogen signaling pathway;Morphine addiction;Taste transduction
ko04742	Taste transduction	3	7.14286		jg8569	3	ko04520;ko05168;ko04514	Adherens junction;Herpes simplex virus 1 infection;Cell adhesion molecules
ko04915	Estrogen signaling pathway	3	7.14286		jg15802	1	ko04024	cAMP signaling pathway
ko04514	Cell adhesion molecules	3	7.14286		jg15801	1	ko04024	cAMP signaling pathway
ko05206	MicroRNAs in cancer	3	7.14286		jg22295	13	ko05020;ko04330;ko04320;ko04391;ko04390;ko05224;ko04658;ko04361;ko05165;ko05200;ko05206;ko01522;ko04919	Prion disease;Notch signaling pathway;Dorso-ventral axis formation;Hippo signaling pathway - fly;Hippo signaling pathway;Breast cancer;Th1 and Th2 cell differentiation;Axon regeneration;Human papillomavirus infection;Pathways in cancer;MicroRNAs in cancer;Endocrine resistance;Thyroid hormone signaling pathway
ko05200	Pathways in cancer	3	7.14286		jg7211	50	ko05020;ko05022;ko04210;ko04971;ko04970;ko04730;ko04972;ko04611;ko04218;ko05010;ko05131;ko05012;ko05017;ko04720;ko05016;ko04724;ko05417;ko04723;ko04726;ko04725;ko04728;ko04270;ko04713;ko04140;ko04020;ko04540;ko04022;ko04371;ko04935;ko04934;ko05170;ko04922;ko04921;ko04924;ko04925;ko04928;ko04927;ko04929;ko04070;ko05163;ko05167;ko04750;ko04114;ko05205;ko04912;ko04915;ko04918;ko04621;ko04625;ko04745	Prion disease;Pathways of neurodegeneration - multiple diseases;Apoptosis;Gastric acid secretion;Salivary secretion;Long-term depression;Pancreatic secretion;Platelet activation;Cellular senescence;Alzheimer disease;Shigellosis;Parkinson disease;Spinocerebellar ataxia;Long-term potentiation;Huntington disease;Glutamatergic synapse;Lipid and atherosclerosis;Retrograde endocannabinoid signaling;Ser…
ko04928	Parathyroid hormone synthesis, secretion and action	3	7.14286		jg26101	4	ko04022;ko04024;ko04740;ko04744	cGMP-PKG signaling pathway;cAMP signaling pathway;Olfactory transduction;Phototransduction
ko04935	Growth hormone synthesis, secretion and action	3	7.14286		jg31932	9	ko05410;ko05412;ko05414;ko04151;ko04810;ko05165;ko04510;ko04512;ko04514	Hypertrophic cardiomyopathy;Arrhythmogenic right ventricular cardiomyopathy;Dilated cardiomyopathy;PI3K-Akt signaling pathway;Regulation of actin cytoskeleton;Human papillomavirus infection;Focal adhesion;ECM-receptor interaction;Cell adhesion molecules
ko04022	cGMP-PKG signaling pathway	3	7.14286		jg30525	5	ko04723;ko04727;ko04080;ko05033;ko05032	Retrograde endocannabinoid signaling;GABAergic synapse;Neuroactive ligand-receptor interaction;Nicotine addiction;Morphine addiction
ko04713	Circadian entrainment	3	7.14286		jg24245	1	ko04950	Maturity onset diabetes of the young
ko05012	Parkinson disease	3	7.14286		jg8849	2	ko00514;ko00512	Other types of O-glycan biosynthesis;Mucin type O-glycan biosynthesis
ko00830	Retinol metabolism	2	4.7619		jg1456	5	ko04151;ko04935;ko04080;ko04630;ko04060	PI3K-Akt signaling pathway;Growth hormone synthesis, secretion and action;Neuroactive ligand-receptor interaction;JAK-STAT signaling pathway;Cytokine-cytokine receptor interaction
ko04740	Olfactory transduction	2	4.7619		jg30444	2	ko05022;ko05012	Pathways of neurodegeneration - multiple diseases;Parkinson disease
ko05031	Amphetamine addiction	2	4.7619		jg19452	1	ko04217	Necroptosis
ko04918	Thyroid hormone synthesis	2	4.7619		jg23559	1	ko04744	Phototransduction
ko04912	GnRH signaling pathway	2	4.7619		jg36202	6	ko05231;ko00564;ko00561;ko04361;ko04070;ko04072	Choline metabolism in cancer;Glycerophospholipid metabolism;Glycerolipid metabolism;Axon regeneration;Phosphatidylinositol signaling system;Phospholipase D signaling pathway
ko01522	Endocrine resistance	2	4.7619		jg8670	1	ko04530	Tight junction
ko04911	Insulin secretion	2	4.7619		jg14787	2	ko04721;ko04724	Synaptic vesicle cycle;Glutamatergic synapse
ko04114	Oocyte meiosis	2	4.7619		jg12106	1	ko00330	Arginine and proline metabolism
ko04750	Inflammatory mediator regulation of TRP channels	2	4.7619		jg12601	13	ko05022;ko04730;ko05017;ko05016;ko04724;ko04723;ko04728;ko04713;ko04024;ko04080;ko05202;ko05031;ko05033	Pathways of neurodegeneration - multiple diseases;Long-term depression;Spinocerebellar ataxia;Huntington disease;Glutamatergic synapse;Retrograde endocannabinoid signaling;Dopaminergic synapse;Circadian entrainment;cAMP signaling pathway;Neuroactive ligand-receptor interaction;Transcriptional misregulation in cancer;Amphetamine addiction;Nicotine addiction
ko05202	Transcriptional misregulation in cancer	2	4.7619		jg21034	1	ko04550	Signaling pathways regulating pluripotency of stem cells
ko05165	Human papillomavirus infection	2	4.7619		jg37903	1	ko04911	Insulin secretion
ko05163	Human cytomegalovirus infection	2	4.7619		jg27550	1	ko04744	Phototransduction
ko04072	Phospholipase D signaling pathway	2	4.7619		jg10604	1	ko04710	Circadian rhythm
ko04070	Phosphatidylinositol signaling system	2	4.7619		jg23052	8	ko04979;ko00120;ko00100;ko03320;ko04928;ko05206;ko05152;ko00830	Cholesterol metabolism;Primary bile acid biosynthesis;Steroid biosynthesis;PPAR signaling pathway;Parathyroid hormone synthesis, secretion and action;MicroRNAs in cancer;Tuberculosis;Retinol metabolism
ko04929	GnRH secretion	2	4.7619
ko04927	Cortisol synthesis and secretion	2	4.7619
ko04925	Aldosterone synthesis and secretion	2	4.7619
ko04924	Renin secretion	2	4.7619
ko04921	Oxytocin signaling pathway	2	4.7619
ko04361	Axon regeneration	2	4.7619
ko04934	Cushing syndrome	2	4.7619
ko04930	Type II diabetes mellitus	2	4.7619
ko04810	Regulation of actin cytoskeleton	2	4.7619
ko04015	Rap1 signaling pathway	2	4.7619
ko04530	Tight junction	2	4.7619
ko04010	MAPK signaling pathway	2	4.7619
ko04371	Apelin signaling pathway	2	4.7619
ko00230	Purine metabolism	2	4.7619
ko04540	Gap junction	2	4.7619
ko05231	Choline metabolism in cancer	2	4.7619
ko04151	PI3K-Akt signaling pathway	2	4.7619
ko04390	Hippo signaling pathway	2	4.7619
ko04270	Vascular smooth muscle contraction	2	4.7619
ko05417	Lipid and atherosclerosis	2	4.7619
ko05414	Dilated cardiomyopathy	2	4.7619
ko04720	Long-term potentiation	2	4.7619
ko04979	Cholesterol metabolism	2	4.7619
ko04218	Cellular senescence	2	4.7619
ko04611	Platelet activation	2	4.7619
ko04972	Pancreatic secretion	2	4.7619
ko04970	Salivary secretion	2	4.7619
ko04971	Gastric acid secretion	2	4.7619
ko04745	Phototransduction - fly	1	2.38095
ko04625	C-type lectin receptor signaling pathway	1	2.38095
ko04621	NOD-like receptor signaling pathway	1	2.38095
ko04068	FoxO signaling pathway	1	2.38095
ko05034	Alcoholism	1	2.38095
ko05310	Asthma	1	2.38095
ko05030	Cocaine addiction	1	2.38095
ko04062	Chemokine signaling pathway	1	2.38095
ko05152	Tuberculosis	1	2.38095
ko04060	Cytokine-cytokine receptor interaction	1	2.38095
ko04919	Thyroid hormone signaling pathway	1	2.38095
ko04916	Melanogenesis	1	2.38095
ko04914	Progesterone-mediated oocyte maturation	1	2.38095
ko00780	Biotin metabolism	1	2.38095
ko04913	Ovarian steroidogenesis	1	2.38095
ko04512	ECM-receptor interaction	1	2.38095
ko05205	Proteoglycans in cancer	1	2.38095
ko04510	Focal adhesion	1	2.38095
ko05168	Herpes simplex virus 1 infection	1	2.38095
ko04630	JAK-STAT signaling pathway	1	2.38095
ko05166	Human T-cell leukemia virus 1 infection	1	2.38095
ko05167	Kaposi sarcoma-associated herpesvirus infection	1	2.38095
ko04926	Relaxin signaling pathway	1	2.38095
ko04923	Regulation of lipolysis in adipocytes	1	2.38095
ko00330	Arginine and proline metabolism	1	2.38095
ko04922	Glucagon signaling pathway	1	2.38095
ko05219	Bladder cancer	1	2.38095
ko04520	Adherens junction	1	2.38095
ko05170	Human immunodeficiency virus 1 infection	1	2.38095
ko00561	Glycerolipid metabolism	1	2.38095
ko04658	Th1 and Th2 cell differentiation	1	2.38095
ko00564	Glycerophospholipid metabolism	1	2.38095
ko03320	PPAR signaling pathway	1	2.38095
ko05223	Non-small cell lung cancer	1	2.38095
ko05224	Breast cancer	1	2.38095
ko04014	Ras signaling pathway	1	2.38095
ko05221	Acute myeloid leukemia	1	2.38095
ko00072	Synthesis and degradation of ketone bodies	1	2.38095
ko00512	Mucin type O-glycan biosynthesis	1	2.38095
ko00514	Other types of O-glycan biosynthesis	1	2.38095
ko04145	Phagosome	1	2.38095
ko04261	Adrenergic signaling in cardiomyocytes	1	2.38095
ko04140	Autophagy - animal	1	2.38095
ko04714	Thermogenesis	1	2.38095
ko00100	Steroid biosynthesis	1	2.38095
ko04710	Circadian rhythm	1	2.38095
ko00983	Drug metabolism - other enzymes	1	2.38095
ko04950	Maturity onset diabetes of the young	1	2.38095
ko02010	ABC transporters	1	2.38095
ko04550	Signaling pathways regulating pluripotency of stem cells	1	2.38095
ko04670	Leukocyte transendothelial migration	1	2.38095
ko04392	Hippo signaling pathway - multiple species	1	2.38095
ko04391	Hippo signaling pathway - fly	1	2.38095
ko00650	Butanoate metabolism	1	2.38095
ko05412	Arrhythmogenic right ventricular cardiomyopathy	1	2.38095
ko05410	Hypertrophic cardiomyopathy	1	2.38095
ko04320	Dorso-ventral axis formation	1	2.38095
ko05131	Shigellosis	1	2.38095
ko05010	Alzheimer disease	1	2.38095
ko00120	Primary bile acid biosynthesis	1	2.38095
ko04976	Bile secretion	1	2.38095
ko04217	Necroptosis	1	2.38095
ko04613	Neutrophil extracellular trap formation	1	2.38095
ko04975	Fat digestion and absorption	1	2.38095
ko04213	Longevity regulating pathway - multiple species	1	2.38095
ko05146	Amoebiasis	1	2.38095
ko04211	Longevity regulating pathway	1	2.38095
ko04330	Notch signaling pathway	1	2.38095
ko04210	Apoptosis	1	2.38095
ko05142	Chagas disease	1	2.38095

## Sheet: SH72_Up_Log1_FDR0.01
Pathway-wise					Gene-wise
KEGG Pathway ID	Pathway name	#Seqs	% of pathway annotated S. hasta genes		Sequence	#Pathways	Pathways IDs	Pathways
ko04080	Neuroactive ligand-receptor interaction	10	13.8889		jg33947	1	ko04514	Cell adhesion molecules
ko04728	Dopaminergic synapse	10	13.8889		jg4759	1	ko04080	Neuroactive ligand-receptor interaction
ko05017	Spinocerebellar ataxia	10	13.8889		jg28436	2	ko04810;ko05135	Regulation of actin cytoskeleton;Yersinia infection
ko04724	Glutamatergic synapse	9	12.5		jg2777	1	ko04310	Wnt signaling pathway
ko05022	Pathways of neurodegeneration - multiple diseases	9	12.5		jg33589	7	ko04218;ko04320;ko04014;ko04013;ko05211;ko05200;ko05166	Cellular senescence;Dorso-ventral axis formation;Ras signaling pathway;MAPK signaling pathway - fly;Renal cell carcinoma;Pathways in cancer;Human T-cell leukemia virus 1 infection
ko04010	MAPK signaling pathway	9	12.5		jg15161	2	ko04010;ko04361	MAPK signaling pathway;Axon regeneration
ko04723	Retrograde endocannabinoid signaling	8	11.1111		jg25646	2	ko04360;ko04514	Axon guidance;Cell adhesion molecules
ko04514	Cell adhesion molecules	7	9.72222		jg24714	5	ko05206;ko04151;ko05165;ko04510;ko04512	MicroRNAs in cancer;PI3K-Akt signaling pathway;Human papillomavirus infection;Focal adhesion;ECM-receptor interaction
ko04024	cAMP signaling pathway	7	9.72222		jg28958	2	ko04010;ko04361	MAPK signaling pathway;Axon regeneration
ko04713	Circadian entrainment	7	9.72222		jg15120	6	ko04723;ko04726;ko04727;ko04080;ko05033;ko05032	Retrograde endocannabinoid signaling;Serotonergic synapse;GABAergic synapse;Neuroactive ligand-receptor interaction;Nicotine addiction;Morphine addiction
ko04151	PI3K-Akt signaling pathway	7	9.72222		jg37350	2	ko04360;ko04514	Axon guidance;Cell adhesion molecules
ko04014	Ras signaling pathway	7	9.72222		jg22738	1	ko04622	RIG-I-like receptor signaling pathway
ko05033	Nicotine addiction	6	8.33333		jg10078	1	ko04144	Endocytosis
ko04727	GABAergic synapse	6	8.33333		jg38007	13	ko00627;ko00982;ko00980;ko00071;ko05204;ko05206;ko04913;ko00232;ko00591;ko00590;ko00140;ko00380;ko00830	Aminobenzoate degradation;Drug metabolism - cytochrome P450;Metabolism of xenobiotics by cytochrome P450;Fatty acid degradation;Chemical carcinogenesis;MicroRNAs in cancer;Ovarian steroidogenesis;Caffeine metabolism;Linoleic acid metabolism;Arachidonic acid metabolism;Steroid hormone biosynthesis;Tryptophan metabolism;Retinol metabolism
ko05016	Huntington disease	6	8.33333		jg20476	13	ko04111;ko03015;ko05142;ko04728;ko04391;ko04390;ko04151;ko04152;ko04261;ko04530;ko04071;ko05160;ko05165	Cell cycle - yeast;mRNA surveillance pathway;Chagas disease;Dopaminergic synapse;Hippo signaling pathway - fly;Hippo signaling pathway;PI3K-Akt signaling pathway;AMPK signaling pathway;Adrenergic signaling in cardiomyocytes;Tight junction;Sphingolipid signaling pathway;Hepatitis C;Human papillomavirus infection
ko04730	Long-term depression	6	8.33333		jg18918	2	ko04979;ko00100	Cholesterol metabolism;Steroid biosynthesis
ko05206	MicroRNAs in cancer	6	8.33333		jg6744	1	ko00534	Glycosaminoglycan biosynthesis - heparan sulfate / heparin
ko05200	Pathways in cancer	6	8.33333		jg8569	3	ko04520;ko05168;ko04514	Adherens junction;Herpes simplex virus 1 infection;Cell adhesion molecules
ko05031	Amphetamine addiction	5	6.94444		jg10317	6	ko05215;ko05202;ko05206;ko05205;ko04610;ko04064	Prostate cancer;Transcriptional misregulation in cancer;MicroRNAs in cancer;Proteoglycans in cancer;Complement and coagulation cascades;NF-kappa B signaling pathway
ko04020	Calcium signaling pathway	5	6.94444		jg22295	13	ko04330;ko04320;ko05224;ko04361;ko05200;ko05206;ko01522;ko04919;ko05020;ko04391;ko04390;ko04658;ko05165	Notch signaling pathway;Dorso-ventral axis formation;Breast cancer;Axon regeneration;Pathways in cancer;MicroRNAs in cancer;Endocrine resistance;Thyroid hormone signaling pathway;Prion disease;Hippo signaling pathway - fly;Hippo signaling pathway;Th1 and Th2 cell differentiation;Human papillomavirus infection
ko04950	Maturity onset diabetes of the young	5	6.94444		jg29477	1	ko04710	Circadian rhythm
ko04721	Synaptic vesicle cycle	5	6.94444		jg30669	2	ko04721;ko04727	Synaptic vesicle cycle;GABAergic synapse
ko05010	Alzheimer disease	5	6.94444		jg2204	1	ko04710	Circadian rhythm
ko05020	Prion disease	5	6.94444		jg28106	1	ko04713	Circadian entrainment
ko05202	Transcriptional misregulation in cancer	5	6.94444		jg6329	2	ko00514;ko00510	Other types of O-glycan biosynthesis;N-Glycan biosynthesis
ko04935	Growth hormone synthesis, secretion and action	5	6.94444		jg26768	2	ko04721;ko04723	Synaptic vesicle cycle;Retrograde endocannabinoid signaling
ko04015	Rap1 signaling pathway	5	6.94444		jg23737	3	ko00790;ko04727;ko01240	Folate biosynthesis;GABAergic synapse;Biosynthesis of cofactors
ko05030	Cocaine addiction	4	5.55556		jg7143	1	ko04080	Neuroactive ligand-receptor interaction
ko04510	Focal adhesion	4	5.55556		jg16124	7	ko05410;ko05412;ko05414;ko04010;ko04921;ko04261;ko04260	Hypertrophic cardiomyopathy;Arrhythmogenic right ventricular cardiomyopathy;Dilated cardiomyopathy;MAPK signaling pathway;Oxytocin signaling pathway;Adrenergic signaling in cardiomyocytes;Cardiac muscle contraction
ko05166	Human T-cell leukemia virus 1 infection	4	5.55556		jg12601	13	ko05202;ko05022;ko04730;ko05017;ko05016;ko04724;ko04723;ko04728;ko04713;ko04024;ko04080;ko05031;ko05033	Transcriptional misregulation in cancer;Pathways of neurodegeneration - multiple diseases;Long-term depression;Spinocerebellar ataxia;Huntington disease;Glutamatergic synapse;Retrograde endocannabinoid signaling;Dopaminergic synapse;Circadian entrainment;cAMP signaling pathway;Neuroactive ligand-receptor interaction;Amphetamine addiction;Nicotine addiction
ko05165	Human papillomavirus infection	4	5.55556		jg8879	2	ko00521;ko00562	Streptomycin biosynthesis;Inositol phosphate metabolism
ko04071	Sphingolipid signaling pathway	4	5.55556		jg21430	1	ko04550	Signaling pathways regulating pluripotency of stem cells
ko05231	Choline metabolism in cancer	4	5.55556		jg10107	1	ko04360	Axon guidance
ko05135	Yersinia infection	4	5.55556		jg5628	8	ko04371;ko04921;ko05020;ko05022;ko04730;ko05017;ko04713;ko04020	Apelin signaling pathway;Oxytocin signaling pathway;Prion disease;Pathways of neurodegeneration - multiple diseases;Long-term depression;Spinocerebellar ataxia;Circadian entrainment;Calcium signaling pathway
ko04928	Parathyroid hormone synthesis, secretion and action	4	5.55556		jg6519	1	ko04310	Wnt signaling pathway
ko04361	Axon regeneration	4	5.55556		jg33689	3	ko05022;ko05010;ko05030	Pathways of neurodegeneration - multiple diseases;Alzheimer disease;Cocaine addiction
ko04360	Axon guidance	4	5.55556		jg35823	1	ko05166	Human T-cell leukemia virus 1 infection
ko04310	Wnt signaling pathway	4	5.55556		jg36999	2	ko04550;ko04950	Signaling pathways regulating pluripotency of stem cells;Maturity onset diabetes of the young
ko04550	Signaling pathways regulating pluripotency of stem cells	4	5.55556		jg6758	6	ko04010;ko04014;ko04722;ko04151;ko04020;ko05034	MAPK signaling pathway;Ras signaling pathway;Neurotrophin signaling pathway;PI3K-Akt signaling pathway;Calcium signaling pathway;Alcoholism
ko04068	FoxO signaling pathway	3	4.16667		jg26755	18	ko04010;ko04930;ko05020;ko05022;ko04730;ko05017;ko05016;ko04721;ko04724;ko04723;ko04726;ko04725;ko04728;ko04727;ko04020;ko05033;ko05032;ko04742	MAPK signaling pathway;Type II diabetes mellitus;Prion disease;Pathways of neurodegeneration - multiple diseases;Long-term depression;Spinocerebellar ataxia;Huntington disease;Synaptic vesicle cycle;Glutamatergic synapse;Retrograde endocannabinoid signaling;Serotonergic synapse;Cholinergic synapse;Dopaminergic synapse;GABAergic synapse;Calcium signaling pathway;Nicotine addiction;Morphine addicti…
ko05034	Alcoholism	3	4.16667		jg34532	1	ko04971	Gastric acid secretion
ko05032	Morphine addiction	3	4.16667		jg35104	5	ko04935;ko04151;ko04080;ko04630;ko04060	Growth hormone synthesis, secretion and action;PI3K-Akt signaling pathway;Neuroactive ligand-receptor interaction;JAK-STAT signaling pathway;Cytokine-cytokine receptor interaction
ko04630	JAK-STAT signaling pathway	3	4.16667		jg20779	1	ko04724	Glutamatergic synapse
ko05161	Hepatitis B	3	4.16667		jg39279	1	ko04974	Protein digestion and absorption
ko04520	Adherens junction	3	4.16667		jg37254	2	ko04360;ko04514	Axon guidance;Cell adhesion molecules
ko05170	Human immunodeficiency virus 1 infection	3	4.16667		jg15982	1	ko04514	Cell adhesion molecules
ko04658	Th1 and Th2 cell differentiation	3	4.16667		jg20778	1	ko04724	Glutamatergic synapse
ko04261	Adrenergic signaling in cardiomyocytes	3	4.16667		jg20611	10	ko04218;ko04670;ko04014;ko05223;ko04015;ko05219;ko05200;ko05206;ko04390;ko04392	Cellular senescence;Leukocyte transendothelial migration;Ras signaling pathway;Non-small cell lung cancer;Rap1 signaling pathway;Bladder cancer;Pathways in cancer;MicroRNAs in cancer;Hippo signaling pathway;Hippo signaling pathway - multiple species
ko04390	Hippo signaling pathway	3	4.16667		jg20774	2	ko04928;ko04621	Parathyroid hormone synthesis, secretion and action;NOD-like receptor signaling pathway
ko04391	Hippo signaling pathway - fly	3	4.16667		jg6689	1	ko05017	Spinocerebellar ataxia
ko04725	Cholinergic synapse	3	4.16667		jg26192	6	ko04010;ko04934;ko04925;ko04928;ko04927;ko04151	MAPK signaling pathway;Cushing syndrome;Aldosterone synthesis and secretion;Parathyroid hormone synthesis, secretion and action;Cortisol synthesis and secretion;PI3K-Akt signaling pathway
ko04726	Serotonergic synapse	3	4.16667		jg3651	1	ko04721	Synaptic vesicle cycle
ko04722	Neurotrophin signaling pathway	3	4.16667		jg11940	13	ko05202;ko05022;ko04730;ko05017;ko05016;ko04724;ko04723;ko04728;ko04713;ko04024;ko04080;ko05031;ko05033	Transcriptional misregulation in cancer;Pathways of neurodegeneration - multiple diseases;Long-term depression;Spinocerebellar ataxia;Huntington disease;Glutamatergic synapse;Retrograde endocannabinoid signaling;Dopaminergic synapse;Circadian entrainment;cAMP signaling pathway;Neuroactive ligand-receptor interaction;Amphetamine addiction;Nicotine addiction
ko04720	Long-term potentiation	3	4.16667		jg2322	1	ko05010	Alzheimer disease
ko05131	Shigellosis	3	4.16667		jg26074	2	ko03013;ko03015	RNA transport;mRNA surveillance pathway
ko05132	Salmonella infection	3	4.16667		jg28893	8	ko04540;ko04015;ko05012;ko04728;ko04024;ko04080;ko05030;ko05034	Gap junction;Rap1 signaling pathway;Parkinson disease;Dopaminergic synapse;cAMP signaling pathway;Neuroactive ligand-receptor interaction;Cocaine addiction;Alcoholism
ko05142	Chagas disease	3	4.16667		jg6122	2	ko04724;ko04068	Glutamatergic synapse;FoxO signaling pathway
ko04919	Thyroid hormone signaling pathway	3	4.16667		jg25211	4	ko04931;ko04910;ko04520;ko04514	Insulin resistance;Insulin signaling pathway;Adherens junction;Cell adhesion molecules
ko04910	Insulin signaling pathway	3	4.16667		jg31257	6	ko04930;ko04928;ko05321;ko05202;ko04950;ko04658	Type II diabetes mellitus;Parathyroid hormone synthesis, secretion and action;Inflammatory bowel disease;Transcriptional misregulation in cancer;Maturity onset diabetes of the young;Th1 and Th2 cell differentiation
ko01522	Endocrine resistance	3	4.16667		jg1456	5	ko04935;ko04151;ko04080;ko04630;ko04060	Growth hormone synthesis, secretion and action;PI3K-Akt signaling pathway;Neuroactive ligand-receptor interaction;JAK-STAT signaling pathway;Cytokine-cytokine receptor interaction
ko05205	Proteoglycans in cancer	3	4.16667		jg34121	61	ko05415;ko04670;ko04310;ko04540;ko04666;ko04370;ko04010;ko04012;ko04014;ko05223;ko04015;ko05225;ko04935;ko05214;ko04921;ko04925;ko04928;ko04929;ko05200;ko05206;ko01521;ko05205;ko04911;ko04916;ko04919;ko04918;ko05022;ko05143;ko04971;ko04970;ko05146;ko04730;ko04972;ko04613;ko04960;ko05017;ko04720;ko04961;ko04724;ko04723;ko04726;ko04725;ko04728;ko04727;ko04270;ko04150;ko04713;ko05231;ko04020;ko04650…	Diabetic cardiomyopathy;Leukocyte transendothelial migration;Wnt signaling pathway;Gap junction;Fc gamma R-mediated phagocytosis;VEGF signaling pathway;MAPK signaling pathway;ErbB signaling pathway;Ras signaling pathway;Non-small cell lung cancer;Rap1 signaling pathway;Hepatocellular carcinoma;Growth hormone synthesis, secretion and action;Glioma;Oxytocin signaling pathway;Aldosterone synthesis a…
ko04921	Oxytocin signaling pathway	3	4.16667		jg34122	20	ko04014;ko04015;ko05322;ko05020;ko05022;ko05010;ko05014;ko05017;ko04720;ko05016;ko04724;ko04728;ko04713;ko04020;ko04024;ko04080;ko05031;ko05030;ko05033;ko05034	Ras signaling pathway;Rap1 signaling pathway;Systemic lupus erythematosus;Prion disease;Pathways of neurodegeneration - multiple diseases;Alzheimer disease;Amyotrophic lateral sclerosis;Spinocerebellar ataxia;Long-term potentiation;Huntington disease;Glutamatergic synapse;Dopaminergic synapse;Circadian entrainment;Calcium signaling pathway;cAMP signaling pathway;Neuroactive ligand-receptor intera…
ko04930	Type II diabetes mellitus	3	4.16667		jg39320	3	ko04212;ko04213;ko04950	Longevity regulating pathway - worm;Longevity regulating pathway - multiple species;Maturity onset diabetes of the young
ko04931	Insulin resistance	3	4.16667		jg37067	2	ko01524;ko03420	Platinum drug resistance;Nucleotide excision repair
ko05223	Non-small cell lung cancer	3	4.16667		jg8495	16	ko05202;ko05022;ko04730;ko05014;ko05017;ko04720;ko05016;ko04724;ko04723;ko04728;ko04713;ko04024;ko04080;ko05031;ko05030;ko05033	Transcriptional misregulation in cancer;Pathways of neurodegeneration - multiple diseases;Long-term depression;Amyotrophic lateral sclerosis;Spinocerebellar ataxia;Long-term potentiation;Huntington disease;Glutamatergic synapse;Retrograde endocannabinoid signaling;Dopaminergic synapse;Circadian entrainment;cAMP signaling pathway;Neuroactive ligand-receptor interaction;Amphetamine addiction;Cocain…
ko04012	ErbB signaling pathway	3	4.16667		jg12101	98	ko04210;ko04212;ko04211;ko04213;ko04218;ko05415;ko05417;ko05418;ko04550;ko04660;ko04662;ko04664;ko04666;ko04668;ko04371;ko04370;ko04010;ko05220;ko04012;ko05222;ko05221;ko04014;ko05224;ko05223;ko05226;ko04015;ko05225;ko04931;ko04933;ko04932;ko04935;ko05211;ko05210;ko05213;ko05212;ko05215;ko05214;ko04920;ko04922;ko05218;ko04923;ko04926;ko04929;ko05200;ko01521;ko05205;ko01522;ko04910;ko01524;ko04915…	Apoptosis;Longevity regulating pathway - worm;Longevity regulating pathway;Longevity regulating pathway - multiple species;Cellular senescence;Diabetic cardiomyopathy;Lipid and atherosclerosis;Fluid shear stress and atherosclerosis;Signaling pathways regulating pluripotency of stem cells;T cell receptor signaling pathway;B cell receptor signaling pathway;Fc epsilon RI signaling pathway;Fc gamma R…
ko04666	Fc gamma R-mediated phagocytosis	3	4.16667		jg11336	2	ko04721;ko04727	Synaptic vesicle cycle;GABAergic synapse
ko05415	Diabetic cardiomyopathy	3	4.16667		jg37824	9	ko04666;ko05100;ko04810;ko05130;ko05132;ko05131;ko05135;ko05231;ko04520	Fc gamma R-mediated phagocytosis;Bacterial invasion of epithelial cells;Regulation of actin cytoskeleton;Pathogenic Escherichia coli infection;Salmonella infection;Shigellosis;Yersinia infection;Choline metabolism in cancer;Adherens junction
ko04218	Cellular senescence	3	4.16667		jg3764	1	ko04744	Phototransduction
ko04212	Longevity regulating pathway - worm	3	4.16667		jg1421	2	ko04550;ko04950	Signaling pathways regulating pluripotency of stem cells;Maturity onset diabetes of the young
ko04625	C-type lectin receptor signaling pathway	2	2.77778		jg6633	77	ko04210;ko04212;ko04214;ko04215;ko04217;ko05415;ko05417;ko05418;ko04310;ko04660;ko04664;ko04668;ko04010;ko04012;ko04014;ko04013;ko04137;ko04931;ko04930;ko04933;ko04932;ko04935;ko04361;ko05210;ko05212;ko04920;ko04926;ko05200;ko01522;ko04910;ko04912;ko04914;ko04917;ko05020;ko05022;ko05142;ko05145;ko05130;ko05132;ko05010;ko05131;ko05012;ko05133;ko05135;ko05017;ko05016;ko04722;ko04723;ko04728;ko04391…	Apoptosis;Longevity regulating pathway - worm;Apoptosis - fly;Apoptosis - multiple species;Necroptosis;Diabetic cardiomyopathy;Lipid and atherosclerosis;Fluid shear stress and atherosclerosis;Wnt signaling pathway;T cell receptor signaling pathway;Fc epsilon RI signaling pathway;TNF signaling pathway;MAPK signaling pathway;ErbB signaling pathway;Ras signaling pathway;MAPK signaling pathway - fly;…
ko04622	RIG-I-like receptor signaling pathway	2	2.77778		jg30758	1	ko04950	Maturity onset diabetes of the young
ko04620	Toll-like receptor signaling pathway	2	2.77778
ko04621	NOD-like receptor signaling pathway	2	2.77778
ko04066	HIF-1 signaling pathway	2	2.77778
ko05152	Tuberculosis	2	2.77778
ko04060	Cytokine-cytokine receptor interaction	2	2.77778
ko05168	Herpes simplex virus 1 infection	2	2.77778
ko04750	Inflammatory mediator regulation of TRP channels	2	2.77778
ko05169	Epstein-Barr virus infection	2	2.77778
ko05167	Kaposi sarcoma-associated herpesvirus infection	2	2.77778
ko05162	Measles	2	2.77778
ko05163	Human cytomegalovirus infection	2	2.77778
ko05160	Hepatitis C	2	2.77778
ko05171	Coronavirus disease - COVID-19	2	2.77778
ko04530	Tight junction	2	2.77778
ko04140	Autophagy - animal	2	2.77778
ko04380	Osteoclast differentiation	2	2.77778
ko04710	Circadian rhythm	2	2.77778
ko04152	AMPK signaling pathway	2	2.77778
ko04150	mTOR signaling pathway	2	2.77778
ko05014	Amyotrophic lateral sclerosis	2	2.77778
ko05012	Parkinson disease	2	2.77778
ko05130	Pathogenic Escherichia coli infection	2	2.77778
ko04613	Neutrophil extracellular trap formation	2	2.77778
ko04971	Gastric acid secretion	2	2.77778
ko05145	Toxoplasmosis	2	2.77778
ko03015	mRNA surveillance pathway	2	2.77778
ko04917	Prolactin signaling pathway	2	2.77778
ko04914	Progesterone-mediated oocyte maturation	2	2.77778
ko01524	Platinum drug resistance	2	2.77778
ko01521	EGFR tyrosine kinase inhibitor resistance	2	2.77778
ko04929	GnRH secretion	2	2.77778
ko04925	Aldosterone synthesis and secretion	2	2.77778
ko04926	Relaxin signaling pathway	2	2.77778
ko04920	Adipocytokine signaling pathway	2	2.77778
ko05214	Glioma	2	2.77778
ko05215	Prostate cancer	2	2.77778
ko05212	Pancreatic cancer	2	2.77778
ko05210	Colorectal cancer	2	2.77778
ko05211	Renal cell carcinoma	2	2.77778
ko04932	Non-alcoholic fatty liver disease	2	2.77778
ko04933	AGE-RAGE signaling pathway in diabetic complications	2	2.77778
ko04810	Regulation of actin cytoskeleton	2	2.77778
ko05225	Hepatocellular carcinoma	2	2.77778
ko04013	MAPK signaling pathway - fly	2	2.77778
ko05224	Breast cancer	2	2.77778
ko04370	VEGF signaling pathway	2	2.77778
ko04371	Apelin signaling pathway	2	2.77778
ko04668	TNF signaling pathway	2	2.77778
ko04664	Fc epsilon RI signaling pathway	2	2.77778
ko04660	T cell receptor signaling pathway	2	2.77778
ko04540	Gap junction	2	2.77778
ko04670	Leukocyte transendothelial migration	2	2.77778
ko05418	Fluid shear stress and atherosclerosis	2	2.77778
ko05417	Lipid and atherosclerosis	2	2.77778
ko04320	Dorso-ventral axis formation	2	2.77778
ko04213	Longevity regulating pathway - multiple species	2	2.77778
ko04210	Apoptosis	2	2.77778
ko04624	Toll and Imd signaling pathway	1	1.38889
ko04744	Phototransduction	1	1.38889
ko00830	Retinol metabolism	1	1.38889
ko04742	Taste transduction	1	1.38889
ko04064	NF-kappa B signaling pathway	1	1.38889
ko04062	Chemokine signaling pathway	1	1.38889
ko00380	Tryptophan metabolism	1	1.38889
ko00140	Steroid hormone biosynthesis	1	1.38889
ko04512	ECM-receptor interaction	1	1.38889
ko03420	Nucleotide excision repair	1	1.38889
ko01240	Biosynthesis of cofactors	1	1.38889
ko05164	Influenza A	1	1.38889
ko04072	Phospholipase D signaling pathway	1	1.38889
ko04070	Phosphatidylinositol signaling system	1	1.38889
ko04659	Th17 cell differentiation	1	1.38889
ko04657	IL-17 signaling pathway	1	1.38889
ko04650	Natural killer cell mediated cytotoxicity	1	1.38889
ko00590	Arachidonic acid metabolism	1	1.38889
ko00591	Linoleic acid metabolism	1	1.38889
ko00232	Caffeine metabolism	1	1.38889
ko05235	PD-L1 expression and PD-1 checkpoint pathway in cancer	1	1.38889
ko04022	cGMP-PKG signaling pathway	1	1.38889
ko04144	Endocytosis	1	1.38889
ko05230	Central carbon metabolism in cancer	1	1.38889
ko04141	Protein processing in endoplasmic reticulum	1	1.38889
ko04260	Cardiac muscle contraction	1	1.38889
ko00100	Steroid biosynthesis	1	1.38889
ko05120	Epithelial cell signaling in Helicobacter pylori infection	1	1.38889
ko04392	Hippo signaling pathway - multiple species	1	1.38889
ko04270	Vascular smooth muscle contraction	1	1.38889
ko04961	Endocrine and other factor-regulated calcium reabsorption	1	1.38889
ko04960	Aldosterone-regulated sodium reabsorption	1	1.38889
ko05133	Pertussis	1	1.38889
ko04979	Cholesterol metabolism	1	1.38889
ko04611	Platelet activation	1	1.38889
ko04974	Protein digestion and absorption	1	1.38889
ko04972	Pancreatic secretion	1	1.38889
ko04610	Complement and coagulation cascades	1	1.38889
ko04973	Carbohydrate digestion and absorption	1	1.38889
ko05146	Amoebiasis	1	1.38889
ko04970	Salivary secretion	1	1.38889
ko05143	African trypanosomiasis	1	1.38889
ko00790	Folate biosynthesis	1	1.38889
ko03013	RNA transport	1	1.38889
ko04918	Thyroid hormone synthesis	1	1.38889
ko04916	Melanogenesis	1	1.38889
ko04915	Estrogen signaling pathway	1	1.38889
ko04912	GnRH signaling pathway	1	1.38889
ko04913	Ovarian steroidogenesis	1	1.38889
ko04911	Insulin secretion	1	1.38889
ko05204	Chemical carcinogenesis	1	1.38889
ko05322	Systemic lupus erythematosus	1	1.38889
ko04111	Cell cycle - yeast	1	1.38889
ko05321	Inflammatory bowel disease	1	1.38889
ko04927	Cortisol synthesis and secretion	1	1.38889
ko04923	Regulation of lipolysis in adipocytes	1	1.38889
ko05218	Melanoma	1	1.38889
ko04922	Glucagon signaling pathway	1	1.38889
ko05219	Bladder cancer	1	1.38889
ko05213	Endometrial cancer	1	1.38889
ko04934	Cushing syndrome	1	1.38889
ko00562	Inositol phosphate metabolism	1	1.38889
ko05226	Gastric cancer	1	1.38889
ko04137	Mitophagy - animal	1	1.38889
ko05221	Acute myeloid leukemia	1	1.38889
ko05100	Bacterial invasion of epithelial cells	1	1.38889
ko05222	Small cell lung cancer	1	1.38889
ko05220	Chronic myeloid leukemia	1	1.38889
ko00071	Fatty acid degradation	1	1.38889
ko00510	N-Glycan biosynthesis	1	1.38889
ko00514	Other types of O-glycan biosynthesis	1	1.38889
ko04662	B cell receptor signaling pathway	1	1.38889
ko00980	Metabolism of xenobiotics by cytochrome P450	1	1.38889
ko00982	Drug metabolism - cytochrome P450	1	1.38889
ko00627	Aminobenzoate degradation	1	1.38889
ko05414	Dilated cardiomyopathy	1	1.38889
ko05412	Arrhythmogenic right ventricular cardiomyopathy	1	1.38889
ko00534	Glycosaminoglycan biosynthesis - heparan sulfate / heparin	1	1.38889
ko05410	Hypertrophic cardiomyopathy	1	1.38889
ko04217	Necroptosis	1	1.38889
ko04215	Apoptosis - multiple species	1	1.38889
ko00521	Streptomycin biosynthesis	1	1.38889
ko04214	Apoptosis - fly	1	1.38889
ko04211	Longevity regulating pathway	1	1.38889
ko04330	Notch signaling pathway	1	1.38889

## Sheet: SH72_Down_Log1_FDR0.01
Pathway-wise					Gene-wise
KEGG Pathway ID	Pathway name	#Seqs	% of pathway annotated S. hasta genes		Sequence	#Pathways	Pathways IDs	Pathways
ko04510	Focal adhesion	10	8.47458		jg28632	1	ko00100	Steroid biosynthesis
ko05165	Human papillomavirus infection	9	7.62712		jg28512	3	ko00900;ko05164;ko05166	Terpenoid backbone biosynthesis;Influenza A;Human T-cell leukemia virus 1 infection
ko04974	Protein digestion and absorption	9	7.62712		jg33029	1	ko00564	Glycerophospholipid metabolism
ko05414	Dilated cardiomyopathy	9	7.62712		jg26577	2	ko00480;ko00250	Glutathione metabolism;Alanine, aspartate and glutamate metabolism
ko05410	Hypertrophic cardiomyopathy	9	7.62712		jg28997	1	ko04657	IL-17 signaling pathway
ko04512	ECM-receptor interaction	8	6.77966		jg2810	4	ko05417;ko04975;ko04977;ko04979	Lipid and atherosclerosis;Fat digestion and absorption;Vitamin digestion and absorption;Cholesterol metabolism
ko04151	PI3K-Akt signaling pathway	8	6.77966		jg34752	1	ko04110	Cell cycle
ko05412	Arrhythmogenic right ventricular cardiomyopathy	8	6.77966		jg25648	4	ko04111;ko04110;ko04113;ko04114	Cell cycle - yeast;Cell cycle;Meiosis - yeast;Oocyte meiosis
ko01240	Biosynthesis of cofactors	7	5.9322		jg24716	5	ko05206;ko04151;ko05165;ko04510;ko04512	MicroRNAs in cancer;PI3K-Akt signaling pathway;Human papillomavirus infection;Focal adhesion;ECM-receptor interaction
ko04022	cGMP-PKG signaling pathway	7	5.9322		jg19362	1	ko05225	Hepatocellular carcinoma
ko04260	Cardiac muscle contraction	7	5.9322		jg10270	11	ko05410;ko05414;ko05416;ko04810;ko04919;ko05130;ko04270;ko04261;ko04260;ko04022;ko04530	Hypertrophic cardiomyopathy;Dilated cardiomyopathy;Viral myocarditis;Regulation of actin cytoskeleton;Thyroid hormone signaling pathway;Pathogenic Escherichia coli infection;Vascular smooth muscle contraction;Adrenergic signaling in cardiomyocytes;Cardiac muscle contraction;cGMP-PKG signaling pathway;Tight junction
ko04261	Adrenergic signaling in cardiomyocytes	7	5.9322		jg40125	4	ko05216;ko05200;ko03013;ko05014	Thyroid cancer;Pathways in cancer;RNA transport;Amyotrophic lateral sclerosis
ko04975	Fat digestion and absorption	7	5.9322		jg24708	14	ko05410;ko05412;ko05415;ko05414;ko04919;ko05022;ko04972;ko05010;ko05017;ko04261;ko04260;ko04020;ko04022;ko04024	Hypertrophic cardiomyopathy;Arrhythmogenic right ventricular cardiomyopathy;Diabetic cardiomyopathy;Dilated cardiomyopathy;Thyroid hormone signaling pathway;Pathways of neurodegeneration - multiple diseases;Pancreatic secretion;Alzheimer disease;Spinocerebellar ataxia;Adrenergic signaling in cardiomyocytes;Cardiac muscle contraction;Calcium signaling pathway;cGMP-PKG signaling pathway;cAMP signal…
ko04020	Calcium signaling pathway	6	5.08475		jg11763	1	ko00100	Steroid biosynthesis
ko04977	Vitamin digestion and absorption	6	5.08475		jg20477	1	ko04141	Protein processing in endoplasmic reticulum
ko05146	Amoebiasis	6	5.08475		jg13268	9	ko00620;ko04930;ko04922;ko05203;ko00010;ko05230;ko00230;ko05165;ko01240	Pyruvate metabolism;Type II diabetes mellitus;Glucagon signaling pathway;Viral carcinogenesis;Glycolysis / Gluconeogenesis;Central carbon metabolism in cancer;Purine metabolism;Human papillomavirus infection;Biosynthesis of cofactors
ko05200	Pathways in cancer	6	5.08475		jg25083	2	ko04610;ko05171	Complement and coagulation cascades;Coronavirus disease - COVID-19
ko05417	Lipid and atherosclerosis	6	5.08475		jg12459	17	ko00640;ko00410;ko00650;ko00627;ko00623;ko00062;ko00071;ko00310;ko00362;ko00360;ko00930;ko00903;ko00592;ko00720;ko00281;ko00280;ko00380	Propanoate metabolism;beta-Alanine metabolism;Butanoate metabolism;Aminobenzoate degradation;Toluene degradation;Fatty acid elongation;Fatty acid degradation;Lysine degradation;Benzoate degradation;Phenylalanine metabolism;Caprolactam degradation;Limonene and pinene degradation;alpha-Linolenic acid metabolism;Carbon fixation pathways in prokaryotes;Geraniol degradation;Valine, leucine and isoleuc…
ko00230	Purine metabolism	5	4.23729		jg8401	1	ko03013	RNA transport
ko04270	Vascular smooth muscle contraction	5	4.23729		jg22494	11	ko05415;ko04933;ko04926;ko05205;ko05146;ko04611;ko04974;ko04151;ko05165;ko04510;ko04512	Diabetic cardiomyopathy;AGE-RAGE signaling pathway in diabetic complications;Relaxin signaling pathway;Proteoglycans in cancer;Amoebiasis;Platelet activation;Protein digestion and absorption;PI3K-Akt signaling pathway;Human papillomavirus infection;Focal adhesion;ECM-receptor interaction
ko05130	Pathogenic Escherichia coli infection	5	4.23729		jg34749	6	ko02010;ko05226;ko05206;ko01522;ko04976;ko04979	ABC transporters;Gastric cancer;MicroRNAs in cancer;Endocrine resistance;Bile secretion;Cholesterol metabolism
ko04979	Cholesterol metabolism	5	4.23729		jg1833	1	ko04550	Signaling pathways regulating pluripotency of stem cells
ko05145	Toxoplasmosis	5	4.23729		jg2407	1	ko05130	Pathogenic Escherichia coli infection
ko04919	Thyroid hormone signaling pathway	5	4.23729		jg15394	1	ko04975	Fat digestion and absorption
ko05222	Small cell lung cancer	5	4.23729		jg20617	11	ko05410;ko05414;ko05416;ko04810;ko04919;ko05130;ko04270;ko04261;ko04260;ko04022;ko04530	Hypertrophic cardiomyopathy;Dilated cardiomyopathy;Viral myocarditis;Regulation of actin cytoskeleton;Thyroid hormone signaling pathway;Pathogenic Escherichia coli infection;Vascular smooth muscle contraction;Adrenergic signaling in cardiomyocytes;Cardiac muscle contraction;cGMP-PKG signaling pathway;Tight junction
ko00983	Drug metabolism - other enzymes	5	4.23729		jg8233	13	ko00983;ko00982;ko00860;ko00980;ko00565;ko05204;ko04976;ko00600;ko00040;ko00053;ko01240;ko00140;ko00830	Drug metabolism - other enzymes;Drug metabolism - cytochrome P450;Porphyrin and chlorophyll metabolism;Metabolism of xenobiotics by cytochrome P450;Ether lipid metabolism;Chemical carcinogenesis;Bile secretion;Sphingolipid metabolism;Pentose and glucuronate interconversions;Ascorbate and aldarate metabolism;Biosynthesis of cofactors;Steroid hormone biosynthesis;Retinol metabolism
ko05164	Influenza A	4	3.38983		jg10020	4	ko00120;ko00053;ko00051;ko00140	Primary bile acid biosynthesis;Ascorbate and aldarate metabolism;Fructose and mannose metabolism;Steroid hormone biosynthesis
ko00280	Valine, leucine and isoleucine degradation	4	3.38983		jg9562	17	ko05410;ko05412;ko05415;ko05414;ko04371;ko04921;ko04911;ko05020;ko05022;ko04972;ko04730;ko05017;ko04713;ko04261;ko04260;ko04020;ko04024	Hypertrophic cardiomyopathy;Arrhythmogenic right ventricular cardiomyopathy;Diabetic cardiomyopathy;Dilated cardiomyopathy;Apelin signaling pathway;Oxytocin signaling pathway;Insulin secretion;Prion disease;Pathways of neurodegeneration - multiple diseases;Pancreatic secretion;Long-term depression;Spinocerebellar ataxia;Circadian entrainment;Adrenergic signaling in cardiomyocytes;Cardiac muscle c…
ko04530	Tight junction	4	3.38983		jg28181	37	ko04210;ko05410;ko05412;ko05414;ko05416;ko05418;ko04670;ko04371;ko05100;ko04015;ko05225;ko04810;ko04921;ko04926;ko05205;ko04919;ko04971;ko04611;ko04613;ko05130;ko05132;ko05131;ko05014;ko05135;ko04270;ko04391;ko04390;ko04714;ko04261;ko04260;ko05110;ko04145;ko04530;ko04520;ko05164;ko04510;ko04745	Apoptosis;Hypertrophic cardiomyopathy;Arrhythmogenic right ventricular cardiomyopathy;Dilated cardiomyopathy;Viral myocarditis;Fluid shear stress and atherosclerosis;Leukocyte transendothelial migration;Apelin signaling pathway;Bacterial invasion of epithelial cells;Rap1 signaling pathway;Hepatocellular carcinoma;Regulation of actin cytoskeleton;Oxytocin signaling pathway;Relaxin signaling pathwa…
ko03320	PPAR signaling pathway	4	3.38983		jg4278	1	ko04721	Synaptic vesicle cycle
ko04024	cAMP signaling pathway	4	3.38983		jg7028	8	ko05222;ko05200;ko05145;ko05146;ko04151;ko05165;ko04510;ko04512	Small cell lung cancer;Pathways in cancer;Toxoplasmosis;Amoebiasis;PI3K-Akt signaling pathway;Human papillomavirus infection;Focal adhesion;ECM-receptor interaction
ko04976	Bile secretion	4	3.38983		jg28461	4	ko03030;ko04111;ko04110;ko04113	DNA replication;Cell cycle - yeast;Cell cycle;Meiosis - yeast
ko04611	Platelet activation	4	3.38983		jg9445	2	ko00561;ko04975	Glycerolipid metabolism;Fat digestion and absorption
ko05022	Pathways of neurodegeneration - multiple diseases	4	3.38983		jg24252	35	ko04218;ko05410;ko05412;ko05414;ko04010;ko04930;ko04935;ko04934;ko04361;ko04921;ko04924;ko04925;ko04927;ko04929;ko04911;ko04912;ko05020;ko05022;ko04973;ko05010;ko04724;ko04723;ko04726;ko04725;ko04728;ko04727;ko04270;ko04713;ko04261;ko04260;ko04020;ko04022;ko04024;ko04530;ko05031	Cellular senescence;Hypertrophic cardiomyopathy;Arrhythmogenic right ventricular cardiomyopathy;Dilated cardiomyopathy;MAPK signaling pathway;Type II diabetes mellitus;Growth hormone synthesis, secretion and action;Cushing syndrome;Axon regeneration;Oxytocin signaling pathway;Renin secretion;Aldosterone synthesis and secretion;Cortisol synthesis and secretion;GnRH secretion;Insulin secretion;GnRH…
ko04110	Cell cycle	4	3.38983		jg28179	6	ko04138;ko04140;ko04141;ko05160;ko05162;ko05168	Autophagy - yeast;Autophagy - animal;Protein processing in endoplasmic reticulum;Hepatitis C;Measles;Herpes simplex virus 1 infection
ko04921	Oxytocin signaling pathway	4	3.38983		jg32796	1	ko04120	Ubiquitin mediated proteolysis
ko04810	Regulation of actin cytoskeleton	4	3.38983		jg33487	18	ko04925;ko04911;ko04919;ko04918;ko04971;ko04970;ko04973;ko04972;ko04974;ko04976;ko04978;ko04960;ko04961;ko04964;ko04261;ko04260;ko04022;ko04024	Aldosterone synthesis and secretion;Insulin secretion;Thyroid hormone signaling pathway;Thyroid hormone synthesis;Gastric acid secretion;Salivary secretion;Carbohydrate digestion and absorption;Pancreatic secretion;Protein digestion and absorption;Bile secretion;Mineral absorption;Aldosterone-regulated sodium reabsorption;Endocrine and other factor-regulated calcium reabsorption;Proximal tubule b…
ko00071	Fatty acid degradation	4	3.38983		jg23206	4	ko00640;ko00410;ko00562;ko00280	Propanoate metabolism;beta-Alanine metabolism;Inositol phosphate metabolism;Valine, leucine and isoleucine degradation
ko00500	Starch and sucrose metabolism	4	3.38983		jg33882	1	ko04514	Cell adhesion molecules
ko05416	Viral myocarditis	4	3.38983		jg24418	6	ko04217;ko02026;ko00500;ko04931;ko04922;ko04910	Necroptosis;Biofilm formation - Escherichia coli;Starch and sucrose metabolism;Insulin resistance;Glucagon signaling pathway;Insulin signaling pathway
ko05415	Diabetic cardiomyopathy	4	3.38983		jg29709	1	ko03020	RNA polymerase
ko00270	Cysteine and methionine metabolism	3	2.54237		jg7176	1	ko04216	Ferroptosis
ko00830	Retinol metabolism	3	2.54237		jg10131	4	ko05417;ko04975;ko04977;ko04979	Lipid and atherosclerosis;Fat digestion and absorption;Vitamin digestion and absorption;Cholesterol metabolism
ko00140	Steroid hormone biosynthesis	3	2.54237		jg11981	2	ko03015;ko05134	mRNA surveillance pathway;Legionellosis
ko00053	Ascorbate and aldarate metabolism	3	2.54237		jg22510	9	ko04371;ko04810;ko04921;ko04971;ko04611;ko04270;ko04020;ko04022;ko04510	Apelin signaling pathway;Regulation of actin cytoskeleton;Oxytocin signaling pathway;Gastric acid secretion;Platelet activation;Vascular smooth muscle contraction;Calcium signaling pathway;cGMP-PKG signaling pathway;Focal adhesion
ko00970	Aminoacyl-tRNA biosynthesis	3	2.54237		jg10257	4	ko05417;ko04975;ko04977;ko04979	Lipid and atherosclerosis;Fat digestion and absorption;Vitamin digestion and absorption;Cholesterol metabolism
ko04080	Neuroactive ligand-receptor interaction	3	2.54237		jg1078	6	ko00983;ko05221;ko05202;ko05310;ko04613;ko04145	Drug metabolism - other enzymes;Acute myeloid leukemia;Transcriptional misregulation in cancer;Asthma;Neutrophil extracellular trap formation;Phagosome
ko00592	alpha-Linolenic acid metabolism	3	2.54237		jg21264	1	ko04360	Axon guidance
ko00100	Steroid biosynthesis	3	2.54237		jg37815	4	ko00061;ko00071;ko04920;ko03320	Fatty acid biosynthesis;Fatty acid degradation;Adipocytokine signaling pathway;PPAR signaling pathway
ko00250	Alanine, aspartate and glutamate metabolism	3	2.54237		jg1073	2	ko01240;ko00270	Biosynthesis of cofactors;Cysteine and methionine metabolism
ko05017	Spinocerebellar ataxia	3	2.54237		jg27242	3	ko00250;ko00220;ko00710	Alanine, aspartate and glutamate metabolism;Arginine biosynthesis;Carbon fixation in photosynthetic organisms
ko05010	Alzheimer disease	3	2.54237		jg12717	1	ko00970	Aminoacyl-tRNA biosynthesis
ko04613	Neutrophil extracellular trap formation	3	2.54237		jg40262	1	ko04672	Intestinal immune network for IgA production
ko04972	Pancreatic secretion	3	2.54237		jg28444	3	ko00500;ko04973;ko00052	Starch and sucrose metabolism;Carbohydrate digestion and absorption;Galactose metabolism
ko04973	Carbohydrate digestion and absorption	3	2.54237		jg34722	3	ko04974;ko04150;ko05230	Protein digestion and absorption;mTOR signaling pathway;Central carbon metabolism in cancer
ko04971	Gastric acid secretion	3	2.54237		jg23038	3	ko04910;ko03320;ko04520	Insulin signaling pathway;PPAR signaling pathway;Adherens junction
ko05020	Prion disease	3	2.54237		jg19177	1	ko05322	Systemic lupus erythematosus
ko00310	Lysine degradation	3	2.54237		jg23798	8	ko05222;ko05200;ko05145;ko05146;ko04151;ko05165;ko04510;ko04512	Small cell lung cancer;Pathways in cancer;Toxoplasmosis;Amoebiasis;PI3K-Akt signaling pathway;Human papillomavirus infection;Focal adhesion;ECM-receptor interaction
ko03013	RNA transport	3	2.54237		jg24923	1	ko04974	Protein digestion and absorption
ko04911	Insulin secretion	3	2.54237		jg24649	1	ko04350	TGF-beta signaling pathway
ko05206	MicroRNAs in cancer	3	2.54237		jg6909	1	ko03013	RNA transport
ko04113	Meiosis - yeast	3	2.54237		jg38079	3	ko04214;ko04010;ko04013	Apoptosis - fly;MAPK signaling pathway;MAPK signaling pathway - fly
ko04111	Cell cycle - yeast	3	2.54237		jg15410	2	ko04975;ko03320	Fat digestion and absorption;PPAR signaling pathway
ko03030	DNA replication	3	2.54237		jg8132	8	ko05222;ko05200;ko05145;ko05146;ko04151;ko05165;ko04510;ko04512	Small cell lung cancer;Pathways in cancer;Toxoplasmosis;Amoebiasis;PI3K-Akt signaling pathway;Human papillomavirus infection;Focal adhesion;ECM-receptor interaction
ko00565	Ether lipid metabolism	3	2.54237		jg14683	1	ko03018	RNA degradation
ko04010	MAPK signaling pathway	3	2.54237		jg35094	8	ko05222;ko05200;ko05145;ko05146;ko04151;ko05165;ko04510;ko04512	Small cell lung cancer;Pathways in cancer;Toxoplasmosis;Amoebiasis;PI3K-Akt signaling pathway;Human papillomavirus infection;Focal adhesion;ECM-receptor interaction
ko04371	Apelin signaling pathway	3	2.54237		jg11215	1	ko04974	Protein digestion and absorption
ko00860	Porphyrin and chlorophyll metabolism	3	2.54237		jg22224	3	ko05410;ko05412;ko05414	Hypertrophic cardiomyopathy;Arrhythmogenic right ventricular cardiomyopathy;Dilated cardiomyopathy
ko00650	Butanoate metabolism	3	2.54237		jg6817	1	ko04080	Neuroactive ligand-receptor interaction
ko00410	beta-Alanine metabolism	3	2.54237		jg27740	2	ko04360;ko04361	Axon guidance;Axon regeneration
ko04217	Necroptosis	3	2.54237		jg27504	4	ko00520;ko00500;ko00010;ko00030	Amino sugar and nucleotide sugar metabolism;Starch and sucrose metabolism;Glycolysis / Gluconeogenesis;Pentose phosphate pathway
ko00640	Propanoate metabolism	3	2.54237		jg30356	9	ko05222;ko05200;ko05143;ko05145;ko05146;ko04151;ko05165;ko04510;ko04512	Small cell lung cancer;Pathways in cancer;African trypanosomiasis;Toxoplasmosis;Amoebiasis;PI3K-Akt signaling pathway;Human papillomavirus infection;Focal adhesion;ECM-receptor interaction
ko00710	Carbon fixation in photosynthetic organisms	2	1.69492		jg31688	1	ko03008	Ribosome biogenesis in eukaryotes
ko00380	Tryptophan metabolism	2	1.69492		jg24633	3	ko04611;ko04020;ko04080	Platelet activation;Calcium signaling pathway;Neuroactive ligand-receptor interaction
ko04514	Cell adhesion molecules	2	1.69492		jg1929	5	ko05410;ko05412;ko05414;ko05206;ko05169	Hypertrophic cardiomyopathy;Arrhythmogenic right ventricular cardiomyopathy;Dilated cardiomyopathy;MicroRNAs in cancer;Epstein-Barr virus infection
ko05166	Human T-cell leukemia virus 1 infection	2	1.69492		jg1928	2	ko00983;ko00970	Drug metabolism - other enzymes;Aminoacyl-tRNA biosynthesis
ko03430	Mismatch repair	2	1.69492		jg28793	1	ko04614	Renin-angiotensin system
ko04520	Adherens junction	2	1.69492		jg11724	4	ko02020;ko00790;ko00730;ko01240	Two-component system;Folate biosynthesis;Thiamine metabolism;Biosynthesis of cofactors
ko05171	Coronavirus disease - COVID-19	2	1.69492		jg30501	3	ko00250;ko00220;ko00710	Alanine, aspartate and glutamate metabolism;Arginine biosynthesis;Carbon fixation in photosynthetic organisms
ko00281	Geraniol degradation	2	1.69492		jg11828	1	ko04977	Vitamin digestion and absorption
ko00040	Pentose and glucuronate interconversions	2	1.69492		jg28789	2	ko00650;ko00280	Butanoate metabolism;Valine, leucine and isoleucine degradation
ko00720	Carbon fixation pathways in prokaryotes	2	1.69492		jg24865	1	ko05412	Arrhythmogenic right ventricular cardiomyopathy
ko00600	Sphingolipid metabolism	2	1.69492		jg18188	1	ko04514	Cell adhesion molecules
ko00590	Arachidonic acid metabolism	2	1.69492		jg28946	1	ko00230	Purine metabolism
ko00591	Linoleic acid metabolism	2	1.69492		jg24988	6	ko05100;ko04961;ko05016;ko04721;ko04142;ko04144	Bacterial invasion of epithelial cells;Endocrine and other factor-regulated calcium reabsorption;Huntington disease;Synaptic vesicle cycle;Lysosome;Endocytosis
ko04145	Phagosome	2	1.69492		jg39220	2	ko00521;ko00562	Streptomycin biosynthesis;Inositol phosphate metabolism
ko04146	Peroxisome	2	1.69492		jg29071	4	ko03030;ko04111;ko04110;ko04113	DNA replication;Cell cycle - yeast;Cell cycle;Meiosis - yeast
ko05230	Central carbon metabolism in cancer	2	1.69492		jg14026	18	ko00640;ko00410;ko00650;ko00627;ko00062;ko00071;ko00310;ko00362;ko00360;ko00930;ko00903;ko04146;ko00592;ko03320;ko00720;ko00281;ko00280;ko00380	Propanoate metabolism;beta-Alanine metabolism;Butanoate metabolism;Aminobenzoate degradation;Fatty acid elongation;Fatty acid degradation;Lysine degradation;Benzoate degradation;Phenylalanine metabolism;Caprolactam degradation;Limonene and pinene degradation;Peroxisome;alpha-Linolenic acid metabolism;PPAR signaling pathway;Carbon fixation pathways in prokaryotes;Geraniol degradation;Valine, leuci…
ko04141	Protein processing in endoplasmic reticulum	2	1.69492		jg20664	1	ko03008	Ribosome biogenesis in eukaryotes
ko00220	Arginine biosynthesis	2	1.69492		jg26088	1	ko04614	Renin-angiotensin system
ko04713	Circadian entrainment	2	1.69492		jg28533	7	ko00983;ko00565;ko00564;ko04977;ko00592;ko00591;ko00590	Drug metabolism - other enzymes;Ether lipid metabolism;Glycerophospholipid metabolism;Vitamin digestion and absorption;alpha-Linolenic acid metabolism;Linoleic acid metabolism;Arachidonic acid metabolism
ko00903	Limonene and pinene degradation	2	1.69492		jg29104	1	ko04080	Neuroactive ligand-receptor interaction
ko00010	Glycolysis / Gluconeogenesis	2	1.69492		jg1268	5	ko03460;ko03030;ko03440;ko03430;ko03420	Fanconi anemia pathway;DNA replication;Homologous recombination;Mismatch repair;Nucleotide excision repair
ko04726	Serotonergic synapse	2	1.69492		jg28415	1	ko00100	Steroid biosynthesis
ko04721	Synaptic vesicle cycle	2	1.69492		jg32870	2	ko00330;ko00270	Arginine and proline metabolism;Cysteine and methionine metabolism
ko05016	Huntington disease	2	1.69492		jg18298	11	ko04217;ko05417;ko05130;ko05132;ko05131;ko05133;ko05135;ko05171;ko05164;ko04621;ko04625	Necroptosis;Lipid and atherosclerosis;Pathogenic Escherichia coli infection;Salmonella infection;Shigellosis;Pertussis;Yersinia infection;Coronavirus disease - COVID-19;Influenza A;NOD-like receptor signaling pathway;C-type lectin receptor signaling pathway
ko04961	Endocrine and other factor-regulated calcium reabsorption	2	1.69492		jg40856	13	ko00983;ko00982;ko00860;ko00980;ko00565;ko05204;ko04976;ko00600;ko00040;ko00053;ko01240;ko00140;ko00830	Drug metabolism - other enzymes;Drug metabolism - cytochrome P450;Porphyrin and chlorophyll metabolism;Metabolism of xenobiotics by cytochrome P450;Ether lipid metabolism;Chemical carcinogenesis;Bile secretion;Sphingolipid metabolism;Pentose and glucuronate interconversions;Ascorbate and aldarate metabolism;Biosynthesis of cofactors;Steroid hormone biosynthesis;Retinol metabolism
ko00930	Caprolactam degradation	2	1.69492		jg6043	1	ko04974	Protein digestion and absorption
ko05135	Yersinia infection	2	1.69492		jg15585	1	ko00310	Lysine degradation
ko05014	Amyotrophic lateral sclerosis	2	1.69492		jg6042	1	ko04974	Protein digestion and absorption
ko05131	Shigellosis	2	1.69492		jg18972	1	ko00230	Purine metabolism
ko05132	Salmonella infection	2	1.69492		jg1310	1	ko03430	Mismatch repair
ko00360	Phenylalanine metabolism	2	1.69492		jg7655	1	ko04974	Protein digestion and absorption
ko00362	Benzoate degradation	2	1.69492		jg3213	1	ko00071	Fatty acid degradation
ko04614	Renin-angiotensin system	2	1.69492		jg7137	2	ko03460;ko01524	Fanconi anemia pathway;Platinum drug resistance
ko04910	Insulin signaling pathway	2	1.69492		jg27163	4	ko05410;ko05412;ko05414;ko05416	Hypertrophic cardiomyopathy;Arrhythmogenic right ventricular cardiomyopathy;Dilated cardiomyopathy;Viral myocarditis
ko05205	Proteoglycans in cancer	2	1.69492		jg28888	4	ko05417;ko04975;ko04977;ko04979	Lipid and atherosclerosis;Fat digestion and absorption;Vitamin digestion and absorption;Cholesterol metabolism
ko05204	Chemical carcinogenesis	2	1.69492		jg29859	2	ko03020;ko04623	RNA polymerase;Cytosolic DNA-sensing pathway
ko03020	RNA polymerase	2	1.69492		jg39244	1	ko00970	Aminoacyl-tRNA biosynthesis
ko04925	Aldosterone synthesis and secretion	2	1.69492		jg40631	1	ko04010	MAPK signaling pathway
ko04926	Relaxin signaling pathway	2	1.69492		jg17599	3	ko00860;ko02040;ko01240	Porphyrin and chlorophyll metabolism;Flagellar assembly;Biosynthesis of cofactors
ko04922	Glucagon signaling pathway	2	1.69492		jg9783	14	ko04218;ko04217;ko05415;ko05020;ko05022;ko04613;ko05010;ko05012;ko05017;ko05016;ko04020;ko04022;ko05164;ko05166	Cellular senescence;Necroptosis;Diabetic cardiomyopathy;Prion disease;Pathways of neurodegeneration - multiple diseases;Neutrophil extracellular trap formation;Alzheimer disease;Parkinson disease;Spinocerebellar ataxia;Huntington disease;Calcium signaling pathway;cGMP-PKG signaling pathway;Influenza A;Human T-cell leukemia virus 1 infection
ko04361	Axon regeneration	2	1.69492		jg12463	1	ko00270	Cysteine and methionine metabolism
ko04360	Axon guidance	2	1.69492		jg40354	1	ko00230	Purine metabolism
ko00562	Inositol phosphate metabolism	2	1.69492		jg18967	6	ko05417;ko04913;ko04726;ko00591;ko00590;ko04750	Lipid and atherosclerosis;Ovarian steroidogenesis;Serotonergic synapse;Linoleic acid metabolism;Arachidonic acid metabolism;Inflammatory mediator regulation of TRP channels
ko00564	Glycerophospholipid metabolism	2	1.69492		jg5348	5	ko04974;ko04151;ko05165;ko04510;ko04512	Protein digestion and absorption;PI3K-Akt signaling pathway;Human papillomavirus infection;Focal adhesion;ECM-receptor interaction
ko04930	Type II diabetes mellitus	2	1.69492		jg40071	2	ko01240;ko00830	Biosynthesis of cofactors;Retinol metabolism
ko05225	Hepatocellular carcinoma	2	1.69492		jg40594	7	ko00760;ko00770;ko00500;ko00740;ko00240;ko04146;ko00230	Nicotinate and nicotinamide metabolism;Pantothenate and CoA biosynthesis;Starch and sucrose metabolism;Riboflavin metabolism;Pyrimidine metabolism;Peroxisome;Purine metabolism
ko05100	Bacterial invasion of epithelial cells	2	1.69492
ko00062	Fatty acid elongation	2	1.69492
ko00980	Metabolism of xenobiotics by cytochrome P450	2	1.69492
ko00982	Drug metabolism - cytochrome P450	2	1.69492
ko00627	Aminobenzoate degradation	2	1.69492
ko03460	Fanconi anemia pathway	2	1.69492
ko03008	Ribosome biogenesis in eukaryotes	2	1.69492
ko04218	Cellular senescence	2	1.69492
ko00030	Pentose phosphate pathway	1	0.847458
ko04745	Phototransduction - fly	1	0.847458
ko04625	C-type lectin receptor signaling pathway	1	0.847458
ko04623	Cytosolic DNA-sensing pathway	1	0.847458
ko04621	NOD-like receptor signaling pathway	1	0.847458
ko05031	Amphetamine addiction	1	0.847458
ko05168	Herpes simplex virus 1 infection	1	0.847458
ko04750	Inflammatory mediator regulation of TRP channels	1	0.847458
ko03420	Nucleotide excision repair	1	0.847458
ko05169	Epstein-Barr virus infection	1	0.847458
ko05162	Measles	1	0.847458
ko05160	Hepatitis C	1	0.847458
ko00051	Fructose and mannose metabolism	1	0.847458
ko00052	Galactose metabolism	1	0.847458
ko00730	Thiamine metabolism	1	0.847458
ko04657	IL-17 signaling pathway	1	0.847458
ko03440	Homologous recombination	1	0.847458
ko04144	Endocytosis	1	0.847458
ko04142	Lysosome	1	0.847458
ko05110	Vibrio cholerae infection	1	0.847458
ko04140	Autophagy - animal	1	0.847458
ko04714	Thermogenesis	1	0.847458
ko00900	Terpenoid backbone biosynthesis	1	0.847458
ko04150	mTOR signaling pathway	1	0.847458
ko04390	Hippo signaling pathway	1	0.847458
ko04391	Hippo signaling pathway - fly	1	0.847458
ko04727	GABAergic synapse	1	0.847458
ko04728	Dopaminergic synapse	1	0.847458
ko04725	Cholinergic synapse	1	0.847458
ko04723	Retrograde endocannabinoid signaling	1	0.847458
ko04724	Glutamatergic synapse	1	0.847458
ko04964	Proximal tubule bicarbonate reclamation	1	0.847458
ko04960	Aldosterone-regulated sodium reabsorption	1	0.847458
ko05133	Pertussis	1	0.847458
ko05012	Parkinson disease	1	0.847458
ko05134	Legionellosis	1	0.847458
ko00480	Glutathione metabolism	1	0.847458
ko00240	Pyrimidine metabolism	1	0.847458
ko00120	Primary bile acid biosynthesis	1	0.847458
ko04978	Mineral absorption	1	0.847458
ko04730	Long-term depression	1	0.847458
ko04610	Complement and coagulation cascades	1	0.847458
ko04970	Salivary secretion	1	0.847458
ko05143	African trypanosomiasis	1	0.847458
ko00790	Folate biosynthesis	1	0.847458
ko03018	RNA degradation	1	0.847458
ko03015	mRNA surveillance pathway	1	0.847458
ko05310	Asthma	1	0.847458
ko02040	Flagellar assembly	1	0.847458
ko04918	Thyroid hormone synthesis	1	0.847458
ko04912	GnRH signaling pathway	1	0.847458
ko01524	Platinum drug resistance	1	0.847458
ko04913	Ovarian steroidogenesis	1	0.847458
ko01522	Endocrine resistance	1	0.847458
ko05203	Viral carcinogenesis	1	0.847458
ko04114	Oocyte meiosis	1	0.847458
ko05322	Systemic lupus erythematosus	1	0.847458
ko05202	Transcriptional misregulation in cancer	1	0.847458
ko04350	TGF-beta signaling pathway	1	0.847458
ko04929	GnRH secretion	1	0.847458
ko04927	Cortisol synthesis and secretion	1	0.847458
ko00330	Arginine and proline metabolism	1	0.847458
ko04924	Renin secretion	1	0.847458
ko05216	Thyroid cancer	1	0.847458
ko04920	Adipocytokine signaling pathway	1	0.847458
ko04120	Ubiquitin mediated proteolysis	1	0.847458
ko00561	Glycerolipid metabolism	1	0.847458
ko04934	Cushing syndrome	1	0.847458
ko04935	Growth hormone synthesis, secretion and action	1	0.847458
ko04933	AGE-RAGE signaling pathway in diabetic complications	1	0.847458
ko04138	Autophagy - yeast	1	0.847458
ko04931	Insulin resistance	1	0.847458
ko04015	Rap1 signaling pathway	1	0.847458
ko05226	Gastric cancer	1	0.847458
ko04013	MAPK signaling pathway - fly	1	0.847458
ko05221	Acute myeloid leukemia	1	0.847458
ko00061	Fatty acid biosynthesis	1	0.847458
ko00740	Riboflavin metabolism	1	0.847458
ko00620	Pyruvate metabolism	1	0.847458
ko00623	Toluene degradation	1	0.847458
ko02010	ABC transporters	1	0.847458
ko04550	Signaling pathways regulating pluripotency of stem cells	1	0.847458
ko04672	Intestinal immune network for IgA production	1	0.847458
ko04670	Leukocyte transendothelial migration	1	0.847458
ko05418	Fluid shear stress and atherosclerosis	1	0.847458
ko00770	Pantothenate and CoA biosynthesis	1	0.847458
ko02026	Biofilm formation - Escherichia coli	1	0.847458
ko02020	Two-component system	1	0.847458
ko00760	Nicotinate and nicotinamide metabolism	1	0.847458
ko00520	Amino sugar and nucleotide sugar metabolism	1	0.847458
ko00521	Streptomycin biosynthesis	1	0.847458
ko04216	Ferroptosis	1	0.847458
ko04214	Apoptosis - fly	1	0.847458
ko04210	Apoptosis	1	0.847458

[truncated: 2 more sheets: SH96_Up_Log1_FDR0.01, SH96_Down_Log1_FDR0.01]
