# Supplementary material for: Transcriptome analysis of Sparidentex hasta larvae exposed to water-accommodated fraction of Kuwait crude oil
Source: Sci Rep. 2024 Feb 13;14:3591. doi: 10.1038/s41598-024-53408-2 (PMC10864312; doi:10.1038/s41598-024-53408-2)
Supplement: Supplementary file 5 — Supplementary Information 5. [file 41598_2024_53408_MOESM5_ESM.xlsx]

## Sheet: 3+6h_Up
167 common pathways in "3 h Up" and "6 h Up"			6 pathways exclusively in "3 h Up"		130 pathways exclusively in "6 h Up"
KEGG Pathway	% of pathway annotated S. hasta genes at 3 h treatment	% of pathway annotated S. hasta genes at 6 h treatment	KEGG Pathway	% of pathway annotated S. hasta genes at 3 h treatment	KEGG Pathway	% of pathway annotated S. hasta genes at 6 h treatment
MAPK signaling pathway	14.5833	6.96721	Cytokine-cytokine receptor interaction	2.08333	Axon guidance	8.19672
cAMP signaling pathway	12.5	5.7377	Photosynthesis	2.08333	Proteoglycans in cancer	3.27869
Viral carcinogenesis	10.4167	2.86885	Pyruvate metabolism	2.08333	Lysine degradation	2.86885
Pathways in cancer	10.4167	7.37705	Glycolysis / Gluconeogenesis	2.08333	Ribosome	2.86885
Parathyroid hormone synthesis, secretion and action	10.4167	3.68852	Bisphenol degradation	2.08333	ECM-receptor interaction	2.45902
Non-alcoholic fatty liver disease	10.4167	3.68852	Propanoate metabolism	2.08333	Toxoplasmosis	2.45902
Osteoclast differentiation	10.4167	2.04918			Fc gamma R-mediated phagocytosis	2.45902
Thermogenesis	10.4167	3.68852			Chemokine signaling pathway	2.04918
PI3K-Akt signaling pathway	10.4167	4.91803			Sphingolipid signaling pathway	2.04918
Retrograde endocannabinoid signaling	10.4167	5.32787			Protein digestion and absorption	2.04918
Huntington disease	10.4167	7.37705			Platelet activation	2.04918
Prion disease	10.4167	4.5082			Insulin signaling pathway	2.04918
Cocaine addiction	8.33333	1.63934			EGFR tyrosine kinase inhibitor resistance	2.04918
Amphetamine addiction	8.33333	1.63934			Dilated cardiomyopathy	2.04918
Human T-cell leukemia virus 1 infection	8.33333	4.09836			Arrhythmogenic right ventricular cardiomyopathy	2.04918
Inflammatory bowel disease	8.33333	1.22951			Hypertrophic cardiomyopathy	2.04918
Hepatitis B	8.33333	2.86885			Nucleotide excision repair	1.63934
Relaxin signaling pathway	8.33333	2.04918			Phosphatidylinositol signaling system	1.63934
AGE-RAGE signaling pathway in diabetic complications	8.33333	2.04918			Hippo signaling pathway - fly	1.63934
Oxidative phosphorylation	8.33333	2.04918			Gastric acid secretion	1.63934
Fluid shear stress and atherosclerosis	8.33333	2.45902			Thyroid hormone signaling pathway	1.63934
Synaptic vesicle cycle	8.33333	2.04918			Progesterone-mediated oocyte maturation	1.63934
Amyotrophic lateral sclerosis	8.33333	6.55738			GnRH secretion	1.63934
Parkinson disease	8.33333	4.09836			Regulation of lipolysis in adipocytes	1.63934
Pathways of neurodegeneration - multiple diseases	8.33333	9.42623			Acute myeloid leukemia	1.63934
C-type lectin receptor signaling pathway	6.25	2.86885			Bacterial invasion of epithelial cells	1.63934
Estrogen signaling pathway	6.25	2.86885			Cellular senescence	1.63934
GnRH signaling pathway	6.25	1.22951			RIG-I-like receptor signaling pathway	1.22951
Endocrine resistance	6.25	2.04918			Phototransduction	1.22951
MicroRNAs in cancer	6.25	3.27869			Taste transduction	1.22951
Epstein-Barr virus infection	6.25	1.63934			Inflammatory mediator regulation of TRP channels	1.22951
Transcriptional misregulation in cancer	6.25	6.96721			JAK-STAT signaling pathway	1.22951
Kaposi sarcoma-associated herpesvirus infection	6.25	2.86885			Hepatitis C	1.22951
Human papillomavirus infection	6.25	5.7377			Phospholipase D signaling pathway	1.22951
Measles	6.25	1.63934			Sphingolipid metabolism	1.22951
Aldosterone synthesis and secretion	6.25	2.04918			PPAR signaling pathway	1.22951
Oxytocin signaling pathway	6.25	4.91803			Phagosome	1.22951
Glucagon signaling pathway	6.25	1.63934			Hippo signaling pathway - multiple species	1.22951
Neuroactive ligand-receptor interaction	6.25	3.68852			Vascular smooth muscle contraction	1.22951
Cushing syndrome	6.25	3.27869			Alanine, aspartate and glutamate metabolism	1.22951
Th17 cell differentiation	6.25	2.45902			Neutrophil extracellular trap formation	1.22951
IL-17 signaling pathway	6.25	0.819672			Bile secretion	1.22951
Th1 and Th2 cell differentiation	6.25	2.45902			RNA transport	1.22951
Breast cancer	6.25	2.04918			Hedgehog signaling pathway - fly	1.22951
ErbB signaling pathway	6.25	1.63934			Hedgehog signaling pathway	1.22951
TNF signaling pathway	6.25	1.63934			Prolactin signaling pathway	1.22951
Calcium signaling pathway	6.25	3.68852			Oocyte meiosis	1.22951
GABAergic synapse	6.25	3.68852			Pancreatic cancer	1.22951
Diabetic cardiomyopathy	6.25	3.27869			MAPK signaling pathway - yeast	1.22951
Alzheimer disease	6.25	4.91803			VEGF signaling pathway	1.22951
Apoptosis	6.25	2.45902			Gap junction	1.22951
Toll and Imd signaling pathway	4.16667	1.22951			Leukocyte transendothelial migration	1.22951
Toll-like receptor signaling pathway	4.16667	1.22951			Necroptosis	1.22951
NOD-like receptor signaling pathway	4.16667	1.63934			Ferroptosis	1.22951
HIF-1 signaling pathway	4.16667	1.63934			NF-kappa B signaling pathway	0.819672
Morphine addiction	4.16667	2.86885			Biosynthesis of cofactors	0.819672
Nicotine addiction	4.16667	2.45902			Natural killer cell mediated cytotoxicity	0.819672
Steroid hormone biosynthesis	4.16667	0.819672			Arginine biosynthesis	0.819672
Insulin secretion	4.16667	1.22951			Proximal tubule bicarbonate reclamation	0.819672
Focal adhesion	4.16667	5.7377			Cholesterol metabolism	0.819672
Chemical carcinogenesis	4.16667	0.819672			Vitamin digestion and absorption	0.819672
Rheumatoid arthritis	4.16667	0.409836			Fat digestion and absorption	0.819672
Cortisol synthesis and secretion	4.16667	0.819672			Carbohydrate digestion and absorption	0.819672
Aminoacyl-tRNA biosynthesis	4.16667	0.409836			Amoebiasis	0.819672
Prostate cancer	4.16667	1.63934			Folate biosynthesis	0.819672
Colorectal cancer	4.16667	2.04918			mRNA surveillance pathway	0.819672
Renal cell carcinoma	4.16667	1.63934			Basal transcription factors	0.819672
Axon regeneration	4.16667	3.27869			TGF-beta signaling pathway	0.819672
Coronavirus disease - COVID-19	4.16667	3.68852			Basal cell carcinoma	0.819672
Human immunodeficiency virus 1 infection	4.16667	3.68852			Adipocytokine signaling pathway	0.819672
Gastric cancer	4.16667	1.63934			Endometrial cancer	0.819672
Mitophagy - animal	4.16667	1.22951			Glycerolipid metabolism	0.819672
Tight junction	4.16667	2.45902			Glycerophospholipid metabolism	0.819672
MAPK signaling pathway - fly	4.16667	2.45902			Ether lipid metabolism	0.819672
B cell receptor signaling pathway	4.16667	1.22951			Non-small cell lung cancer	0.819672
PD-L1 expression and PD-1 checkpoint pathway in cancer	4.16667	1.63934			Spliceosome	0.819672
T cell receptor signaling pathway	4.16667	2.04918			Fc epsilon RI signaling pathway	0.819672
cGMP-PKG signaling pathway	4.16667	2.86885			Dorso-ventral axis formation	0.819672
Choline metabolism in cancer	4.16667	2.45902			Ribosome biogenesis in eukaryotes	0.819672
Adrenergic signaling in cardiomyocytes	4.16667	4.09836			Notch signaling pathway	0.819672
Metabolism of xenobiotics by cytochrome P450	4.16667	0.819672			Phototransduction - fly	0.409836
Circadian entrainment	4.16667	4.5082			Isoquinoline alkaloid biosynthesis	0.409836
Drug metabolism - cytochrome P450	4.16667	0.409836			Carbon fixation in photosynthetic organisms	0.409836
Circadian rhythm	4.16667	1.22951			Olfactory transduction	0.409836
Drug metabolism - other enzymes	4.16667	0.819672			Citrate cycle (TCA cycle)	0.409836
Maturity onset diabetes of the young	4.16667	1.63934			Thiamine metabolism	0.409836
Wnt signaling pathway	4.16667	4.09836			Mismatch repair	0.409836
Signaling pathways regulating pluripotency of stem cells	4.16667	4.09836			Tropane, piperidine and pyridine alkaloid biosynthesis	0.409836
Epithelial cell signaling in Helicobacter pylori infection	4.16667	1.22951			Glycosphingolipid biosynthesis - lacto and neolacto series	0.409836
Dopaminergic synapse	4.16667	4.09836			Glycosphingolipid biosynthesis - globo and isoglobo series	0.409836
Serotonergic synapse	4.16667	2.45902			Glycosphingolipid biosynthesis - ganglio series	0.409836
Lipid and atherosclerosis	4.16667	4.5082			Homologous recombination	0.409836
Neurotrophin signaling pathway	4.16667	2.86885			alpha-Linolenic acid metabolism	0.409836
Spinocerebellar ataxia	4.16667	4.5082			Tyrosine metabolism	0.409836
Yersinia infection	4.16667	3.27869			D-Glutamine and D-glutamate metabolism	0.409836
Pertussis	4.16667	1.22951			Peroxisome	0.409836
Shigellosis	4.16667	3.68852			Vibrio cholerae infection	0.409836
Salmonella infection	4.16667	4.91803			Circadian rhythm - fly	0.409836
Pathogenic Escherichia coli infection	4.16667	2.86885			Aldosterone-regulated sodium reabsorption	0.409836
Pancreatic secretion	4.16667	2.04918			Legionellosis	0.409836
Apoptosis - fly	4.16667	0.409836			Phenylalanine metabolism	0.409836
Salivary secretion	4.16667	1.22951			Malaria	0.409836
Chagas disease	4.16667	2.04918			African trypanosomiasis	0.409836
Leishmaniasis	4.16667	0.409836			Asthma	0.409836
Cysteine and methionine metabolism	2.08333	1.22951			Antifolate resistance	0.409836
RNA degradation	2.08333	0.409836			p53 signaling pathway	0.409836
Retinol metabolism	2.08333	1.22951			Systemic lupus erythematosus	0.409836
FoxO signaling pathway	2.08333	2.45902			Meiosis - yeast	0.409836
Alcoholism	2.08333	1.63934			RNA polymerase	0.409836
Tuberculosis	2.08333	2.04918			Arginine and proline metabolism	0.409836
Thyroid hormone synthesis	2.08333	1.63934			Thyroid cancer	0.409836
Tryptophan metabolism	2.08333	0.819672			Glioma	0.409836
Melanogenesis	2.08333	1.22951			DNA replication	0.409836
Platinum drug resistance	2.08333	1.63934			Mitophagy - yeast	0.409836
Ovarian steroidogenesis	2.08333	0.819672			MAPK signaling pathway - plant	0.409836
Cell adhesion molecules	2.08333	5.32787			SNARE interactions in vesicular transport	0.409836
Herpes simplex virus 1 infection	2.08333	2.45902			Synthesis and degradation of ketone bodies	0.409836
Cell cycle	2.08333	0.819672			N-Glycan biosynthesis	0.409836
Influenza A	2.08333	1.22951			Mucin type O-glycan biosynthesis	0.409836
Human cytomegalovirus infection	2.08333	2.04918			Other types of O-glycan biosynthesis	0.409836
Renin secretion	2.08333	0.819672			Mannose type O-glycan biosynthesis	0.409836
Melanoma	2.08333	0.409836			Non-homologous end-joining	0.409836
Hematopoietic cell lineage	2.08333	0.819672			Fanconi anemia pathway	0.409836
Adherens junction	2.08333	3.68852			Butanoate metabolism	0.409836
Ubiquitin mediated proteolysis	2.08333	1.63934			Viral myocarditis	0.409836
Growth hormone synthesis, secretion and action	2.08333	2.45902			Biofilm formation - Escherichia coli	0.409836
Inositol phosphate metabolism	2.08333	1.22951			Glycosaminoglycan biosynthesis - heparan sulfate / heparin	0.409836
Type II diabetes mellitus	2.08333	0.819672			Two-component system	0.409836
Regulation of actin cytoskeleton	2.08333	3.68852			Phenylalanine, tyrosine and tryptophan biosynthesis	0.409836
Insulin resistance	2.08333	1.63934			Longevity regulating pathway - multiple species	0.409836
Rap1 signaling pathway	2.08333	2.45902
Hepatocellular carcinoma	2.08333	2.04918
Ras signaling pathway	2.08333	4.5082
Small cell lung cancer	2.08333	1.63934
Chronic myeloid leukemia	2.08333	1.63934
Apelin signaling pathway	2.08333	3.68852
Fatty acid degradation	2.08333	0.409836
Arachidonic acid metabolism	2.08333	1.63934
Linoleic acid metabolism	2.08333	0.819672
Purine metabolism	2.08333	1.63934
Caffeine metabolism	2.08333	0.409836
Endocytosis	2.08333	3.68852
Protein processing in endoplasmic reticulum	2.08333	2.86885
Central carbon metabolism in cancer	2.08333	1.63934
Cardiac muscle contraction	2.08333	2.86885
Autophagy - animal	2.08333	2.04918
Fatty acid biosynthesis	2.08333	0.819672
Fatty acid elongation	2.08333	0.819672
Riboflavin metabolism	2.08333	0.409836
Aminobenzoate degradation	2.08333	0.409836
AMPK signaling pathway	2.08333	1.22951
Biosynthesis of unsaturated fatty acids	2.08333	1.22951
mTOR signaling pathway	2.08333	1.22951
Hippo signaling pathway	2.08333	2.86885
Cholinergic synapse	2.08333	2.45902
Glutamatergic synapse	2.08333	4.91803
Endocrine and other factor-regulated calcium reabsorption	2.08333	0.819672
Vasopressin-regulated water reabsorption	2.08333	1.22951
Long-term potentiation	2.08333	1.22951
Glutathione metabolism	2.08333	0.819672
Mineral absorption	2.08333	1.22951
Nicotinate and nicotinamide metabolism	2.08333	0.409836
Apoptosis - multiple species	2.08333	0.819672
Antigen processing and presentation	2.08333	0.819672
Long-term depression	2.08333	2.86885
Longevity regulating pathway	2.08333	0.409836
Longevity regulating pathway - worm	2.08333	1.63934

## Sheet: 3+6h_Down
66 common pathways in "3 h Down" and "6 h Down"			268 pathways exclusively in "6 h Down"
KEGG Pathway	% of pathway annotated S. hasta genes at 3 h treatment	% of pathway annotated S. hasta genes at 6 h treatment	KEGG Pathway	% of pathway annotated S. hasta genes at 6 h treatment
PI3K-Akt signaling pathway	4.08163	3.41297	Shigellosis	5.80205
Purine metabolism	3.06122	3.75427	Endocytosis	4.09556
cGMP-PKG signaling pathway	3.06122	2.73038	Hippo signaling pathway	4.09556
Salivary secretion	3.06122	2.04778	Regulation of actin cytoskeleton	4.09556
RNA degradation	2.04082	1.02389	Bacterial invasion of epithelial cells	4.09556
RNA transport	2.04082	1.70648	Thermogenesis	3.41297
Gap junction	2.04082	1.70648	Yersinia infection	3.41297
Thyroid hormone signaling pathway	2.04082	1.70648	Protein digestion and absorption	3.41297
Insulin signaling pathway	2.04082	1.70648	Proteoglycans in cancer	3.41297
Wnt signaling pathway	2.04082	1.02389	Fatty acid degradation	3.41297
Human T-cell leukemia virus 1 infection	2.04082	2.04778	Leukocyte transendothelial migration	3.41297
Human papillomavirus infection	2.04082	5.11945	Biosynthesis of cofactors	3.07167
Oxytocin signaling pathway	2.04082	3.07167	cAMP signaling pathway	3.07167
Lipid and atherosclerosis	2.04082	2.38908	Adrenergic signaling in cardiomyocytes	3.07167
Amyotrophic lateral sclerosis	2.04082	5.46075	mTOR signaling pathway	3.07167
Adherens junction	2.04082	3.75427	Calcium signaling pathway	2.73038
Axon guidance	2.04082	4.09556	Drug metabolism - other enzymes	2.73038
Cholesterol metabolism	2.04082	0.682594	Fluid shear stress and atherosclerosis	2.73038
Fat digestion and absorption	2.04082	1.02389	Dilated cardiomyopathy	2.73038
Cysteine and methionine metabolism	1.02041	2.73038	Arrhythmogenic right ventricular cardiomyopathy	2.73038
Lysine degradation	1.02041	2.73038	Chemokine signaling pathway	2.38908
C-type lectin receptor signaling pathway	1.02041	1.70648	Sphingolipid signaling pathway	2.38908
mRNA surveillance pathway	1.02041	3.07167	Valine, leucine and isoleucine degradation	2.38908
Phagosome	1.02041	2.73038	Carbon fixation pathways in prokaryotes	2.38908
Hedgehog signaling pathway	1.02041	1.02389	Protein processing in endoplasmic reticulum	2.38908
Cell adhesion molecules	1.02041	1.70648	Autophagy - animal	2.38908
Circadian entrainment	1.02041	1.02389	Dopaminergic synapse	2.38908
ECM-receptor interaction	1.02041	1.02389	GnRH signaling pathway	2.38908
Pyruvate metabolism	1.02041	2.04778	Apelin signaling pathway	2.38908
Starch and sucrose metabolism	1.02041	1.70648	Hypertrophic cardiomyopathy	2.38908
Viral carcinogenesis	1.02041	3.07167	Propanoate metabolism	2.38908
Focal adhesion	1.02041	4.43686	Tuberculosis	2.04778
Transcriptional misregulation in cancer	1.02041	4.77816	Tryptophan metabolism	2.04778
Signaling pathways regulating pluripotency of stem cells	1.02041	2.38908	Steroid hormone biosynthesis	2.04778
ABC transporters	1.02041	1.02389	Herpes simplex virus 1 infection	2.04778
Kaposi sarcoma-associated herpesvirus infection	1.02041	1.70648	Hippo signaling pathway - fly	2.04778
Pathways in cancer	1.02041	5.11945	Spinocerebellar ataxia	2.04778
Human cytomegalovirus infection	1.02041	2.04778	MicroRNAs in cancer	2.04778
Hepatitis B	1.02041	1.70648	Oocyte meiosis	2.04778
Vascular smooth muscle contraction	1.02041	2.73038	Relaxin signaling pathway	2.04778
Glycolysis / Gluconeogenesis	1.02041	2.04778	Spliceosome	2.04778
Arginine and proline metabolism	1.02041	1.70648	TNF signaling pathway	2.04778
Renin secretion	1.02041	1.36519	Diabetic cardiomyopathy	2.04778
Huntington disease	1.02041	3.75427	Apoptosis	2.04778
Parkinson disease	1.02041	2.38908	Carbon fixation in photosynthetic organisms	1.70648
Alzheimer disease	1.02041	3.07167	NOD-like receptor signaling pathway	1.70648
Salmonella infection	1.02041	4.77816	FoxO signaling pathway	1.70648
Pathogenic Escherichia coli infection	1.02041	3.41297	Inflammatory mediator regulation of TRP channels	1.70648
Human immunodeficiency virus 1 infection	1.02041	1.36519	Epstein-Barr virus infection	1.70648
Cellular senescence	1.02041	2.38908	Influenza A	1.70648
Vitamin digestion and absorption	1.02041	0.341297	Ascorbate and aldarate metabolism	1.70648
Platelet activation	1.02041	1.70648	Sphingolipid metabolism	1.70648
Insulin resistance	1.02041	2.04778	Tyrosine metabolism	1.70648
Long-term depression	1.02041	1.36519	alpha-Linolenic acid metabolism	1.70648
Rap1 signaling pathway	1.02041	3.41297	Peroxisome	1.70648
Pancreatic secretion	1.02041	2.04778	Cardiac muscle contraction	1.70648
Carbohydrate digestion and absorption	1.02041	1.02389	AMPK signaling pathway	1.70648
Tight junction	1.02041	4.09556	Epithelial cell signaling in Helicobacter pylori infection	1.70648
Amoebiasis	1.02041	1.70648	Cholinergic synapse	1.70648
PPAR signaling pathway	1.02041	1.70648	Synaptic vesicle cycle	1.70648
Small cell lung cancer	1.02041	0.682594	Neurotrophin signaling pathway	1.70648
Toxoplasmosis	1.02041	1.02389	Neutrophil extracellular trap formation	1.70648
MAPK signaling pathway	1.02041	3.41297	Chagas disease	1.70648
Pathways of neurodegeneration - multiple diseases	1.02041	6.14334	Progesterone-mediated oocyte maturation	1.70648
African trypanosomiasis	1.02041	1.02389	Insulin secretion	1.70648
Prion disease	1.02041	3.07167	TGF-beta signaling pathway	1.70648
			RNA polymerase	1.70648
			Glucagon signaling pathway	1.70648
			Axon regeneration	1.70648
			Inositol phosphate metabolism	1.70648
			Hepatocellular carcinoma	1.70648
			Gastric cancer	1.70648
			Oxidative phosphorylation	1.70648
			Fc gamma R-mediated phagocytosis	1.70648
			Porphyrin and chlorophyll metabolism	1.70648
			Butanoate metabolism	1.70648
			Retinol metabolism	1.36519
			Cytokine-cytokine receptor interaction	1.36519
			Hepatitis C	1.36519
			Aminoacyl-tRNA biosynthesis	1.36519
			Hematopoietic cell lineage	1.36519
			Coronavirus disease - COVID-19	1.36519
			Neuroactive ligand-receptor interaction	1.36519
			Geraniol degradation	1.36519
			IL-17 signaling pathway	1.36519
			Th1 and Th2 cell differentiation	1.36519
			Central carbon metabolism in cancer	1.36519
			Lysosome	1.36519
			Vibrio cholerae infection	1.36519
			Osteoclast differentiation	1.36519
			Arginine biosynthesis	1.36519
			Alanine, aspartate and glutamate metabolism	1.36519
			Glutamatergic synapse	1.36519
			Endocrine and other factor-regulated calcium reabsorption	1.36519
			Phenylalanine metabolism	1.36519
			Pyrimidine metabolism	1.36519
			Benzoate degradation	1.36519
			Gastric acid secretion	1.36519
			Thyroid hormone synthesis	1.36519
			Rheumatoid arthritis	1.36519
			Meiosis - yeast	1.36519
			Cell cycle	1.36519
			Cell cycle - yeast	1.36519
			Parathyroid hormone synthesis, secretion and action	1.36519
			Aldosterone synthesis and secretion	1.36519
			Growth hormone synthesis, secretion and action	1.36519
			AGE-RAGE signaling pathway in diabetic complications	1.36519
			Glycerophospholipid metabolism	1.36519
			Type II diabetes mellitus	1.36519
			MAPK signaling pathway - fly	1.36519
			Breast cancer	1.36519
			Various types of N-glycan biosynthesis	1.36519
			Other types of O-glycan biosynthesis	1.36519
			Fatty acid elongation	1.36519
			Metabolism of xenobiotics by cytochrome P450	1.36519
			Drug metabolism - cytochrome P450	1.36519
			Biosynthesis of unsaturated fatty acids	1.36519
			Viral myocarditis	1.36519
			beta-Alanine metabolism	1.36519
			Amino sugar and nucleotide sugar metabolism	1.36519
			Notch signaling pathway	1.36519
			Phototransduction - fly	1.02389
			Cytosolic DNA-sensing pathway	1.02389
			Toll-like receptor signaling pathway	1.02389
			Alcoholism	1.02389
			NF-kappa B signaling pathway	1.02389
			Citrate cycle (TCA cycle)	1.02389
			Pentose and glucuronate interconversions	1.02389
			Th17 cell differentiation	1.02389
			Arachidonic acid metabolism	1.02389
			Choline metabolism in cancer	1.02389
			Maturity onset diabetes of the young	1.02389
			Ubiquinone and other terpenoid-quinone biosynthesis	1.02389
			Serotonergic synapse	1.02389
			Legionellosis	1.02389
			Malaria	1.02389
			Estrogen signaling pathway	1.02389
			Chemical carcinogenesis	1.02389
			Regulation of lipolysis in adipocytes	1.02389
			Adipocytokine signaling pathway	1.02389
			Basal cell carcinoma	1.02389
			Prostate cancer	1.02389
			Cushing syndrome	1.02389
			Non-alcoholic fatty liver disease	1.02389
			Autophagy - yeast	1.02389
			Ether lipid metabolism	1.02389
			Ras signaling pathway	1.02389
			Glyoxylate and dicarboxylate metabolism	1.02389
			N-Glycan biosynthesis	1.02389
			T cell receptor signaling pathway	1.02389
			Fanconi anemia pathway	1.02389
			Pantothenate and CoA biosynthesis	1.02389
			Two-component system	1.02389
			Nicotinate and nicotinamide metabolism	1.02389
			Necroptosis	1.02389
			Ribosome biogenesis in eukaryotes	1.02389
			Ferroptosis	1.02389
			Toll and Imd signaling pathway	0.682594
			RIG-I-like receptor signaling pathway	0.682594
			Isoquinoline alkaloid biosynthesis	0.682594
			Amphetamine addiction	0.682594
			Viral protein interaction with cytokine and cytokine receptor	0.682594
			Measles	0.682594
			Phospholipase D signaling pathway	0.682594
			Fructose and mannose metabolism	0.682594
			Galactose metabolism	0.682594
			Tropane, piperidine and pyridine alkaloid biosynthesis	0.682594
			Homologous recombination	0.682594
			PD-L1 expression and PD-1 checkpoint pathway in cancer	0.682594
			Histidine metabolism	0.682594
			Terpenoid backbone biosynthesis	0.682594
			Limonene and pinene degradation	0.682594
			GABAergic synapse	0.682594
			Retrograde endocannabinoid signaling	0.682594
			Caprolactam degradation	0.682594
			Long-term potentiation	0.682594
			Glutathione metabolism	0.682594
			Primary bile acid biosynthesis	0.682594
			Bile secretion	0.682594
			Renin-angiotensin system	0.682594
			Leishmaniasis	0.682594
			Melanogenesis	0.682594
			Prolactin signaling pathway	0.682594
			Biotin metabolism	0.682594
			Platinum drug resistance	0.682594
			Endocrine resistance	0.682594
			p53 signaling pathway	0.682594
			Systemic lupus erythematosus	0.682594
			Inflammatory bowel disease	0.682594
			GnRH secretion	0.682594
			Cortisol synthesis and secretion	0.682594
			Bladder cancer	0.682594
			Endometrial cancer	0.682594
			DNA replication	0.682594
			Ubiquitin mediated proteolysis	0.682594
			Methane metabolism	0.682594
			Glycerolipid metabolism	0.682594
			Mitophagy - animal	0.682594
			Acute myeloid leukemia	0.682594
			ErbB signaling pathway	0.682594
			Chronic myeloid leukemia	0.682594
			Synthesis and degradation of ketone bodies	0.682594
			Fc epsilon RI signaling pathway	0.682594
			Mucin type O-glycan biosynthesis	0.682594
			Riboflavin metabolism	0.682594
			Chloroalkane and chloroalkene degradation	0.682594
			Intestinal immune network for IgA production	0.682594
			Glycosaminoglycan biosynthesis - heparan sulfate / heparin	0.682594
			Dorso-ventral axis formation	0.682594
			Phenylalanine, tyrosine and tryptophan biosynthesis	0.682594
			Ethylbenzene degradation	0.682594
			Novobiocin biosynthesis	0.682594
			Apoptosis - fly	0.682594
			Longevity regulating pathway - worm	0.682594
			Pentose phosphate pathway	0.341297
			HIF-1 signaling pathway	0.341297
			Morphine addiction	0.341297
			Cocaine addiction	0.341297
			Glycine, serine and threonine metabolism	0.341297
			Phenylpropanoid biosynthesis	0.341297
			JAK-STAT signaling pathway	0.341297
			Nucleotide excision repair	0.341297
			Flavone and flavonol biosynthesis	0.341297
			Valine, leucine and isoleucine biosynthesis	0.341297
			Thiamine metabolism	0.341297
			Mismatch repair	0.341297
			Glycosphingolipid biosynthesis - lacto and neolacto series	0.341297
			Betalain biosynthesis	0.341297
			Glucosinolate biosynthesis	0.341297
			Glycosphingolipid biosynthesis - ganglio series	0.341297
			Natural killer cell mediated cytotoxicity	0.341297
			Linoleic acid metabolism	0.341297
			Cyanoamino acid metabolism	0.341297
			Circadian rhythm	0.341297
			Hippo signaling pathway - multiple species	0.341297
			Collecting duct acid secretion	0.341297
			Proximal tubule bicarbonate reclamation	0.341297
			Vasopressin-regulated water reabsorption	0.341297
			Aldosterone-regulated sodium reabsorption	0.341297
			Mineral absorption	0.341297
			One carbon pool by folate	0.341297
			Hedgehog signaling pathway - fly	0.341297
			C5-Branched dibasic acid metabolism	0.341297
			Antifolate resistance	0.341297
			EGFR tyrosine kinase inhibitor resistance	0.341297
			Selenocompound metabolism	0.341297
			Pancreatic cancer	0.341297
			Colorectal cancer	0.341297
			Renal cell carcinoma	0.341297
			Mitophagy - yeast	0.341297
			Autophagy - other	0.341297
			Non-small cell lung cancer	0.341297
			MAPK signaling pathway - yeast	0.341297
			VEGF signaling pathway	0.341297
			Cutin, suberine and wax biosynthesis	0.341297
			Vitamin B6 metabolism	0.341297
			Other glycan degradation	0.341297
			B cell receptor signaling pathway	0.341297
			Mannose type O-glycan biosynthesis	0.341297
			Insect hormone biosynthesis	0.341297
			Toluene degradation	0.341297
			Naphthalene degradation	0.341297
			Aminobenzoate degradation	0.341297
			Glycosaminoglycan degradation	0.341297
			Glycosaminoglycan biosynthesis - chondroitin sulfate / dermatan sulfate	0.341297
			Styrene degradation	0.341297
			Longevity regulating pathway - multiple species	0.341297
			Longevity regulating pathway	0.341297

## Sheet: 24+48_Up
48 common pathways in "24 h Up" and "48 h Up"			136 pathways exclusively in "24 h Up"		37 pathways included exclusively in "48 h Up"
KEGG Pathway	% of pathway annotated S. hasta genes at 24 h treatment	% of pathway annotated S. hasta genes at 48 h treatment	KEGG Pathway	% of pathway annotated S. hasta genes at 24 h treatment	KEGG Pathway	% of pathway annotated S. hasta genes at 48 h treatment
cAMP signaling pathway	25.8065	3.57143	Pathways of neurodegeneration - multiple diseases	29.0323	Protein digestion and absorption	21.4286
MAPK signaling pathway	19.3548	3.57143	Spinocerebellar ataxia	25.8065	Cholesterol metabolism	14.2857
Pathways in cancer	16.129	3.57143	Dopaminergic synapse	22.5806	Complement and coagulation cascades	14.2857
Neuroactive ligand-receptor interaction	16.129	17.8571	Amphetamine addiction	19.3548	Staphylococcus aureus infection	10.7143
Ras signaling pathway	12.9032	3.57143	Circadian entrainment	19.3548	Viral carcinogenesis	10.7143
Calcium signaling pathway	12.9032	10.7143	Glutamatergic synapse	19.3548	Phagosome	7.14286
Prion disease	12.9032	3.57143	Nicotine addiction	16.129	Porphyrin and chlorophyll metabolism	7.14286
MicroRNAs in cancer	9.67742	3.57143	Retrograde endocannabinoid signaling	16.129	Starch and sucrose metabolism	7.14286
Rap1 signaling pathway	9.67742	3.57143	Huntington disease	16.129	Vitamin digestion and absorption	7.14286
Lipid and atherosclerosis	9.67742	17.8571	Alzheimer disease	16.129	Amino sugar and nucleotide sugar metabolism	7.14286
C-type lectin receptor signaling pathway	6.45161	3.57143	Transcriptional misregulation in cancer	12.9032	Fat digestion and absorption	7.14286
Tuberculosis	6.45161	10.7143	Axon guidance	12.9032	Ferroptosis	7.14286
Herpes simplex virus 1 infection	6.45161	7.14286	Autophagy - animal	12.9032	Leishmaniasis	7.14286
Inflammatory mediator regulation of TRP channels	6.45161	7.14286	Signaling pathways regulating pluripotency of stem cells	12.9032	Cysteine and methionine metabolism	3.57143
Kaposi sarcoma-associated herpesvirus infection	6.45161	7.14286	Long-term potentiation	12.9032	Pentose phosphate pathway	3.57143
Coronavirus disease - COVID-19	6.45161	10.7143	Amyotrophic lateral sclerosis	12.9032	Tyrosine metabolism	3.57143
cGMP-PKG signaling pathway	6.45161	3.57143	Long-term depression	12.9032	Purine metabolism	3.57143
Adrenergic signaling in cardiomyocytes	6.45161	3.57143	Cocaine addiction	9.67742	Isoquinoline alkaloid biosynthesis	3.57143
Wnt signaling pathway	6.45161	3.57143	Focal adhesion	9.67742	Carbon fixation in photosynthetic organisms	3.57143
PI3K-Akt signaling pathway	6.45161	3.57143	Sphingolipid signaling pathway	9.67742	Olfactory transduction	3.57143
Endocrine and other factor-regulated calcium reabsorption	6.45161	3.57143	Hepatitis B	9.67742	Cardiac muscle contraction	3.57143
Shigellosis	6.45161	7.14286	Human immunodeficiency virus 1 infection	9.67742	Arginine biosynthesis	3.57143
Neutrophil extracellular trap formation	6.45161	10.7143	Growth hormone synthesis, secretion and action	9.67742	Hippo signaling pathway	3.57143
Pancreatic secretion	6.45161	21.4286	ErbB signaling pathway	9.67742	Alanine, aspartate and glutamate metabolism	3.57143
Salivary secretion	6.45161	3.57143	Chronic myeloid leukemia	9.67742	Galactose metabolism	3.57143
Chagas disease	6.45161	7.14286	Choline metabolism in cancer	9.67742	Glycolysis / Gluconeogenesis	3.57143
Retinol metabolism	3.22581	3.57143	Maturity onset diabetes of the young	9.67742	Arginine and proline metabolism	3.57143
Thyroid hormone synthesis	3.22581	3.57143	mTOR signaling pathway	9.67742	Dilated cardiomyopathy	3.57143
Tryptophan metabolism	3.22581	7.14286	Diabetic cardiomyopathy	9.67742	Arrhythmogenic right ventricular cardiomyopathy	3.57143
Steroid hormone biosynthesis	3.22581	7.14286	Lysine degradation	6.45161	Hypertrophic cardiomyopathy	3.57143
Ovarian steroidogenesis	3.22581	14.2857	Toll-like receptor signaling pathway	6.45161	Phenylalanine metabolism	3.57143
Chemical carcinogenesis	3.22581	7.14286	NOD-like receptor signaling pathway	6.45161	Tropane, piperidine and pyridine alkaloid biosynthesis	3.57143
Systemic lupus erythematosus	3.22581	10.7143	FoxO signaling pathway	6.45161	Phenylalanine, tyrosine and tryptophan biosynthesis	3.57143
Influenza A	3.22581	7.14286	HIF-1 signaling pathway	6.45161	Streptomycin biosynthesis	3.57143
Melanoma	3.22581	3.57143	Alcoholism	6.45161	Regulation of actin cytoskeleton	3.57143
Gastric cancer	3.22581	3.57143	Thyroid hormone signaling pathway	6.45161	Sphingolipid metabolism	3.57143
MAPK signaling pathway - fly	3.22581	3.57143	Prolactin signaling pathway	6.45161	Notch signaling pathway	3.57143
Breast cancer	3.22581	3.57143	Progesterone-mediated oocyte maturation	6.45161
Apelin signaling pathway	3.22581	3.57143	Insulin signaling pathway	6.45161
Arachidonic acid metabolism	3.22581	7.14286	Endocrine resistance	6.45161
Linoleic acid metabolism	3.22581	7.14286	Proteoglycans in cancer	6.45161
Metabolism of xenobiotics by cytochrome P450	3.22581	7.14286	EGFR tyrosine kinase inhibitor resistance	6.45161
Serotonergic synapse	3.22581	10.7143	Epstein-Barr virus infection	6.45161
Pertussis	3.22581	7.14286	Human T-cell leukemia virus 1 infection	6.45161
Legionellosis	3.22581	7.14286	Measles	6.45161
Mineral absorption	3.22581	3.57143	Human cytomegalovirus infection	6.45161
Platelet activation	3.22581	3.57143	GnRH secretion	6.45161
Carbohydrate digestion and absorption	3.22581	3.57143	Parathyroid hormone synthesis, secretion and action	6.45161
			Aldosterone synthesis and secretion	6.45161
			Relaxin signaling pathway	6.45161
			Adipocytokine signaling pathway	6.45161
			Glioma	6.45161
			Pancreatic cancer	6.45161
			Colorectal cancer	6.45161
			Axon regeneration	6.45161
			Non-alcoholic fatty liver disease	6.45161
			AGE-RAGE signaling pathway in diabetic complications	6.45161
			Insulin resistance	6.45161
			Hepatocellular carcinoma	6.45161
			Non-small cell lung cancer	6.45161
			VEGF signaling pathway	6.45161
			TNF signaling pathway	6.45161
			Fc gamma R-mediated phagocytosis	6.45161
			Fc epsilon RI signaling pathway	6.45161
			T cell receptor signaling pathway	6.45161
			Osteoclast differentiation	6.45161
			Thermogenesis	6.45161
			Cholinergic synapse	6.45161
			Fluid shear stress and atherosclerosis	6.45161
			Neurotrophin signaling pathway	6.45161
			Yersinia infection	6.45161
			Parkinson disease	6.45161
			Salmonella infection	6.45161
			Pathogenic Escherichia coli infection	6.45161
			Longevity regulating pathway - worm	6.45161
			Toxoplasmosis	6.45161
			Apoptosis	6.45161
			Toll and Imd signaling pathway	3.22581
			RIG-I-like receptor signaling pathway	3.22581
			Hedgehog signaling pathway - fly	3.22581
			Morphine addiction	3.22581
			Chemokine signaling pathway	3.22581
			Melanogenesis	3.22581
			Estrogen signaling pathway	3.22581
			GnRH signaling pathway	3.22581
			Platinum drug resistance	3.22581
			Cell adhesion molecules	3.22581
			Insulin secretion	3.22581
			JAK-STAT signaling pathway	3.22581
			Human papillomavirus infection	3.22581
			Hepatitis C	3.22581
			Phospholipase D signaling pathway	3.22581
			Phosphatidylinositol signaling system	3.22581
			Regulation of lipolysis in adipocytes	3.22581
			Oxytocin signaling pathway	3.22581
			Glucagon signaling pathway	3.22581
			Prostate cancer	3.22581
			Endometrial cancer	3.22581
			Renal cell carcinoma	3.22581
			Th17 cell differentiation	3.22581
			IL-17 signaling pathway	3.22581
			Th1 and Th2 cell differentiation	3.22581
			Type II diabetes mellitus	3.22581
			Mitophagy - animal	3.22581
			Tight junction	3.22581
			Acute myeloid leukemia	3.22581
			Natural killer cell mediated cytotoxicity	3.22581
			Small cell lung cancer	3.22581
			Fatty acid degradation	3.22581
			Caffeine metabolism	3.22581
			B cell receptor signaling pathway	3.22581
			PD-L1 expression and PD-1 checkpoint pathway in cancer	3.22581
			Gap junction	3.22581
			Endocytosis	3.22581
			Central carbon metabolism in cancer	3.22581
			Protein processing in endoplasmic reticulum	3.22581
			Drug metabolism - cytochrome P450	3.22581
			Aminobenzoate degradation	3.22581
			AMPK signaling pathway	3.22581
			Epithelial cell signaling in Helicobacter pylori infection	3.22581
			Leukocyte transendothelial migration	3.22581
			Vascular smooth muscle contraction	3.22581
			Hippo signaling pathway - fly	3.22581
			GABAergic synapse	3.22581
			Synaptic vesicle cycle	3.22581
			Glycosaminoglycan biosynthesis - heparan sulfate / heparin	3.22581
			Aldosterone-regulated sodium reabsorption	3.22581
			Necroptosis	3.22581
			Cellular senescence	3.22581
			Apoptosis - multiple species	3.22581
			Longevity regulating pathway - multiple species	3.22581
			Apoptosis - fly	3.22581
			Amoebiasis	3.22581
			Longevity regulating pathway	3.22581
			Gastric acid secretion	3.22581
			African trypanosomiasis	3.22581

## Sheet: 24+48_Down
106 common pathways in "24 h Down" and "48 h Down"			41 pathways exclusively in "24 h Down"		34 pathways exclusively in "48 h Down"
KEGG Pathway	% of pathway annotated S. hasta genes at 24 h treatment	% of pathway annotated S. hasta genes at 48 h treatment	KEGG Pathway	% of pathway annotated S. hasta genes at 24 h treatment	KEGG Pathway	% of pathway annotated S. hasta genes at 48 h treatment
MAPK signaling pathway	12.2449	4.7619	Axon guidance	8.16327	Retinol metabolism	4.7619
Regulation of actin cytoskeleton	10.2041	4.7619	Lysine degradation	4.08163	Hippo signaling pathway	4.7619
Rap1 signaling pathway	10.2041	4.7619	Citrate cycle (TCA cycle)	4.08163	Alcoholism	2.38095
cGMP-PKG signaling pathway	10.2041	7.14286	Viral carcinogenesis	4.08163	Asthma	2.38095
Calcium signaling pathway	10.2041	9.52381	Th17 cell differentiation	4.08163	Cocaine addiction	2.38095
Glutamatergic synapse	10.2041	16.6667	Hepatocellular carcinoma	4.08163	Cytokine-cytokine receptor interaction	2.38095
Alzheimer disease	10.2041	2.38095	MAPK signaling pathway - fly	4.08163	Progesterone-mediated oocyte maturation	2.38095
Pathways of neurodegeneration - multiple diseases	10.2041	11.9048	Wnt signaling pathway	4.08163	Biotin metabolism	2.38095
Kaposi sarcoma-associated herpesvirus infection	8.16327	2.38095	Amyotrophic lateral sclerosis	4.08163	Ovarian steroidogenesis	2.38095
Human papillomavirus infection	8.16327	4.7619	mRNA surveillance pathway	2.04082	Herpes simplex virus 1 infection	2.38095
Renin secretion	8.16327	4.7619	Hedgehog signaling pathway - fly	2.04082	Relaxin signaling pathway	2.38095
Oxytocin signaling pathway	8.16327	4.7619	HIF-1 signaling pathway	2.04082	Regulation of lipolysis in adipocytes	2.38095
Glucagon signaling pathway	8.16327	2.38095	Tryptophan metabolism	2.04082	Arginine and proline metabolism	2.38095
Growth hormone synthesis, secretion and action	8.16327	7.14286	Epstein-Barr virus infection	2.04082	Bladder cancer	2.38095
Tight junction	8.16327	4.7619	Cell cycle	2.04082	PPAR signaling pathway	2.38095
Autophagy - animal	8.16327	2.38095	Inflammatory bowel disease	2.04082	Non-small cell lung cancer	2.38095
Vascular smooth muscle contraction	8.16327	4.7619	Influenza A	2.04082	Acute myeloid leukemia	2.38095
Dopaminergic synapse	8.16327	11.9048	TGF-beta signaling pathway	2.04082	Synthesis and degradation of ketone bodies	2.38095
Serotonergic synapse	8.16327	11.9048	Hepatitis B	2.04082	Mucin type O-glycan biosynthesis	2.38095
Retrograde endocannabinoid signaling	8.16327	16.6667	Melanoma	2.04082	Other types of O-glycan biosynthesis	2.38095
Lipid and atherosclerosis	8.16327	4.7619	Prostate cancer	2.04082	Phagosome	2.38095
Long-term potentiation	8.16327	4.7619	Renal cell carcinoma	2.04082	Steroid biosynthesis	2.38095
Cellular senescence	8.16327	4.7619	Gastric cancer	2.04082	Drug metabolism - other enzymes	2.38095
Prion disease	8.16327	9.52381	Bacterial invasion of epithelial cells	2.04082	Maturity onset diabetes of the young	2.38095
C-type lectin receptor signaling pathway	6.12245	2.38095	Natural killer cell mediated cytotoxicity	2.04082	Leukocyte transendothelial migration	2.38095
Phototransduction	6.12245	9.52381	VEGF signaling pathway	2.04082	Butanoate metabolism	2.38095
GnRH signaling pathway	6.12245	4.7619	D-Glutamine and D-glutamate metabolism	2.04082	Dorso-ventral axis formation	2.38095
Insulin secretion	6.12245	4.7619	B cell receptor signaling pathway	2.04082	Primary bile acid biosynthesis	2.38095
Oocyte meiosis	6.12245	4.7619	PD-L1 expression and PD-1 checkpoint pathway in cancer	2.04082	Bile secretion	2.38095
Human cytomegalovirus infection	6.12245	4.7619	T cell receptor signaling pathway	2.04082	Neutrophil extracellular trap formation	2.38095
Phosphatidylinositol signaling system	6.12245	4.7619	Endocytosis	2.04082	Longevity regulating pathway - multiple species	2.38095
GnRH secretion	6.12245	4.7619	Cardiac muscle contraction	2.04082	Amoebiasis	2.38095
Cortisol synthesis and secretion	6.12245	4.7619	Osteoclast differentiation	2.04082	Longevity regulating pathway	2.38095
Aldosterone synthesis and secretion	6.12245	4.7619	Arginine biosynthesis	2.04082	Chagas disease	2.38095
Axon regeneration	6.12245	4.7619	mTOR signaling pathway	2.04082
Human immunodeficiency virus 1 infection	6.12245	2.38095	Alanine, aspartate and glutamate metabolism	2.04082
Cushing syndrome	6.12245	4.7619	Pathogenic Escherichia coli infection	2.04082
cAMP signaling pathway	6.12245	14.2857	Mineral absorption	2.04082
Circadian entrainment	6.12245	7.14286	Protein digestion and absorption	2.04082
PI3K-Akt signaling pathway	6.12245	4.7619	Carbohydrate digestion and absorption	2.04082
Cholinergic synapse	6.12245	9.52381	Malaria	2.04082
Huntington disease	6.12245	9.52381
Spinocerebellar ataxia	6.12245	9.52381
Parkinson disease	6.12245	7.14286
Shigellosis	6.12245	2.38095
Platelet activation	6.12245	4.7619
Phototransduction - fly	4.08163	2.38095
NOD-like receptor signaling pathway	4.08163	2.38095
Olfactory transduction	4.08163	4.7619
Morphine addiction	4.08163	14.2857
Tuberculosis	4.08163	2.38095
Amphetamine addiction	4.08163	4.7619
Thyroid hormone synthesis	4.08163	4.7619
Thyroid hormone signaling pathway	4.08163	2.38095
Estrogen signaling pathway	4.08163	7.14286
Cell adhesion molecules	4.08163	7.14286
Proteoglycans in cancer	4.08163	2.38095
Inflammatory mediator regulation of TRP channels	4.08163	4.7619
Human T-cell leukemia virus 1 infection	4.08163	2.38095
Pathways in cancer	4.08163	7.14286
Parathyroid hormone synthesis, secretion and action	4.08163	7.14286
Apelin signaling pathway	4.08163	4.7619
Gap junction	4.08163	4.7619
Choline metabolism in cancer	4.08163	4.7619
Thermogenesis	4.08163	2.38095
GABAergic synapse	4.08163	14.2857
Dilated cardiomyopathy	4.08163	4.7619
Arrhythmogenic right ventricular cardiomyopathy	4.08163	2.38095
Hypertrophic cardiomyopathy	4.08163	2.38095
Cholesterol metabolism	4.08163	4.7619
Pancreatic secretion	4.08163	4.7619
Long-term depression	4.08163	9.52381
Salivary secretion	4.08163	4.7619
Gastric acid secretion	4.08163	4.7619
Notch signaling pathway	4.08163	2.38095
Apoptosis	4.08163	2.38095
Taste transduction	2.04082	7.14286
FoxO signaling pathway	2.04082	2.38095
Nicotine addiction	2.04082	11.9048
Chemokine signaling pathway	2.04082	2.38095
Melanogenesis	2.04082	2.38095
Endocrine resistance	2.04082	4.7619
ECM-receptor interaction	2.04082	2.38095
MicroRNAs in cancer	2.04082	7.14286
Focal adhesion	2.04082	2.38095
JAK-STAT signaling pathway	2.04082	2.38095
Transcriptional misregulation in cancer	2.04082	4.7619
Phospholipase D signaling pathway	2.04082	4.7619
Adherens junction	2.04082	2.38095
Neuroactive ligand-receptor interaction	2.04082	11.9048
Glycerolipid metabolism	2.04082	2.38095
Th1 and Th2 cell differentiation	2.04082	2.38095
Glycerophospholipid metabolism	2.04082	2.38095
Type II diabetes mellitus	2.04082	4.7619
Breast cancer	2.04082	2.38095
Ras signaling pathway	2.04082	2.38095
Purine metabolism	2.04082	4.7619
Adrenergic signaling in cardiomyocytes	2.04082	2.38095
Circadian rhythm	2.04082	2.38095
ABC transporters	2.04082	2.38095
Signaling pathways regulating pluripotency of stem cells	2.04082	2.38095
Hippo signaling pathway - multiple species	2.04082	2.38095
Hippo signaling pathway - fly	2.04082	2.38095
Synaptic vesicle cycle	2.04082	9.52381
Necroptosis	2.04082	2.38095
Fat digestion and absorption	2.04082	2.38095

## Sheet: 72+96_Up
64 common pathways in "72 h Up" and "96 h Up"			150 pathways exclusively in "72 h Up"		15 pathways exclusively in "96 h Up"
KEGG Pathway	% of pathway annotated S. hasta genes at 72 h treatment	% of pathway annotated S. hasta genes at 96 h treatment	KEGG Pathway	% of pathway annotated S. hasta genes at 72 h treatment	KEGG Pathway	% of pathway annotated S. hasta genes at 96 h treatment
Neuroactive ligand-receptor interaction	13.8889	5.88235	Dopaminergic synapse	13.8889	Phagosome	23.5294
Pathways of neurodegeneration - multiple diseases	12.5	5.88235	Spinocerebellar ataxia	13.8889	Vibrio cholerae infection	23.5294
PI3K-Akt signaling pathway	9.72222	5.88235	Glutamatergic synapse	12.5	Phototransduction - fly	17.6471
MicroRNAs in cancer	8.33333	5.88235	MAPK signaling pathway	12.5	Thermogenesis	17.6471
Synaptic vesicle cycle	6.94444	17.6471	Retrograde endocannabinoid signaling	11.1111	Viral myocarditis	17.6471
Alzheimer disease	6.94444	5.88235	Cell adhesion molecules	9.72222	Oxidative phosphorylation	5.88235
Transcriptional misregulation in cancer	6.94444	5.88235	cAMP signaling pathway	9.72222	Tyrosine metabolism	5.88235
Growth hormone synthesis, secretion and action	6.94444	5.88235	Circadian entrainment	9.72222	Staphylococcus aureus infection	5.88235
Rap1 signaling pathway	6.94444	17.6471	Ras signaling pathway	9.72222	Citrate cycle (TCA cycle)	5.88235
Focal adhesion	5.55556	23.5294	Nicotine addiction	8.33333	Pyruvate metabolism	5.88235
Human papillomavirus infection	5.55556	5.88235	GABAergic synapse	8.33333	Rheumatoid arthritis	5.88235
Choline metabolism in cancer	5.55556	5.88235	Huntington disease	8.33333	TGF-beta signaling pathway	5.88235
Yersinia infection	5.55556	17.6471	Long-term depression	8.33333	Ubiquinone and other terpenoid-quinone biosynthesis	5.88235
Signaling pathways regulating pluripotency of stem cells	5.55556	5.88235	Pathways in cancer	8.33333	Collecting duct acid secretion	5.88235
JAK-STAT signaling pathway	4.16667	5.88235	Amphetamine addiction	6.94444	Phenylalanine metabolism	5.88235
Adherens junction	4.16667	17.6471	Calcium signaling pathway	6.94444
Adrenergic signaling in cardiomyocytes	4.16667	5.88235	Maturity onset diabetes of the young	6.94444
Hippo signaling pathway	4.16667	23.5294	Prion disease	6.94444
Hippo signaling pathway - fly	4.16667	23.5294	Cocaine addiction	5.55556
Shigellosis	4.16667	23.5294	Human T-cell leukemia virus 1 infection	5.55556
Salmonella infection	4.16667	17.6471	Sphingolipid signaling pathway	5.55556
Thyroid hormone signaling pathway	4.16667	17.6471	Parathyroid hormone synthesis, secretion and action	5.55556
Proteoglycans in cancer	4.16667	17.6471	Axon regeneration	5.55556
Oxytocin signaling pathway	4.16667	17.6471	Axon guidance	5.55556
Cellular senescence	4.16667	5.88235	Wnt signaling pathway	5.55556
Cytokine-cytokine receptor interaction	2.77778	5.88235	FoxO signaling pathway	4.16667
Tight junction	2.77778	29.4118	Alcoholism	4.16667
mTOR signaling pathway	2.77778	5.88235	Morphine addiction	4.16667
Amyotrophic lateral sclerosis	2.77778	17.6471	Hepatitis B	4.16667
Pathogenic Escherichia coli infection	2.77778	17.6471	Human immunodeficiency virus 1 infection	4.16667
Neutrophil extracellular trap formation	2.77778	17.6471	Th1 and Th2 cell differentiation	4.16667
Gastric acid secretion	2.77778	17.6471	Cholinergic synapse	4.16667
Relaxin signaling pathway	2.77778	5.88235	Serotonergic synapse	4.16667
Regulation of actin cytoskeleton	2.77778	17.6471	Neurotrophin signaling pathway	4.16667
Hepatocellular carcinoma	2.77778	17.6471	Long-term potentiation	4.16667
Apelin signaling pathway	2.77778	5.88235	Chagas disease	4.16667
Leukocyte transendothelial migration	2.77778	17.6471	Insulin signaling pathway	4.16667
Fluid shear stress and atherosclerosis	2.77778	17.6471	Endocrine resistance	4.16667
Apoptosis	2.77778	23.5294	Type II diabetes mellitus	4.16667
Phototransduction	1.38889	5.88235	Insulin resistance	4.16667
Retinol metabolism	1.38889	5.88235	Non-small cell lung cancer	4.16667
Tryptophan metabolism	1.38889	5.88235	ErbB signaling pathway	4.16667
Steroid hormone biosynthesis	1.38889	5.88235	Fc gamma R-mediated phagocytosis	4.16667
Influenza A	1.38889	17.6471	Diabetic cardiomyopathy	4.16667
Arachidonic acid metabolism	1.38889	5.88235	Longevity regulating pathway - worm	4.16667
Linoleic acid metabolism	1.38889	5.88235	C-type lectin receptor signaling pathway	2.77778
Caffeine metabolism	1.38889	5.88235	RIG-I-like receptor signaling pathway	2.77778
Protein processing in endoplasmic reticulum	1.38889	5.88235	Toll-like receptor signaling pathway	2.77778
Cardiac muscle contraction	1.38889	5.88235	NOD-like receptor signaling pathway	2.77778
Epithelial cell signaling in Helicobacter pylori infection	1.38889	5.88235	HIF-1 signaling pathway	2.77778
Vascular smooth muscle contraction	1.38889	5.88235	Tuberculosis	2.77778
Platelet activation	1.38889	17.6471	Herpes simplex virus 1 infection	2.77778
Estrogen signaling pathway	1.38889	5.88235	Inflammatory mediator regulation of TRP channels	2.77778
Ovarian steroidogenesis	1.38889	5.88235	Epstein-Barr virus infection	2.77778
Chemical carcinogenesis	1.38889	5.88235	Kaposi sarcoma-associated herpesvirus infection	2.77778
Bacterial invasion of epithelial cells	1.38889	17.6471	Measles	2.77778
Fatty acid degradation	1.38889	5.88235	Human cytomegalovirus infection	2.77778
Metabolism of xenobiotics by cytochrome P450	1.38889	5.88235	Hepatitis C	2.77778
Drug metabolism - cytochrome P450	1.38889	5.88235	Coronavirus disease - COVID-19	2.77778
Aminobenzoate degradation	1.38889	5.88235	Autophagy - animal	2.77778
Dilated cardiomyopathy	1.38889	17.6471	Osteoclast differentiation	2.77778
Arrhythmogenic right ventricular cardiomyopathy	1.38889	17.6471	Circadian rhythm	2.77778
Hypertrophic cardiomyopathy	1.38889	17.6471	AMPK signaling pathway	2.77778
Necroptosis	1.38889	5.88235	Parkinson disease	2.77778
			Toxoplasmosis	2.77778
			mRNA surveillance pathway	2.77778
			Prolactin signaling pathway	2.77778
			Progesterone-mediated oocyte maturation	2.77778
			Platinum drug resistance	2.77778
			EGFR tyrosine kinase inhibitor resistance	2.77778
			GnRH secretion	2.77778
			Aldosterone synthesis and secretion	2.77778
			Adipocytokine signaling pathway	2.77778
			Glioma	2.77778
			Prostate cancer	2.77778
			Pancreatic cancer	2.77778
			Colorectal cancer	2.77778
			Renal cell carcinoma	2.77778
			Non-alcoholic fatty liver disease	2.77778
			AGE-RAGE signaling pathway in diabetic complications	2.77778
			MAPK signaling pathway - fly	2.77778
			Breast cancer	2.77778
			VEGF signaling pathway	2.77778
			TNF signaling pathway	2.77778
			Fc epsilon RI signaling pathway	2.77778
			T cell receptor signaling pathway	2.77778
			Gap junction	2.77778
			Lipid and atherosclerosis	2.77778
			Dorso-ventral axis formation	2.77778
			Longevity regulating pathway - multiple species	2.77778
			Toll and Imd signaling pathway	1.38889
			Taste transduction	1.38889
			NF-kappa B signaling pathway	1.38889
			Chemokine signaling pathway	1.38889
			ECM-receptor interaction	1.38889
			Nucleotide excision repair	1.38889
			Biosynthesis of cofactors	1.38889
			Phospholipase D signaling pathway	1.38889
			Phosphatidylinositol signaling system	1.38889
			Th17 cell differentiation	1.38889
			IL-17 signaling pathway	1.38889
			Natural killer cell mediated cytotoxicity	1.38889
			PD-L1 expression and PD-1 checkpoint pathway in cancer	1.38889
			cGMP-PKG signaling pathway	1.38889
			Endocytosis	1.38889
			Central carbon metabolism in cancer	1.38889
			Steroid biosynthesis	1.38889
			Hippo signaling pathway - multiple species	1.38889
			Endocrine and other factor-regulated calcium reabsorption	1.38889
			Aldosterone-regulated sodium reabsorption	1.38889
			Pertussis	1.38889
			Cholesterol metabolism	1.38889
			Protein digestion and absorption	1.38889
			Pancreatic secretion	1.38889
			Complement and coagulation cascades	1.38889
			Carbohydrate digestion and absorption	1.38889
			Amoebiasis	1.38889
			Salivary secretion	1.38889
			African trypanosomiasis	1.38889
			Folate biosynthesis	1.38889
			RNA transport	1.38889
			Thyroid hormone synthesis	1.38889
			Melanogenesis	1.38889
			GnRH signaling pathway	1.38889
			Insulin secretion	1.38889
			Systemic lupus erythematosus	1.38889
			Cell cycle - yeast	1.38889
			Inflammatory bowel disease	1.38889
			Cortisol synthesis and secretion	1.38889
			Regulation of lipolysis in adipocytes	1.38889
			Melanoma	1.38889
			Glucagon signaling pathway	1.38889
			Bladder cancer	1.38889
			Endometrial cancer	1.38889
			Cushing syndrome	1.38889
			Inositol phosphate metabolism	1.38889
			Gastric cancer	1.38889
			Mitophagy - animal	1.38889
			Acute myeloid leukemia	1.38889
			Small cell lung cancer	1.38889
			Chronic myeloid leukemia	1.38889
			N-Glycan biosynthesis	1.38889
			Other types of O-glycan biosynthesis	1.38889
			B cell receptor signaling pathway	1.38889
			Glycosaminoglycan biosynthesis - heparan sulfate / heparin	1.38889
			Apoptosis - multiple species	1.38889
			Streptomycin biosynthesis	1.38889
			Apoptosis - fly	1.38889
			Longevity regulating pathway	1.38889
			Notch signaling pathway	1.38889

## Sheet: 72+96_Down
34 common pathways in "72 h Down" and "96 h Down"			186 pathways exclusively in "72 h Down"		10 pathways exclusively in "96 h Down"
KEGG Pathway	% of pathway annotated S. hasta genes at 72 h treatment	% of pathway annotated S. hasta genes at 96 h treatment	KEGG Pathway	% of pathway annotated S. hasta genes at 72 h treatment	KEGG Pathway	% of pathway annotated S. hasta genes at 96 h treatment
Biosynthesis of cofactors	5.9322	8.33333	Focal adhesion	8.47458	Glyoxylate and dicarboxylate metabolism	8.33333
Drug metabolism - other enzymes	4.23729	25	Human papillomavirus infection	7.62712	PD-L1 expression and PD-1 checkpoint pathway in cancer	8.33333
Valine, leucine and isoleucine degradation	3.38983	8.33333	Protein digestion and absorption	7.62712	Chemokine signaling pathway	8.33333
Bile secretion	3.38983	8.33333	Dilated cardiomyopathy	7.62712	Cytokine-cytokine receptor interaction	8.33333
Retinol metabolism	2.54237	8.33333	Hypertrophic cardiomyopathy	7.62712	Viral protein interaction with cytokine and cytokine receptor	8.33333
Steroid hormone biosynthesis	2.54237	16.6667	ECM-receptor interaction	6.77966	Human immunodeficiency virus 1 infection	8.33333
Ascorbate and aldarate metabolism	2.54237	8.33333	PI3K-Akt signaling pathway	6.77966	Methane metabolism	8.33333
Neutrophil extracellular trap formation	2.54237	16.6667	Arrhythmogenic right ventricular cardiomyopathy	6.77966	Antigen processing and presentation	8.33333
Gastric acid secretion	2.54237	8.33333	cGMP-PKG signaling pathway	5.9322	Chagas disease	8.33333
Ether lipid metabolism	2.54237	8.33333	Cardiac muscle contraction	5.9322	Human cytomegalovirus infection	8.33333
MAPK signaling pathway	2.54237	8.33333	Adrenergic signaling in cardiomyocytes	5.9322
Porphyrin and chlorophyll metabolism	2.54237	8.33333	Fat digestion and absorption	5.9322
beta-Alanine metabolism	2.54237	8.33333	Calcium signaling pathway	5.08475
Propanoate metabolism	2.54237	16.6667	Vitamin digestion and absorption	5.08475
Cell adhesion molecules	1.69492	8.33333	Amoebiasis	5.08475
Human T-cell leukemia virus 1 infection	1.69492	8.33333	Pathways in cancer	5.08475
Pentose and glucuronate interconversions	1.69492	8.33333	Lipid and atherosclerosis	5.08475
Carbon fixation pathways in prokaryotes	1.69492	8.33333	Purine metabolism	4.23729
Sphingolipid metabolism	1.69492	8.33333	Vascular smooth muscle contraction	4.23729
Phagosome	1.69492	25	Pathogenic Escherichia coli infection	4.23729
Protein processing in endoplasmic reticulum	1.69492	8.33333	Cholesterol metabolism	4.23729
Glycolysis / Gluconeogenesis	1.69492	8.33333	Toxoplasmosis	4.23729
Huntington disease	1.69492	8.33333	Thyroid hormone signaling pathway	4.23729
Chemical carcinogenesis	1.69492	16.6667	Small cell lung cancer	4.23729
Inositol phosphate metabolism	1.69492	8.33333	Influenza A	3.38983
Metabolism of xenobiotics by cytochrome P450	1.69492	8.33333	Tight junction	3.38983
Drug metabolism - cytochrome P450	1.69492	8.33333	PPAR signaling pathway	3.38983
Herpes simplex virus 1 infection	0.847458	8.33333	cAMP signaling pathway	3.38983
Epstein-Barr virus infection	0.847458	8.33333	Platelet activation	3.38983
Asthma	0.847458	16.6667	Pathways of neurodegeneration - multiple diseases	3.38983
Transcriptional misregulation in cancer	0.847458	16.6667	Cell cycle	3.38983
TGF-beta signaling pathway	0.847458	8.33333	Oxytocin signaling pathway	3.38983
Acute myeloid leukemia	0.847458	16.6667	Regulation of actin cytoskeleton	3.38983
Pyruvate metabolism	0.847458	8.33333	Fatty acid degradation	3.38983
			Starch and sucrose metabolism	3.38983
			Viral myocarditis	3.38983
			Diabetic cardiomyopathy	3.38983
			Cysteine and methionine metabolism	2.54237
			Aminoacyl-tRNA biosynthesis	2.54237
			Neuroactive ligand-receptor interaction	2.54237
			alpha-Linolenic acid metabolism	2.54237
			Steroid biosynthesis	2.54237
			Alanine, aspartate and glutamate metabolism	2.54237
			Spinocerebellar ataxia	2.54237
			Alzheimer disease	2.54237
			Pancreatic secretion	2.54237
			Carbohydrate digestion and absorption	2.54237
			Prion disease	2.54237
			Lysine degradation	2.54237
			RNA transport	2.54237
			Insulin secretion	2.54237
			MicroRNAs in cancer	2.54237
			Meiosis - yeast	2.54237
			Cell cycle - yeast	2.54237
			DNA replication	2.54237
			Apelin signaling pathway	2.54237
			Butanoate metabolism	2.54237
			Necroptosis	2.54237
			Carbon fixation in photosynthetic organisms	1.69492
			Tryptophan metabolism	1.69492
			Mismatch repair	1.69492
			Adherens junction	1.69492
			Coronavirus disease - COVID-19	1.69492
			Geraniol degradation	1.69492
			Arachidonic acid metabolism	1.69492
			Linoleic acid metabolism	1.69492
			Peroxisome	1.69492
			Central carbon metabolism in cancer	1.69492
			Arginine biosynthesis	1.69492
			Circadian entrainment	1.69492
			Limonene and pinene degradation	1.69492
			Serotonergic synapse	1.69492
			Synaptic vesicle cycle	1.69492
			Endocrine and other factor-regulated calcium reabsorption	1.69492
			Caprolactam degradation	1.69492
			Yersinia infection	1.69492
			Amyotrophic lateral sclerosis	1.69492
			Shigellosis	1.69492
			Salmonella infection	1.69492
			Phenylalanine metabolism	1.69492
			Benzoate degradation	1.69492
			Renin-angiotensin system	1.69492
			Insulin signaling pathway	1.69492
			Proteoglycans in cancer	1.69492
			RNA polymerase	1.69492
			Aldosterone synthesis and secretion	1.69492
			Relaxin signaling pathway	1.69492
			Glucagon signaling pathway	1.69492
			Axon regeneration	1.69492
			Axon guidance	1.69492
			Glycerophospholipid metabolism	1.69492
			Type II diabetes mellitus	1.69492
			Hepatocellular carcinoma	1.69492
			Bacterial invasion of epithelial cells	1.69492
			Fatty acid elongation	1.69492
			Aminobenzoate degradation	1.69492
			Fanconi anemia pathway	1.69492
			Ribosome biogenesis in eukaryotes	1.69492
			Cellular senescence	1.69492
			Pentose phosphate pathway	0.847458
			Phototransduction - fly	0.847458
			C-type lectin receptor signaling pathway	0.847458
			Cytosolic DNA-sensing pathway	0.847458
			NOD-like receptor signaling pathway	0.847458
			Amphetamine addiction	0.847458
			Inflammatory mediator regulation of TRP channels	0.847458
			Nucleotide excision repair	0.847458
			Measles	0.847458
			Hepatitis C	0.847458
			Fructose and mannose metabolism	0.847458
			Galactose metabolism	0.847458
			Thiamine metabolism	0.847458
			IL-17 signaling pathway	0.847458
			Homologous recombination	0.847458
			Endocytosis	0.847458
			Lysosome	0.847458
			Vibrio cholerae infection	0.847458
			Autophagy - animal	0.847458
			Thermogenesis	0.847458
			Terpenoid backbone biosynthesis	0.847458
			mTOR signaling pathway	0.847458
			Hippo signaling pathway	0.847458
			Hippo signaling pathway - fly	0.847458
			GABAergic synapse	0.847458
			Dopaminergic synapse	0.847458
			Cholinergic synapse	0.847458
			Retrograde endocannabinoid signaling	0.847458
			Glutamatergic synapse	0.847458
			Proximal tubule bicarbonate reclamation	0.847458
			Aldosterone-regulated sodium reabsorption	0.847458
			Pertussis	0.847458
			Parkinson disease	0.847458
			Legionellosis	0.847458
			Glutathione metabolism	0.847458
			Pyrimidine metabolism	0.847458
			Primary bile acid biosynthesis	0.847458
			Mineral absorption	0.847458
			Long-term depression	0.847458
			Complement and coagulation cascades	0.847458
			Salivary secretion	0.847458
			African trypanosomiasis	0.847458
			Folate biosynthesis	0.847458
			RNA degradation	0.847458
			mRNA surveillance pathway	0.847458
			Flagellar assembly	0.847458
			Thyroid hormone synthesis	0.847458
			GnRH signaling pathway	0.847458
			Platinum drug resistance	0.847458
			Ovarian steroidogenesis	0.847458
			Endocrine resistance	0.847458
			Viral carcinogenesis	0.847458
			Oocyte meiosis	0.847458
			Systemic lupus erythematosus	0.847458
			GnRH secretion	0.847458
			Cortisol synthesis and secretion	0.847458
			Arginine and proline metabolism	0.847458
			Renin secretion	0.847458
			Thyroid cancer	0.847458
			Adipocytokine signaling pathway	0.847458
			Ubiquitin mediated proteolysis	0.847458
			Glycerolipid metabolism	0.847458
			Cushing syndrome	0.847458
			Growth hormone synthesis, secretion and action	0.847458
			AGE-RAGE signaling pathway in diabetic complications	0.847458
			Autophagy - yeast	0.847458
			Insulin resistance	0.847458
			Rap1 signaling pathway	0.847458
			Gastric cancer	0.847458
			MAPK signaling pathway - fly	0.847458
			Fatty acid biosynthesis	0.847458
			Riboflavin metabolism	0.847458
			Toluene degradation	0.847458
			ABC transporters	0.847458
			Signaling pathways regulating pluripotency of stem cells	0.847458
			Intestinal immune network for IgA production	0.847458
			Leukocyte transendothelial migration	0.847458
			Fluid shear stress and atherosclerosis	0.847458
			Pantothenate and CoA biosynthesis	0.847458
			Biofilm formation - Escherichia coli	0.847458
			Two-component system	0.847458
			Nicotinate and nicotinamide metabolism	0.847458
			Amino sugar and nucleotide sugar metabolism	0.847458
			Streptomycin biosynthesis	0.847458
			Ferroptosis	0.847458
			Apoptosis - fly	0.847458
			Apoptosis	0.847458
